# Supplementary material for: Monte Carlo dosimetric characterization of the IRAsource high dose rate Iridium-192 brachytherapy source: Comparison with the mHDR-v2r model
Source: PLoS One. 2026 Feb 6;21(2):e0339841. doi: 10.1371/journal.pone.0339841 (PMC12880691; doi:10.1371/journal.pone.0339841)
Supplement: S1 File — Data supporting the findings of this study are available in the supplementary material of this article. The supplementary material contains detailed dosimetric data, such as source structures, absorbed dose rates, TG-43U1 datasets, and air kerma rates associated with the dose rate constants. The source structure is written in CG so that it can be used with EGS5. (XLSX) [file pone.0339841.s001.xlsx]

## Sheet: source_structure
IRA source
													Water at 22˚C		mass density :0.998 g cm-3
															composition		H	O
															ratio of mass		2	1
													Air at rerative humidity 0 % and a pressure of 101.325 kPa. (dry air)
													Mass density :0.00120 g cm-3
													Composition		N	O	Ar
													Percent mass		75.5	23.2	1.3
	Description of structure by Combinatorial Geometry of EGS5
RCC	41	0	0	-0.635	0	0	0.4	0.043
RCC	42	0	0	-0.235	0	0	0.06	0.03
RCC	43	0	0	-0.235	0	0	0.443	0.045
SPH	44	0	0	0.167375	0.060625
RCC	45	0	0	0.208	0	0	0.02	0.045
RCC	46	0	0	-0.175	0	0	0.35	0.03
Z2	41	OR	42							Z2	Cable (length from inside the capsule:4.6mm)
Z3	43	-42	-46	OR	44	45				Z3	Capsule
Z4	46									Z4	192Ir source

## Sheet: D_gamma
Gamma dose rate (Gy/(Bqs))			Angle q	0 deg. and 180 deg.		0 deg.< q <180 deg.			Distance r	r ≤ 1.5 cm	r ≥ 2 cm		Cut-off energy		10 keV (photon energy 0.010 MeV, electron energy 0.521 MeV)
			Bin range	1 deg.		0.2 deg.			Bin range	0.005 cm	0.05 cm
q(deg.)\ r(cm)	0.05	0.06	0.07	0.08	0.09	0.1	0.11	0.12	0.13	0.14	0.15	0.16	0.17	0.18	0.19	0.2	0.21	0.22	0.23	0.24	0.25	0.26	0.27	0.28	0.29	0.3	0.31	0.32	0.33	0.34	0.35	0.36	0.37	0.38	0.39	0.4	0.41	0.42	0.43	0.44	0.45	0.46	0.47	0.48	0.49	0.5	0.55	0.6	0.65
0																				8.33052e-12	7.29844e-12	6.3324e-12	5.52e-12	4.75353e-12	4.24016e-12	3.77408e-12	3.4404e-12	3.10579e-12	2.81331e-12	2.55496e-12	2.35618e-12	2.21577e-12	1.97296e-12	1.86806e-12	1.73527e-12	1.62185e-12	1.5184e-12	1.38533e-12	1.3555e-12	1.29743e-12	1.13199e-12	1.12672e-12	1.03723e-12	1.02257e-12	9.62728e-13	9.28334e-13	7.28007e-13	5.82232e-13	4.9685e-13
1																				8.32643e-12	7.26522e-12	6.36921e-12	5.54789e-12	4.74072e-12	4.21928e-12	3.78247e-12	3.4315e-12	3.04541e-12	2.80045e-12	2.63675e-12	2.30801e-12	2.17081e-12	2.00217e-12	1.87819e-12	1.77778e-12	1.6098e-12	1.50191e-12	1.43111e-12	1.3706e-12	1.26633e-12	1.18401e-12	1.13357e-12	1.08589e-12	1.03083e-12	9.59976e-13	9.19615e-13	7.35831e-13	5.98522e-13	5.11273e-13
2																				8.34615e-12	7.34119e-12	6.3221e-12	5.4947e-12	4.87483e-12	4.26216e-12	3.80717e-12	3.44812e-12	3.05638e-12	2.78201e-12	2.55561e-12	2.34487e-12	2.17091e-12	1.9982e-12	1.87754e-12	1.71239e-12	1.62947e-12	1.51103e-12	1.42324e-12	1.35632e-12	1.27659e-12	1.19514e-12	1.13006e-12	1.06922e-12	1.01517e-12	9.59111e-13	9.09161e-13	7.4055e-13	5.96476e-13	5.0104e-13
3																			9.01001e-12	8.24402e-12	7.23581e-12	6.30529e-12	5.48369e-12	4.79034e-12	4.24298e-12	3.79436e-12	3.40443e-12	3.12648e-12	2.79169e-12	2.54138e-12	2.33897e-12	2.15979e-12	2.01003e-12	1.86803e-12	1.74679e-12	1.61631e-12	1.51583e-12	1.43867e-12	1.34347e-12	1.2643e-12	1.19873e-12	1.12999e-12	1.06364e-12	1.0083e-12	9.7058e-13	9.30371e-13	7.33403e-13	6.02725e-13	5.02042e-13
4																			8.96462e-12	8.18964e-12	7.23735e-12	6.29515e-12	5.48266e-12	4.78063e-12	4.23875e-12	3.78861e-12	3.3876e-12	3.0708e-12	2.78857e-12	2.54715e-12	2.36166e-12	2.15282e-12	2.01848e-12	1.8504e-12	1.71756e-12	1.62795e-12	1.54016e-12	1.4335e-12	1.35641e-12	1.25438e-12	1.2044e-12	1.14133e-12	1.06179e-12	1.0267e-12	9.70973e-13	9.24839e-13	7.41336e-13	6.13313e-13	5.09503e-13
5																			8.97547e-12	8.24326e-12	7.21703e-12	6.24172e-12	5.51659e-12	4.77422e-12	4.23567e-12	3.79105e-12	3.40018e-12	3.09758e-12	2.81786e-12	2.5551e-12	2.36145e-12	2.18915e-12	2.00724e-12	1.86611e-12	1.73378e-12	1.61753e-12	1.52636e-12	1.43091e-12	1.34594e-12	1.27165e-12	1.21079e-12	1.14012e-12	1.0973e-12	1.02913e-12	9.73645e-13	9.39159e-13	7.534e-13	6.20765e-13	5.22367e-13
6																			8.89512e-12	8.20581e-12	7.13573e-12	6.24395e-12	5.43173e-12	4.74261e-12	4.23947e-12	3.80489e-12	3.41299e-12	3.12639e-12	2.80643e-12	2.55044e-12	2.36337e-12	2.16928e-12	2.02167e-12	1.8933e-12	1.75824e-12	1.63974e-12	1.55491e-12	1.45419e-12	1.37018e-12	1.29815e-12	1.22901e-12	1.15932e-12	1.10333e-12	1.04701e-12	9.9171e-13	9.45215e-13	7.65204e-13	6.26586e-13	5.21413e-13
7																			8.94326e-12	8.15451e-12	7.1461e-12	6.21792e-12	5.44067e-12	4.75295e-12	4.23664e-12	3.7956e-12	3.42304e-12	3.11225e-12	2.84117e-12	2.62031e-12	2.38763e-12	2.20347e-12	2.03201e-12	1.90785e-12	1.78293e-12	1.66293e-12	1.57451e-12	1.4622e-12	1.38927e-12	1.31799e-12	1.24076e-12	1.1798e-12	1.10295e-12	1.07067e-12	1.00656e-12	9.71877e-13	7.78717e-13	6.36942e-13	5.39929e-13
8																			9.0067e-12	8.18295e-12	7.12582e-12	6.20716e-12	5.4277e-12	4.79979e-12	4.24814e-12	3.80632e-12	3.44982e-12	3.12331e-12	2.85202e-12	2.62281e-12	2.41837e-12	2.23519e-12	2.05923e-12	1.93711e-12	1.80131e-12	1.69645e-12	1.57412e-12	1.48965e-12	1.40726e-12	1.32755e-12	1.25667e-12	1.19121e-12	1.13843e-12	1.06839e-12	1.03338e-12	9.82182e-13	7.97329e-13	6.44435e-13	5.43191e-13
9																			9.13895e-12	8.13672e-12	7.09036e-12	6.21799e-12	5.44739e-12	4.78859e-12	4.26002e-12	3.85809e-12	3.48178e-12	3.13278e-12	2.89472e-12	2.62916e-12	2.43361e-12	2.26206e-12	2.10306e-12	1.94267e-12	1.82199e-12	1.71977e-12	1.60686e-12	1.52073e-12	1.41812e-12	1.35681e-12	1.28416e-12	1.20851e-12	1.14343e-12	1.09085e-12	1.03703e-12	9.9285e-13	7.93921e-13	6.64431e-13	5.55455e-13
10																			9.18449e-12	8.14575e-12	7.11993e-12	6.21516e-12	5.44828e-12	4.79905e-12	4.30596e-12	3.87134e-12	3.48052e-12	3.16987e-12	2.90985e-12	2.67128e-12	2.4779e-12	2.28308e-12	2.11667e-12	1.96901e-12	1.84235e-12	1.72613e-12	1.63056e-12	1.52883e-12	1.44797e-12	1.37709e-12	1.3026e-12	1.23765e-12	1.1687e-12	1.11856e-12	1.06084e-12	1.0095e-12	8.17688e-13	6.70851e-13	5.6359e-13
11																		1.02318e-11	9.28943e-12	8.1842e-12	7.14508e-12	6.2105e-12	5.48594e-12	4.82586e-12	4.32047e-12	3.90157e-12	3.5067e-12	3.23204e-12	2.94238e-12	2.71028e-12	2.48845e-12	2.3189e-12	2.15805e-12	2.01033e-12	1.88106e-12	1.75288e-12	1.6555e-12	1.55756e-12	1.47478e-12	1.40509e-12	1.31757e-12	1.25687e-12	1.18717e-12	1.13438e-12	1.08186e-12	1.031e-12	8.29414e-13	6.8784e-13	5.75836e-13
12																		1.04079e-11	9.37273e-12	8.19861e-12	7.14605e-12	6.23489e-12	5.50595e-12	4.87463e-12	4.37075e-12	3.90543e-12	3.56552e-12	3.24774e-12	2.96016e-12	2.74359e-12	2.51645e-12	2.34477e-12	2.17137e-12	2.02951e-12	1.90555e-12	1.77016e-12	1.66905e-12	1.56913e-12	1.49793e-12	1.40703e-12	1.34701e-12	1.27409e-12	1.20691e-12	1.15507e-12	1.09384e-12	1.05256e-12	8.4647e-13	6.97756e-13	5.81814e-13
13																	1.31601e-11	1.07634e-11	9.4504e-12	8.23324e-12	7.1269e-12	6.23954e-12	5.4996e-12	4.88134e-12	4.37008e-12	3.95101e-12	3.59122e-12	3.27258e-12	2.98975e-12	2.75976e-12	2.55391e-12	2.36397e-12	2.20429e-12	2.06982e-12	1.9288e-12	1.80238e-12	1.69788e-12	1.60963e-12	1.5218e-12	1.43242e-12	1.35863e-12	1.29189e-12	1.22241e-12	1.17284e-12	1.11519e-12	1.05992e-12	8.58865e-13	7.05696e-13	5.96073e-13
14															2.027e-11	1.62866e-11	1.33068e-11	1.10653e-11	9.50439e-12	8.22829e-12	7.15138e-12	6.25591e-12	5.51066e-12	4.89072e-12	4.39112e-12	3.97747e-12	3.60983e-12	3.29258e-12	3.02118e-12	2.77817e-12	2.56947e-12	2.39671e-12	2.22903e-12	2.082e-12	1.95001e-12	1.83586e-12	1.73077e-12	1.61617e-12	1.53647e-12	1.45378e-12	1.38349e-12	1.30692e-12	1.24387e-12	1.18156e-12	1.13681e-12	1.08354e-12	8.70768e-13	7.25515e-13	6.03109e-13
15														2.48148e-11	1.97252e-11	1.6238e-11	1.33978e-11	1.11692e-11	9.49811e-12	8.17746e-12	7.11543e-12	6.23671e-12	5.51399e-12	4.88842e-12	4.41269e-12	3.9843e-12	3.6508e-12	3.3324e-12	3.04148e-12	2.82154e-12	2.61104e-12	2.41423e-12	2.24291e-12	2.09337e-12	1.96034e-12	1.85427e-12	1.74414e-12	1.64979e-12	1.55234e-12	1.47595e-12	1.39417e-12	1.33202e-12	1.25768e-12	1.19685e-12	1.13913e-12	1.09231e-12	8.82795e-13	7.34434e-13	6.165e-13
16													2.93622e-11	2.37271e-11	1.95662e-11	1.61562e-11	1.33422e-11	1.11628e-11	9.48956e-12	8.16185e-12	7.12025e-12	6.23912e-12	5.52034e-12	4.9118e-12	4.42193e-12	4.00591e-12	3.63426e-12	3.32527e-12	3.07323e-12	2.8305e-12	2.62675e-12	2.43844e-12	2.27227e-12	2.11606e-12	1.9898e-12	1.87999e-12	1.76208e-12	1.66413e-12	1.57028e-12	1.4816e-12	1.40849e-12	1.34124e-12	1.26871e-12	1.21653e-12	1.16333e-12	1.11059e-12	8.91438e-13	7.40805e-13	6.2088e-13
17												3.31768e-11	2.76677e-11	2.32734e-11	1.9195e-11	1.59134e-11	1.31938e-11	1.10823e-11	9.4244e-12	8.09549e-12	7.06926e-12	6.21231e-12	5.50795e-12	4.91951e-12	4.43692e-12	4.03569e-12	3.6828e-12	3.35263e-12	3.07686e-12	2.84894e-12	2.6324e-12	2.45525e-12	2.27142e-12	2.12857e-12	2.01491e-12	1.88962e-12	1.7708e-12	1.67726e-12	1.58115e-12	1.50083e-12	1.41591e-12	1.34982e-12	1.29147e-12	1.22312e-12	1.17531e-12	1.1185e-12	9.03176e-13	7.48539e-13	6.30008e-13
18											3.6594e-11	3.12683e-11	2.6866e-11	2.26221e-11	1.87606e-11	1.55848e-11	1.30076e-11	1.0941e-11	9.31217e-12	8.0504e-12	7.03631e-12	6.18231e-12	5.50043e-12	4.93089e-12	4.44596e-12	4.03254e-12	3.68988e-12	3.37029e-12	3.10188e-12	2.86814e-12	2.65176e-12	2.46872e-12	2.31756e-12	2.15643e-12	2.01753e-12	1.91055e-12	1.79342e-12	1.69042e-12	1.60622e-12	1.51826e-12	1.4356e-12	1.37146e-12	1.29905e-12	1.24201e-12	1.17908e-12	1.13175e-12	9.17233e-13	7.59219e-13	6.35972e-13
19											3.436e-11	3.01952e-11	2.60237e-11	2.19367e-11	1.8268e-11	1.52339e-11	1.27539e-11	1.07853e-11	9.24547e-12	7.98037e-12	6.97455e-12	6.15853e-12	5.47052e-12	4.92349e-12	4.43736e-12	4.0358e-12	3.66747e-12	3.38862e-12	3.10452e-12	2.86522e-12	2.66128e-12	2.48587e-12	2.31345e-12	2.17596e-12	2.04071e-12	1.91554e-12	1.81095e-12	1.70173e-12	1.60836e-12	1.5326e-12	1.44767e-12	1.3839e-12	1.31433e-12	1.25365e-12	1.20087e-12	1.14028e-12	9.20213e-13	7.62939e-13	6.43883e-13
20										3.72046e-11	3.31074e-11	2.91355e-11	2.50801e-11	2.11687e-11	1.76994e-11	1.47927e-11	1.24871e-11	1.06009e-11	9.09177e-12	7.90238e-12	6.91321e-12	6.12055e-12	5.44906e-12	4.9018e-12	4.42752e-12	4.02044e-12	3.68167e-12	3.37061e-12	3.11818e-12	2.89477e-12	2.69457e-12	2.49735e-12	2.33379e-12	2.18442e-12	2.04604e-12	1.92663e-12	1.81693e-12	1.71617e-12	1.62081e-12	1.53671e-12	1.4634e-12	1.39159e-12	1.32589e-12	1.26308e-12	1.20607e-12	1.14871e-12	9.3018e-13	7.70977e-13	6.49418e-13
21									4.04068e-11	3.55244e-11	3.19757e-11	2.81064e-11	2.41515e-11	2.03529e-11	1.71587e-11	1.43958e-11	1.22109e-11	1.04168e-11	8.96039e-12	7.80195e-12	6.88068e-12	6.09855e-12	5.43548e-12	4.89072e-12	4.43796e-12	4.03645e-12	3.69644e-12	3.39347e-12	3.12749e-12	2.9033e-12	2.69832e-12	2.49891e-12	2.34086e-12	2.20071e-12	2.06461e-12	1.93874e-12	1.83267e-12	1.73517e-12	1.62899e-12	1.54809e-12	1.46788e-12	1.39092e-12	1.33202e-12	1.26783e-12	1.21314e-12	1.16009e-12	9.41467e-13	7.78096e-13	6.54494e-13
22									3.82165e-11	3.45844e-11	3.0937e-11	2.70239e-11	2.32265e-11	1.96695e-11	1.65392e-11	1.40153e-11	1.19108e-11	1.02179e-11	8.81591e-12	7.71387e-12	6.78661e-12	6.05645e-12	5.40067e-12	4.88612e-12	4.42131e-12	4.04143e-12	3.68167e-12	3.39361e-12	3.15129e-12	2.89642e-12	2.71037e-12	2.51144e-12	2.35084e-12	2.20299e-12	2.08218e-12	1.95177e-12	1.83285e-12	1.73729e-12	1.64961e-12	1.55782e-12	1.47768e-12	1.40846e-12	1.34392e-12	1.28618e-12	1.2325e-12	1.16642e-12	9.45711e-13	7.8601e-13	6.60104e-13
23								4.13798e-11	3.69966e-11	3.3422e-11	2.97768e-11	2.59591e-11	2.22585e-11	1.89076e-11	1.59941e-11	1.36391e-11	1.16392e-11	1.00036e-11	8.70529e-12	7.61429e-12	6.72605e-12	5.98938e-12	5.36569e-12	4.8454e-12	4.38765e-12	4.01934e-12	3.69014e-12	3.38809e-12	3.14741e-12	2.90548e-12	2.7072e-12	2.5231e-12	2.36592e-12	2.20954e-12	2.07723e-12	1.95773e-12	1.84504e-12	1.74668e-12	1.649e-12	1.56454e-12	1.4891e-12	1.41442e-12	1.35468e-12	1.29132e-12	1.22516e-12	1.17461e-12	9.56732e-13	7.88838e-13	6.66059e-13
24								3.94266e-11	3.60054e-11	3.24029e-11	2.86573e-11	2.49204e-11	2.13456e-11	1.81751e-11	1.54604e-11	1.3206e-11	1.13216e-11	9.83028e-12	8.55913e-12	7.49293e-12	6.64894e-12	5.96262e-12	5.34312e-12	4.81689e-12	4.39041e-12	4.01522e-12	3.67078e-12	3.38096e-12	3.12887e-12	2.89426e-12	2.708e-12	2.52257e-12	2.36378e-12	2.20907e-12	2.09108e-12	1.96517e-12	1.85713e-12	1.74562e-12	1.657e-12	1.56695e-12	1.4975e-12	1.41724e-12	1.35194e-12	1.29254e-12	1.23988e-12	1.18661e-12	9.59068e-13	7.96062e-13	6.69596e-13
25							4.29377e-11	3.82558e-11	3.49898e-11	3.1366e-11	2.74998e-11	2.39374e-11	2.05008e-11	1.75433e-11	1.49879e-11	1.28617e-11	1.10985e-11	9.60259e-12	8.40881e-12	7.4094e-12	6.57495e-12	5.88773e-12	5.30746e-12	4.80698e-12	4.37082e-12	3.98936e-12	3.66864e-12	3.37852e-12	3.13076e-12	2.90771e-12	2.70816e-12	2.53048e-12	2.3668e-12	2.21875e-12	2.09095e-12	1.963e-12	1.85331e-12	1.76051e-12	1.66514e-12	1.5757e-12	1.50518e-12	1.42994e-12	1.36337e-12	1.29957e-12	1.23439e-12	1.18327e-12	9.63238e-13	8.00511e-13	6.72784e-13
26							4.09692e-11	3.73654e-11	3.38703e-11	3.01308e-11	2.64227e-11	2.29567e-11	1.97633e-11	1.69198e-11	1.4503e-11	1.25021e-11	1.08352e-11	9.43263e-12	8.29352e-12	7.30145e-12	6.47385e-12	5.82738e-12	5.26995e-12	4.76758e-12	4.34063e-12	3.9843e-12	3.65185e-12	3.37255e-12	3.1188e-12	2.91084e-12	2.71271e-12	2.52661e-12	2.36349e-12	2.21951e-12	2.09746e-12	1.97576e-12	1.86168e-12	1.76555e-12	1.66587e-12	1.58611e-12	1.49754e-12	1.43865e-12	1.36602e-12	1.30355e-12	1.24356e-12	1.19028e-12	9.70423e-13	8.01251e-13	6.74617e-13
27							3.97802e-11	3.64503e-11	3.27887e-11	2.91084e-11	2.53958e-11	2.20829e-11	1.90563e-11	1.63817e-11	1.40792e-11	1.22061e-11	1.05343e-11	9.24193e-12	8.13347e-12	7.18088e-12	6.4089e-12	5.79431e-12	5.23291e-12	4.75514e-12	4.3221e-12	3.97761e-12	3.63654e-12	3.37875e-12	3.12837e-12	2.89693e-12	2.70207e-12	2.52275e-12	2.37261e-12	2.23068e-12	2.09298e-12	1.9789e-12	1.86888e-12	1.773e-12	1.67513e-12	1.59063e-12	1.50946e-12	1.44125e-12	1.36768e-12	1.30718e-12	1.25027e-12	1.19663e-12	9.73274e-13	8.05105e-13	6.80829e-13
28						4.32812e-11	3.89026e-11	3.5428e-11	3.17113e-11	2.79558e-11	2.45042e-11	2.12433e-11	1.83872e-11	1.58364e-11	1.3669e-11	1.18441e-11	1.03356e-11	9.05629e-12	7.98835e-12	7.10264e-12	6.35443e-12	5.71971e-12	5.17387e-12	4.70285e-12	4.31355e-12	3.95064e-12	3.63891e-12	3.35914e-12	3.12313e-12	2.8932e-12	2.70432e-12	2.5276e-12	2.37627e-12	2.23182e-12	2.09422e-12	1.97303e-12	1.87108e-12	1.77294e-12	1.67291e-12	1.59257e-12	1.51315e-12	1.44614e-12	1.37727e-12	1.31848e-12	1.25564e-12	1.20585e-12	9.78811e-13	8.12699e-13	6.85591e-13
29						4.16582e-11	3.8037e-11	3.44665e-11	3.06744e-11	2.69758e-11	2.35466e-11	2.04976e-11	1.77342e-11	1.53193e-11	1.32751e-11	1.1531e-11	1.01098e-11	8.88681e-12	7.86589e-12	6.99635e-12	6.27373e-12	5.64763e-12	5.12667e-12	4.68393e-12	4.27156e-12	3.94602e-12	3.61978e-12	3.3447e-12	3.11363e-12	2.89136e-12	2.69336e-12	2.53032e-12	2.36546e-12	2.22674e-12	2.08929e-12	1.98051e-12	1.87036e-12	1.7799e-12	1.68668e-12	1.59343e-12	1.52564e-12	1.44328e-12	1.38546e-12	1.32605e-12	1.25866e-12	1.20222e-12	9.82506e-13	8.13152e-13	6.89327e-13
30						4.05672e-11	3.70683e-11	3.34146e-11	2.95733e-11	2.6004e-11	2.26746e-11	1.97548e-11	1.71372e-11	1.48707e-11	1.29391e-11	1.12433e-11	9.88495e-12	8.70265e-12	7.71805e-12	6.87414e-12	6.21248e-12	5.60231e-12	5.06868e-12	4.64972e-12	4.2591e-12	3.91015e-12	3.61012e-12	3.33507e-12	3.09468e-12	2.88493e-12	2.69634e-12	2.52963e-12	2.3754e-12	2.21972e-12	2.1034e-12	1.98596e-12	1.87703e-12	1.773e-12	1.6925e-12	1.59466e-12	1.52457e-12	1.45539e-12	1.37913e-12	1.32445e-12	1.26662e-12	1.21178e-12	9.82513e-13	8.18095e-13	6.88035e-13
31						3.98533e-11	3.62385e-11	3.24151e-11	2.86375e-11	2.50926e-11	2.19552e-11	1.90633e-11	1.66214e-11	1.44669e-11	1.25829e-11	1.0973e-11	9.67602e-12	8.55646e-12	7.60445e-12	6.79682e-12	6.12326e-12	5.5597e-12	5.05415e-12	4.59752e-12	4.2316e-12	3.88803e-12	3.59021e-12	3.3078e-12	3.10561e-12	2.87957e-12	2.68738e-12	2.5319e-12	2.36305e-12	2.22865e-12	2.09977e-12	1.97802e-12	1.8791e-12	1.76894e-12	1.68103e-12	1.60298e-12	1.52364e-12	1.45238e-12	1.3819e-12	1.32575e-12	1.26678e-12	1.20686e-12	9.87318e-13	8.19491e-13	6.93958e-13
32					4.31419e-11	3.90343e-11	3.52972e-11	3.14239e-11	2.7704e-11	2.42481e-11	2.12034e-11	1.84633e-11	1.60581e-11	1.40218e-11	1.2254e-11	1.07396e-11	9.477e-12	8.39108e-12	7.48799e-12	6.72939e-12	6.06802e-12	5.48953e-12	5.00032e-12	4.57138e-12	4.18677e-12	3.85943e-12	3.58311e-12	3.31748e-12	3.07919e-12	2.87198e-12	2.68227e-12	2.51512e-12	2.36452e-12	2.23363e-12	2.0974e-12	1.98433e-12	1.87697e-12	1.77844e-12	1.68227e-12	1.59922e-12	1.52451e-12	1.44938e-12	1.38221e-12	1.3202e-12	1.26454e-12	1.21304e-12	9.89075e-13	8.23834e-13	6.93843e-13
33					4.18771e-11	3.82931e-11	3.44502e-11	3.04925e-11	2.6711e-11	2.34642e-11	2.04441e-11	1.78692e-11	1.55755e-11	1.36294e-11	1.19507e-11	1.04866e-11	9.2658e-12	8.23298e-12	7.37889e-12	6.63013e-12	5.99419e-12	5.44991e-12	4.968e-12	4.53156e-12	4.17624e-12	3.84202e-12	3.56053e-12	3.30026e-12	3.07114e-12	2.8574e-12	2.68657e-12	2.51376e-12	2.35953e-12	2.22386e-12	2.09421e-12	1.98075e-12	1.87122e-12	1.77191e-12	1.68711e-12	1.60473e-12	1.52987e-12	1.46036e-12	1.39314e-12	1.32891e-12	1.2661e-12	1.21659e-12	9.88691e-13	8.2233e-13	6.9855e-13
34					4.10499e-11	3.76054e-11	3.34863e-11	2.95767e-11	2.59803e-11	2.27524e-11	1.98451e-11	1.73045e-11	1.51595e-11	1.32502e-11	1.16221e-11	1.02791e-11	9.09579e-12	8.10285e-12	7.26349e-12	6.55897e-12	5.92951e-12	5.40274e-12	4.92096e-12	4.50854e-12	4.12719e-12	3.82335e-12	3.5406e-12	3.28966e-12	3.05394e-12	2.84177e-12	2.676e-12	2.50834e-12	2.36484e-12	2.22279e-12	2.09707e-12	1.98202e-12	1.87826e-12	1.78057e-12	1.69041e-12	1.60545e-12	1.52253e-12	1.4592e-12	1.38994e-12	1.33002e-12	1.27496e-12	1.22136e-12	9.90238e-13	8.27345e-13	6.94349e-13
35					4.03325e-11	3.65808e-11	3.25335e-11	2.86393e-11	2.51507e-11	2.20141e-11	1.92594e-11	1.68149e-11	1.4711e-11	1.29421e-11	1.13894e-11	1.00427e-11	8.89948e-12	7.97671e-12	7.14426e-12	6.46812e-12	5.86141e-12	5.33941e-12	4.86798e-12	4.47553e-12	4.11354e-12	3.81841e-12	3.5202e-12	3.26195e-12	3.0599e-12	2.8517e-12	2.67068e-12	2.50417e-12	2.36188e-12	2.21819e-12	2.08928e-12	1.96415e-12	1.87667e-12	1.77715e-12	1.6805e-12	1.60878e-12	1.5242e-12	1.45477e-12	1.38721e-12	1.3304e-12	1.27424e-12	1.21777e-12	9.9586e-13	8.28748e-13	7.01237e-13
36				4.44352e-11	3.9697e-11	3.56651e-11	3.16929e-11	2.77518e-11	2.44168e-11	2.14097e-11	1.86704e-11	1.63726e-11	1.43306e-11	1.25743e-11	1.11267e-11	9.859e-12	8.78114e-12	7.83488e-12	7.06921e-12	6.3966e-12	5.79314e-12	5.25954e-12	4.8263e-12	4.44361e-12	4.08526e-12	3.78691e-12	3.50199e-12	3.25703e-12	3.03743e-12	2.83968e-12	2.66392e-12	2.49148e-12	2.34187e-12	2.2032e-12	2.08377e-12	1.97098e-12	1.88031e-12	1.76605e-12	1.67926e-12	1.60641e-12	1.5328e-12	1.45584e-12	1.38961e-12	1.32995e-12	1.27119e-12	1.21401e-12	9.94597e-13	8.325e-13	7.00352e-13
37				4.31493e-11	3.90826e-11	3.50148e-11	3.08641e-11	2.70188e-11	2.36399e-11	2.06931e-11	1.81683e-11	1.59137e-11	1.39403e-11	1.22496e-11	1.08968e-11	9.67287e-12	8.61137e-12	7.75153e-12	6.94898e-12	6.29083e-12	5.71633e-12	5.23915e-12	4.78808e-12	4.39775e-12	4.05845e-12	3.74884e-12	3.483e-12	3.24912e-12	3.02925e-12	2.82009e-12	2.64415e-12	2.48571e-12	2.33622e-12	2.19996e-12	2.08393e-12	1.97392e-12	1.8695e-12	1.77492e-12	1.68589e-12	1.6006e-12	1.52473e-12	1.45602e-12	1.38957e-12	1.32975e-12	1.26928e-12	1.21782e-12	9.98543e-13	8.33206e-13	7.02072e-13
38				4.22507e-11	3.84103e-11	3.41549e-11	3.0124e-11	2.63114e-11	2.30224e-11	2.01577e-11	1.76801e-11	1.54486e-11	1.35996e-11	1.20189e-11	1.06659e-11	9.47606e-12	8.47631e-12	7.62376e-12	6.86637e-12	6.2257e-12	5.64969e-12	5.17608e-12	4.73948e-12	4.3579e-12	4.01361e-12	3.72497e-12	3.46454e-12	3.21567e-12	3.0152e-12	2.81818e-12	2.63422e-12	2.4787e-12	2.33136e-12	2.20298e-12	2.07695e-12	1.97277e-12	1.86623e-12	1.77332e-12	1.6826e-12	1.60325e-12	1.52117e-12	1.4569e-12	1.38834e-12	1.33043e-12	1.27455e-12	1.2196e-12	9.98819e-13	8.32962e-13	7.04967e-13
39				4.15637e-11	3.77309e-11	3.34132e-11	2.9302e-11	2.56237e-11	2.2402e-11	1.95691e-11	1.71828e-11	1.50953e-11	1.32833e-11	1.17349e-11	1.04299e-11	9.31939e-12	8.35671e-12	7.50347e-12	6.76498e-12	6.12931e-12	5.59408e-12	5.12823e-12	4.70384e-12	4.32247e-12	3.99644e-12	3.70628e-12	3.43669e-12	3.20666e-12	3.00157e-12	2.79277e-12	2.62656e-12	2.47799e-12	2.33387e-12	2.18953e-12	2.07442e-12	1.96589e-12	1.86347e-12	1.77073e-12	1.6915e-12	1.59719e-12	1.52807e-12	1.45569e-12	1.39613e-12	1.33346e-12	1.27511e-12	1.2214e-12	1.0023e-12	8.33914e-13	7.08172e-13
40				4.10482e-11	3.69156e-11	3.26423e-11	2.85232e-11	2.49735e-11	2.17245e-11	1.90992e-11	1.67163e-11	1.46978e-11	1.29417e-11	1.14855e-11	1.02507e-11	9.16311e-12	8.21604e-12	7.40214e-12	6.6952e-12	6.07733e-12	5.53257e-12	5.07894e-12	4.66457e-12	4.29384e-12	3.95993e-12	3.68871e-12	3.42228e-12	3.19847e-12	2.98841e-12	2.79972e-12	2.61539e-12	2.46306e-12	2.32828e-12	2.18509e-12	2.07427e-12	1.96077e-12	1.85971e-12	1.76546e-12	1.68197e-12	1.59942e-12	1.52759e-12	1.45626e-12	1.39251e-12	1.32335e-12	1.27181e-12	1.21791e-12	1.00056e-12	8.3522e-13	7.04937e-13
41				4.05438e-11	3.62716e-11	3.18109e-11	2.78121e-11	2.42591e-11	2.12244e-11	1.86472e-11	1.63264e-11	1.43409e-11	1.26866e-11	1.12658e-11	1.00639e-11	8.99237e-12	8.06119e-12	7.30861e-12	6.59205e-12	6.00318e-12	5.48923e-12	5.01706e-12	4.61445e-12	4.25809e-12	3.94128e-12	3.65415e-12	3.40926e-12	3.16939e-12	2.97777e-12	2.77601e-12	2.60552e-12	2.45741e-12	2.31351e-12	2.18638e-12	2.06399e-12	1.96514e-12	1.85672e-12	1.75815e-12	1.67578e-12	1.59037e-12	1.52336e-12	1.44977e-12	1.39088e-12	1.33412e-12	1.27278e-12	1.22336e-12	9.99598e-13	8.34268e-13	7.07491e-13
42			4.48562e-11	3.99338e-11	3.55115e-11	3.118e-11	2.71676e-11	2.36565e-11	2.07571e-11	1.81131e-11	1.59331e-11	1.40266e-11	1.24223e-11	1.10087e-11	9.87286e-12	8.83724e-12	7.95211e-12	7.18242e-12	6.52082e-12	5.91029e-12	5.40195e-12	4.95811e-12	4.58403e-12	4.23894e-12	3.91153e-12	3.62098e-12	3.38273e-12	3.16603e-12	2.95788e-12	2.76721e-12	2.59621e-12	2.45157e-12	2.31258e-12	2.18497e-12	2.06843e-12	1.9533e-12	1.85386e-12	1.76348e-12	1.67131e-12	1.60142e-12	1.51436e-12	1.44977e-12	1.39146e-12	1.32923e-12	1.27299e-12	1.21953e-12	1.00155e-12	8.38772e-13	7.06585e-13
43			4.39883e-11	3.93976e-11	3.48652e-11	3.04548e-11	2.6553e-11	2.31699e-11	2.02646e-11	1.76655e-11	1.55869e-11	1.37582e-11	1.21461e-11	1.08445e-11	9.70768e-12	8.69616e-12	7.83839e-12	7.09262e-12	6.43702e-12	5.8655e-12	5.36087e-12	4.91953e-12	4.54071e-12	4.19781e-12	3.89516e-12	3.61672e-12	3.36815e-12	3.14628e-12	2.9342e-12	2.75143e-12	2.59741e-12	2.4403e-12	2.30479e-12	2.17313e-12	2.05872e-12	1.95231e-12	1.85021e-12	1.75645e-12	1.67647e-12	1.59239e-12	1.52463e-12	1.45105e-12	1.3889e-12	1.32779e-12	1.27025e-12	1.22094e-12	9.96614e-13	8.37236e-13	7.07563e-13
44			4.3213e-11	3.87481e-11	3.42361e-11	2.98177e-11	2.59729e-11	2.2604e-11	1.97623e-11	1.72869e-11	1.52204e-11	1.34536e-11	1.19212e-11	1.06583e-11	9.53667e-12	8.56285e-12	7.73628e-12	6.99244e-12	6.36192e-12	5.80666e-12	5.30653e-12	4.89663e-12	4.50137e-12	4.1675e-12	3.85968e-12	3.58053e-12	3.34656e-12	3.11758e-12	2.92728e-12	2.7544e-12	2.58531e-12	2.44007e-12	2.28658e-12	2.1717e-12	2.05469e-12	1.94969e-12	1.84288e-12	1.75349e-12	1.67181e-12	1.59471e-12	1.51502e-12	1.44859e-12	1.39066e-12	1.32749e-12	1.2758e-12	1.22341e-12	9.98791e-13	8.38009e-13	7.11188e-13
45			4.25901e-11	3.83823e-11	3.35585e-11	2.90394e-11	2.53646e-11	2.21407e-11	1.9312e-11	1.69232e-11	1.48906e-11	1.31952e-11	1.1717e-11	1.04794e-11	9.36528e-12	8.43136e-12	7.63471e-12	6.91693e-12	6.29145e-12	5.75015e-12	5.27076e-12	4.84522e-12	4.47709e-12	4.13527e-12	3.83653e-12	3.55867e-12	3.33298e-12	3.10466e-12	2.90633e-12	2.73106e-12	2.57488e-12	2.4171e-12	2.28628e-12	2.16015e-12	2.054e-12	1.94132e-12	1.84185e-12	1.74806e-12	1.6712e-12	1.59488e-12	1.51751e-12	1.4489e-12	1.38807e-12	1.33333e-12	1.27218e-12	1.21335e-12	9.99e-13	8.36717e-13	7.11214e-13
46			4.20583e-11	3.77201e-11	3.29764e-11	2.8512e-11	2.48245e-11	2.16511e-11	1.89307e-11	1.65838e-11	1.46363e-11	1.29289e-11	1.15191e-11	1.02745e-11	9.244e-12	8.35413e-12	7.51489e-12	6.82352e-12	6.22215e-12	5.68195e-12	5.21654e-12	4.79806e-12	4.44226e-12	4.10774e-12	3.80733e-12	3.54754e-12	3.30596e-12	3.09153e-12	2.8993e-12	2.73023e-12	2.56552e-12	2.40616e-12	2.27984e-12	2.15838e-12	2.04541e-12	1.93988e-12	1.83367e-12	1.74758e-12	1.66115e-12	1.58817e-12	1.51282e-12	1.44998e-12	1.37848e-12	1.32507e-12	1.2694e-12	1.21693e-12	1.00168e-12	8.35034e-13	7.10598e-13
47			4.16198e-11	3.70848e-11	3.23459e-11	2.80213e-11	2.43115e-11	2.11644e-11	1.84897e-11	1.62566e-11	1.43305e-11	1.26968e-11	1.13542e-11	1.0109e-11	9.10938e-12	8.21988e-12	7.41961e-12	6.72642e-12	6.15281e-12	5.63091e-12	5.16695e-12	4.75944e-12	4.41051e-12	4.0782e-12	3.79569e-12	3.53009e-12	3.28124e-12	3.07726e-12	2.88299e-12	2.7149e-12	2.54703e-12	2.40797e-12	2.27388e-12	2.14623e-12	2.0304e-12	1.93189e-12	1.83577e-12	1.74437e-12	1.66444e-12	1.58249e-12	1.50872e-12	1.44125e-12	1.38692e-12	1.31818e-12	1.26982e-12	1.21446e-12	1.00121e-12	8.33231e-13	7.09418e-13
48			4.11876e-11	3.65397e-11	3.17306e-11	2.74955e-11	2.38776e-11	2.07195e-11	1.81149e-11	1.59283e-11	1.40615e-11	1.24582e-11	1.11262e-11	9.96982e-12	8.93158e-12	8.11423e-12	7.32203e-12	6.68184e-12	6.06316e-12	5.57741e-12	5.12637e-12	4.72745e-12	4.3654e-12	4.04776e-12	3.76773e-12	3.50125e-12	3.2663e-12	3.06666e-12	2.87014e-12	2.70706e-12	2.54243e-12	2.39225e-12	2.25918e-12	2.13943e-12	2.03227e-12	1.92235e-12	1.83004e-12	1.74431e-12	1.66042e-12	1.58893e-12	1.50913e-12	1.44468e-12	1.38155e-12	1.32503e-12	1.265e-12	1.21362e-12	1.00062e-12	8.41058e-13	7.13136e-13
49			4.07217e-11	3.59224e-11	3.11529e-11	2.70269e-11	2.33527e-11	2.03035e-11	1.77836e-11	1.56154e-11	1.38178e-11	1.22461e-11	1.09618e-11	9.81073e-12	8.82193e-12	7.98012e-12	7.24085e-12	6.59203e-12	6.01403e-12	5.52406e-12	5.07436e-12	4.69126e-12	4.32746e-12	4.01069e-12	3.72876e-12	3.49084e-12	3.25779e-12	3.0493e-12	2.85821e-12	2.69453e-12	2.52602e-12	2.38747e-12	2.25227e-12	2.13607e-12	2.02523e-12	1.92355e-12	1.82533e-12	1.73427e-12	1.65743e-12	1.57674e-12	1.51087e-12	1.43731e-12	1.37698e-12	1.31934e-12	1.26994e-12	1.21047e-12	9.98702e-13	8.37285e-13	7.12191e-13
50			4.02985e-11	3.54485e-11	3.06537e-11	2.64415e-11	2.29187e-11	1.99019e-11	1.74239e-11	1.53017e-11	1.35485e-11	1.20704e-11	1.07777e-11	9.66437e-12	8.72603e-12	7.87569e-12	7.16228e-12	6.52007e-12	5.97584e-12	5.4753e-12	5.03442e-12	4.65648e-12	4.30336e-12	3.99913e-12	3.71e-12	3.45837e-12	3.22861e-12	3.03729e-12	2.83538e-12	2.6716e-12	2.52602e-12	2.38052e-12	2.25556e-12	2.1338e-12	2.01498e-12	1.91746e-12	1.8192e-12	1.73008e-12	1.64887e-12	1.57464e-12	1.50438e-12	1.43498e-12	1.37796e-12	1.32109e-12	1.26392e-12	1.21232e-12	9.99269e-13	8.37436e-13	7.09211e-13
51			3.99462e-11	3.50234e-11	3.00651e-11	2.60035e-11	2.24732e-11	1.9584e-11	1.71348e-11	1.50667e-11	1.33195e-11	1.1856e-11	1.06269e-11	9.54662e-12	8.60944e-12	7.79105e-12	7.0496e-12	6.45008e-12	5.90873e-12	5.40963e-12	4.99419e-12	4.60378e-12	4.27048e-12	3.95388e-12	3.68864e-12	3.44589e-12	3.22335e-12	3.00414e-12	2.83869e-12	2.6656e-12	2.51677e-12	2.36921e-12	2.24651e-12	2.12092e-12	2.01057e-12	1.90925e-12	1.82152e-12	1.72662e-12	1.64793e-12	1.57011e-12	1.50132e-12	1.4328e-12	1.36772e-12	1.31409e-12	1.26407e-12	1.21628e-12	1.00069e-12	8.39037e-13	7.10071e-13
52		4.49001e-11	3.94073e-11	3.44821e-11	2.96381e-11	2.55237e-11	2.2084e-11	1.92555e-11	1.6813e-11	1.48166e-11	1.31301e-11	1.16857e-11	1.04614e-11	9.39297e-12	8.50124e-12	7.71189e-12	6.98819e-12	6.38229e-12	5.84051e-12	5.37521e-12	4.9491e-12	4.57789e-12	4.24287e-12	3.9448e-12	3.66466e-12	3.42614e-12	3.1993e-12	3.00053e-12	2.81664e-12	2.65827e-12	2.51004e-12	2.36165e-12	2.22922e-12	2.11594e-12	2.00473e-12	1.90782e-12	1.81434e-12	1.72428e-12	1.63971e-12	1.56854e-12	1.496e-12	1.43608e-12	1.36815e-12	1.32063e-12	1.26257e-12	1.21092e-12	9.97115e-13	8.3617e-13	7.12064e-13
53		4.41653e-11	3.90132e-11	3.39795e-11	2.91449e-11	2.50983e-11	2.17581e-11	1.89419e-11	1.65377e-11	1.45778e-11	1.29118e-11	1.15224e-11	1.03221e-11	9.29421e-12	8.40235e-12	7.59507e-12	6.92036e-12	6.3207e-12	5.79091e-12	5.3224e-12	4.90321e-12	4.53749e-12	4.20815e-12	3.91564e-12	3.6519e-12	3.40361e-12	3.18311e-12	2.9963e-12	2.81669e-12	2.64364e-12	2.48955e-12	2.35778e-12	2.22509e-12	2.10732e-12	1.99935e-12	1.90217e-12	1.80813e-12	1.7211e-12	1.64233e-12	1.57078e-12	1.49514e-12	1.43194e-12	1.37182e-12	1.31443e-12	1.25792e-12	1.21337e-12	1.00155e-12	8.38444e-13	7.12694e-13
54		4.36751e-11	3.86055e-11	3.34643e-11	2.86639e-11	2.46684e-11	2.13678e-11	1.8584e-11	1.6279e-11	1.43507e-11	1.27211e-11	1.13642e-11	1.01767e-11	9.17831e-12	8.29545e-12	7.52968e-12	6.84223e-12	6.26554e-12	5.76261e-12	5.28283e-12	4.87515e-12	4.4947e-12	4.18792e-12	3.88815e-12	3.63059e-12	3.38255e-12	3.1706e-12	2.96629e-12	2.79346e-12	2.62996e-12	2.48268e-12	2.34332e-12	2.22099e-12	2.10438e-12	2.00414e-12	1.89835e-12	1.8046e-12	1.71555e-12	1.63708e-12	1.55855e-12	1.49136e-12	1.43005e-12	1.36801e-12	1.31264e-12	1.26029e-12	1.2058e-12	9.94528e-13	8.34615e-13	7.13182e-13
55		4.31086e-11	3.81797e-11	3.28876e-11	2.81459e-11	2.4323e-11	2.09894e-11	1.82666e-11	1.59958e-11	1.41131e-11	1.25421e-11	1.12135e-11	1.00655e-11	9.0633e-12	8.23464e-12	7.46339e-12	6.81082e-12	6.19691e-12	5.69655e-12	5.23625e-12	4.83469e-12	4.46208e-12	4.14538e-12	3.87348e-12	3.60477e-12	3.36351e-12	3.15941e-12	2.95818e-12	2.78558e-12	2.62714e-12	2.48155e-12	2.33438e-12	2.21957e-12	2.09808e-12	1.99242e-12	1.89537e-12	1.79862e-12	1.71417e-12	1.63349e-12	1.56581e-12	1.49113e-12	1.42971e-12	1.36868e-12	1.31008e-12	1.25989e-12	1.20655e-12	9.95701e-13	8.37719e-13	7.12996e-13
56		4.2772e-11	3.78369e-11	3.25508e-11	2.78093e-11	2.3971e-11	2.06902e-11	1.80473e-11	1.57523e-11	1.39719e-11	1.23988e-11	1.10819e-11	9.92988e-12	8.96487e-12	8.12189e-12	7.35717e-12	6.71899e-12	6.15782e-12	5.64979e-12	5.18944e-12	4.79742e-12	4.4472e-12	4.13416e-12	3.83563e-12	3.58352e-12	3.3507e-12	3.13595e-12	2.95197e-12	2.76171e-12	2.61488e-12	2.46529e-12	2.33362e-12	2.20479e-12	2.08631e-12	1.98703e-12	1.8927e-12	1.80154e-12	1.70639e-12	1.6342e-12	1.56084e-12	1.48664e-12	1.4292e-12	1.36625e-12	1.30888e-12	1.25485e-12	1.20387e-12	9.94372e-13	8.35358e-13	7.13021e-13
57		4.23593e-11	3.73842e-11	3.20157e-11	2.74539e-11	2.36204e-11	2.04338e-11	1.77681e-11	1.55732e-11	1.37151e-11	1.22374e-11	1.09397e-11	9.83511e-12	8.86072e-12	8.04861e-12	7.29426e-12	6.68239e-12	6.08963e-12	5.61378e-12	5.17196e-12	4.76378e-12	4.40756e-12	4.11071e-12	3.82204e-12	3.56897e-12	3.33865e-12	3.13262e-12	2.93788e-12	2.75888e-12	2.60191e-12	2.4578e-12	2.32523e-12	2.1956e-12	2.08649e-12	1.98444e-12	1.88609e-12	1.79522e-12	1.70753e-12	1.63321e-12	1.56212e-12	1.48774e-12	1.42441e-12	1.35978e-12	1.30656e-12	1.25387e-12	1.20763e-12	9.96391e-13	8.3751e-13	7.10876e-13
58		4.21185e-11	3.70018e-11	3.15975e-11	2.70117e-11	2.32272e-11	2.00863e-11	1.75122e-11	1.53397e-11	1.35555e-11	1.21003e-11	1.08186e-11	9.71975e-12	8.77365e-12	7.94919e-12	7.23016e-12	6.60116e-12	6.0401e-12	5.56573e-12	5.13035e-12	4.73389e-12	4.38848e-12	4.09455e-12	3.80535e-12	3.55317e-12	3.31644e-12	3.11568e-12	2.9227e-12	2.74495e-12	2.59784e-12	2.44964e-12	2.31922e-12	2.19263e-12	2.0822e-12	1.974e-12	1.87183e-12	1.78791e-12	1.69934e-12	1.62396e-12	1.55281e-12	1.48606e-12	1.42311e-12	1.35967e-12	1.30232e-12	1.24912e-12	1.20612e-12	9.94735e-13	8.36183e-13	7.13511e-13
59		4.18831e-11	3.66165e-11	3.12536e-11	2.66505e-11	2.29582e-11	1.98227e-11	1.72565e-11	1.51452e-11	1.33819e-11	1.19364e-11	1.06698e-11	9.60123e-12	8.67214e-12	7.85479e-12	7.15994e-12	6.54267e-12	6.00205e-12	5.52749e-12	5.102e-12	4.70697e-12	4.36475e-12	4.04886e-12	3.76654e-12	3.53161e-12	3.3044e-12	3.10475e-12	2.91353e-12	2.74375e-12	2.58125e-12	2.44506e-12	2.2979e-12	2.18279e-12	2.07004e-12	1.96972e-12	1.87786e-12	1.78173e-12	1.70014e-12	1.6243e-12	1.55452e-12	1.48414e-12	1.4185e-12	1.35664e-12	1.30791e-12	1.25306e-12	1.20504e-12	9.96175e-13	8.37528e-13	7.12865e-13
60		4.15922e-11	3.62102e-11	3.09064e-11	2.63192e-11	2.26424e-11	1.95492e-11	1.70318e-11	1.49643e-11	1.32034e-11	1.17877e-11	1.05592e-11	9.48399e-12	8.59104e-12	7.78818e-12	7.09078e-12	6.49236e-12	5.94944e-12	5.47548e-12	5.03822e-12	4.66977e-12	4.34185e-12	4.03109e-12	3.75686e-12	3.51169e-12	3.28789e-12	3.09146e-12	2.89444e-12	2.73506e-12	2.5766e-12	2.42768e-12	2.30381e-12	2.1766e-12	2.06697e-12	1.96463e-12	1.86782e-12	1.78135e-12	1.69829e-12	1.62405e-12	1.55129e-12	1.48061e-12	1.41459e-12	1.35966e-12	1.30423e-12	1.24882e-12	1.1947e-12	9.92411e-13	8.34917e-13	7.1277e-13
61		4.12221e-11	3.58619e-11	3.0495e-11	2.60026e-11	2.23164e-11	1.92542e-11	1.68118e-11	1.4792e-11	1.30918e-11	1.17067e-11	1.04565e-11	9.41115e-12	8.50055e-12	7.72311e-12	7.04242e-12	6.41842e-12	5.89295e-12	5.44504e-12	5.03429e-12	4.64928e-12	4.31927e-12	4.01212e-12	3.73879e-12	3.49822e-12	3.27632e-12	3.06976e-12	2.89309e-12	2.71876e-12	2.56467e-12	2.41821e-12	2.29242e-12	2.17262e-12	2.06717e-12	1.96153e-12	1.86634e-12	1.78118e-12	1.69973e-12	1.61407e-12	1.54267e-12	1.47851e-12	1.41293e-12	1.356e-12	1.30046e-12	1.25106e-12	1.20076e-12	9.89863e-13	8.34942e-13	7.10963e-13
62		4.10595e-11	3.5483e-11	3.01044e-11	2.57368e-11	2.20931e-11	1.90891e-11	1.66234e-11	1.46036e-11	1.29189e-11	1.15306e-11	1.03429e-11	9.32941e-12	8.42203e-12	7.65921e-12	6.98377e-12	6.39722e-12	5.85062e-12	5.41154e-12	4.99469e-12	4.62121e-12	4.28352e-12	3.99225e-12	3.72042e-12	3.47836e-12	3.27168e-12	3.05771e-12	2.87764e-12	2.71517e-12	2.55556e-12	2.41418e-12	2.28998e-12	2.17017e-12	2.06325e-12	1.96091e-12	1.85953e-12	1.76923e-12	1.69424e-12	1.61356e-12	1.53703e-12	1.4738e-12	1.41239e-12	1.35433e-12	1.29479e-12	1.24747e-12	1.19856e-12	9.90011e-13	8.34988e-13	7.13782e-13
63		4.07608e-11	3.51413e-11	2.98416e-11	2.54255e-11	2.17908e-11	1.88678e-11	1.6422e-11	1.44568e-11	1.27975e-11	1.14465e-11	1.02471e-11	9.22243e-12	8.35797e-12	7.58847e-12	6.92443e-12	6.34824e-12	5.83839e-12	5.36425e-12	4.9517e-12	4.59385e-12	4.26919e-12	3.96545e-12	3.70899e-12	3.46139e-12	3.24308e-12	3.06059e-12	2.86442e-12	2.69781e-12	2.55018e-12	2.40466e-12	2.28391e-12	2.16323e-12	2.05058e-12	1.95154e-12	1.86145e-12	1.76983e-12	1.68498e-12	1.61227e-12	1.54018e-12	1.46816e-12	1.40829e-12	1.35357e-12	1.29904e-12	1.24574e-12	1.19872e-12	9.94324e-13	8.31796e-13	7.13589e-13
64		4.05229e-11	3.48925e-11	2.94765e-11	2.51507e-11	2.15411e-11	1.86291e-11	1.62127e-11	1.42765e-11	1.26817e-11	1.1329e-11	1.01622e-11	9.1386e-12	8.27055e-12	7.54421e-12	6.86658e-12	6.31785e-12	5.78972e-12	5.34199e-12	4.92753e-12	4.57161e-12	4.24613e-12	3.94599e-12	3.69287e-12	3.44957e-12	3.23514e-12	3.04074e-12	2.86016e-12	2.70354e-12	2.5437e-12	2.40218e-12	2.26849e-12	2.15659e-12	2.05417e-12	1.94653e-12	1.8548e-12	1.7704e-12	1.68241e-12	1.607e-12	1.53897e-12	1.47257e-12	1.4081e-12	1.35125e-12	1.29298e-12	1.24174e-12	1.19451e-12	9.9082e-13	8.32403e-13	7.1006e-13
65		4.02037e-11	3.45962e-11	2.92256e-11	2.48691e-11	2.13663e-11	1.84008e-11	1.60734e-11	1.41273e-11	1.25699e-11	1.12225e-11	1.00772e-11	9.10701e-12	8.2285e-12	7.47399e-12	6.83832e-12	6.25071e-12	5.73695e-12	5.30663e-12	4.90583e-12	4.54368e-12	4.21953e-12	3.93914e-12	3.67195e-12	3.42768e-12	3.21652e-12	3.02555e-12	2.8477e-12	2.67639e-12	2.5322e-12	2.39528e-12	2.27235e-12	2.14896e-12	2.0495e-12	1.94257e-12	1.8542e-12	1.75818e-12	1.68543e-12	1.60318e-12	1.53978e-12	1.46658e-12	1.40185e-12	1.34689e-12	1.29208e-12	1.2413e-12	1.19524e-12	9.90307e-13	8.30123e-13	7.1146e-13
66		4.00092e-11	3.43278e-11	2.89341e-11	2.46391e-11	2.1128e-11	1.82642e-11	1.5895e-11	1.39959e-11	1.24566e-11	1.11429e-11	9.94443e-12	9.00157e-12	8.16325e-12	7.4323e-12	6.77735e-12	6.20682e-12	5.71134e-12	5.27329e-12	4.86897e-12	4.51218e-12	4.21457e-12	3.91992e-12	3.66133e-12	3.42934e-12	3.21502e-12	3.01053e-12	2.84287e-12	2.68041e-12	2.5285e-12	2.39657e-12	2.26348e-12	2.15203e-12	2.0372e-12	1.93429e-12	1.84342e-12	1.76044e-12	1.67848e-12	1.60158e-12	1.53304e-12	1.46821e-12	1.40057e-12	1.34769e-12	1.28946e-12	1.23853e-12	1.19107e-12	9.83368e-13	8.33949e-13	7.10016e-13
67		3.9786e-11	3.39365e-11	2.86614e-11	2.43821e-11	2.09205e-11	1.80246e-11	1.57875e-11	1.3899e-11	1.23202e-11	1.10023e-11	9.90549e-12	8.93022e-12	8.09466e-12	7.37528e-12	6.72141e-12	6.18045e-12	5.6909e-12	5.24294e-12	4.84867e-12	4.50024e-12	4.19367e-12	3.9004e-12	3.64475e-12	3.40292e-12	3.19619e-12	3.00083e-12	2.82462e-12	2.6731e-12	2.51815e-12	2.38597e-12	2.25372e-12	2.13573e-12	2.03261e-12	1.93439e-12	1.83914e-12	1.75609e-12	1.67374e-12	1.59852e-12	1.53387e-12	1.46617e-12	1.3989e-12	1.34465e-12	1.28988e-12	1.23642e-12	1.1885e-12	9.87297e-13	8.31838e-13	7.0817e-13
68		3.95735e-11	3.37369e-11	2.84563e-11	2.41285e-11	2.06989e-11	1.79277e-11	1.55903e-11	1.37762e-11	1.22242e-11	1.09335e-11	9.83262e-12	8.87518e-12	8.05507e-12	7.33351e-12	6.68434e-12	6.14692e-12	5.6617e-12	5.21946e-12	4.81349e-12	4.47454e-12	4.16971e-12	3.87952e-12	3.63502e-12	3.39703e-12	3.18447e-12	3.00653e-12	2.82216e-12	2.6673e-12	2.51611e-12	2.37526e-12	2.25655e-12	2.13958e-12	2.03074e-12	1.92682e-12	1.83753e-12	1.75379e-12	1.66712e-12	1.59511e-12	1.52785e-12	1.46632e-12	1.40095e-12	1.34143e-12	1.28734e-12	1.2359e-12	1.19181e-12	9.8692e-13	8.34703e-13	7.11846e-13
69		3.93443e-11	3.3424e-11	2.82041e-11	2.39804e-11	2.05162e-11	1.77356e-11	1.55325e-11	1.36744e-11	1.21401e-11	1.08366e-11	9.77241e-12	8.81674e-12	8.00115e-12	7.28938e-12	6.65995e-12	6.11933e-12	5.62935e-12	5.19755e-12	4.80094e-12	4.46392e-12	4.14688e-12	3.87076e-12	3.61537e-12	3.39018e-12	3.17546e-12	2.99308e-12	2.82236e-12	2.6536e-12	2.5013e-12	2.36199e-12	2.24757e-12	2.13228e-12	2.02588e-12	1.92759e-12	1.83297e-12	1.74767e-12	1.66799e-12	1.59796e-12	1.52149e-12	1.46214e-12	1.40145e-12	1.34083e-12	1.28378e-12	1.23573e-12	1.18869e-12	9.86389e-13	8.29771e-13	7.11202e-13
70		3.91086e-11	3.32316e-11	2.79675e-11	2.37694e-11	2.03461e-11	1.76185e-11	1.53783e-11	1.35314e-11	1.20425e-11	1.07536e-11	9.69092e-12	8.75066e-12	7.94315e-12	7.22944e-12	6.62574e-12	6.07245e-12	5.59313e-12	5.1552e-12	4.77884e-12	4.45293e-12	4.122e-12	3.8492e-12	3.59587e-12	3.37519e-12	3.16791e-12	2.97639e-12	2.80687e-12	2.6402e-12	2.49445e-12	2.36758e-12	2.24437e-12	2.13127e-12	2.0192e-12	1.92369e-12	1.83003e-12	1.75072e-12	1.66488e-12	1.59657e-12	1.52025e-12	1.45961e-12	1.40012e-12	1.34319e-12	1.28805e-12	1.23288e-12	1.18546e-12	9.84458e-13	8.28292e-13	7.10575e-13
71		3.89015e-11	3.30355e-11	2.77463e-11	2.36307e-11	2.02107e-11	1.74678e-11	1.5276e-11	1.34446e-11	1.19789e-11	1.06794e-11	9.63408e-12	8.66565e-12	7.88631e-12	7.18171e-12	6.57915e-12	6.02833e-12	5.55329e-12	5.13835e-12	4.75123e-12	4.42437e-12	4.11912e-12	3.83142e-12	3.59249e-12	3.35077e-12	3.15718e-12	2.95896e-12	2.80084e-12	2.63771e-12	2.49003e-12	2.36176e-12	2.23795e-12	2.1219e-12	2.01579e-12	1.92243e-12	1.83216e-12	1.75074e-12	1.66806e-12	1.59405e-12	1.52117e-12	1.45409e-12	1.40036e-12	1.33933e-12	1.28569e-12	1.23467e-12	1.18809e-12	9.85757e-13	8.30003e-13	7.10917e-13
72	4.4773e-11	3.86656e-11	3.2602e-11	2.7558e-11	2.34403e-11	2.00409e-11	1.7364e-11	1.51285e-11	1.33725e-11	1.18671e-11	1.06344e-11	9.5844e-12	8.6376e-12	7.84971e-12	7.14449e-12	6.56244e-12	6.01338e-12	5.53919e-12	5.1229e-12	4.74592e-12	4.40552e-12	4.09641e-12	3.84343e-12	3.5832e-12	3.3524e-12	3.15591e-12	2.95666e-12	2.78309e-12	2.63725e-12	2.48732e-12	2.35546e-12	2.23695e-12	2.11507e-12	2.01369e-12	1.91703e-12	1.82634e-12	1.74336e-12	1.65804e-12	1.5901e-12	1.52107e-12	1.45352e-12	1.39175e-12	1.33867e-12	1.28127e-12	1.23126e-12	1.18255e-12	9.85242e-13	8.28952e-13	7.10202e-13
73	4.46194e-11	3.85382e-11	3.25584e-11	2.73527e-11	2.32472e-11	1.99084e-11	1.71752e-11	1.50504e-11	1.3247e-11	1.18118e-11	1.0566e-11	9.48054e-12	8.60017e-12	7.79719e-12	7.12954e-12	6.52018e-12	5.99741e-12	5.51409e-12	5.09857e-12	4.71929e-12	4.39071e-12	4.08339e-12	3.81795e-12	3.5715e-12	3.33808e-12	3.14161e-12	2.95151e-12	2.78758e-12	2.63029e-12	2.48327e-12	2.34842e-12	2.2324e-12	2.11234e-12	2.01044e-12	1.9119e-12	1.82616e-12	1.74195e-12	1.66267e-12	1.58897e-12	1.51443e-12	1.45207e-12	1.39236e-12	1.33569e-12	1.28278e-12	1.2285e-12	1.1829e-12	9.83598e-13	8.30178e-13	7.07604e-13
74	4.44506e-11	3.83499e-11	3.23767e-11	2.72396e-11	2.30107e-11	1.97622e-11	1.70713e-11	1.49405e-11	1.31646e-11	1.17486e-11	1.04905e-11	9.46054e-12	8.53232e-12	7.76781e-12	7.07602e-12	6.4907e-12	5.97414e-12	5.50498e-12	5.07818e-12	4.71207e-12	4.37011e-12	4.07105e-12	3.80694e-12	3.56591e-12	3.32746e-12	3.136e-12	2.94328e-12	2.78001e-12	2.61969e-12	2.47366e-12	2.34054e-12	2.22732e-12	2.10766e-12	2.00621e-12	1.90941e-12	1.81717e-12	1.73877e-12	1.65355e-12	1.58378e-12	1.51757e-12	1.45174e-12	1.38957e-12	1.33665e-12	1.28046e-12	1.23067e-12	1.18503e-12	9.8575e-13	8.30412e-13	7.09558e-13
75	4.41453e-11	3.81767e-11	3.21781e-11	2.70956e-11	2.2886e-11	1.96467e-11	1.69912e-11	1.48749e-11	1.31257e-11	1.16939e-11	1.04703e-11	9.42582e-12	8.50257e-12	7.72713e-12	7.05627e-12	6.45819e-12	5.96112e-12	5.47339e-12	5.05123e-12	4.69669e-12	4.36284e-12	4.0499e-12	3.7925e-12	3.54857e-12	3.32677e-12	3.12759e-12	2.94197e-12	2.77075e-12	2.61141e-12	2.4741e-12	2.34201e-12	2.21876e-12	2.11162e-12	2.00096e-12	1.90715e-12	1.81696e-12	1.7353e-12	1.65986e-12	1.58374e-12	1.51339e-12	1.45272e-12	1.39123e-12	1.33116e-12	1.28128e-12	1.234e-12	1.18389e-12	9.85155e-13	8.26193e-13	7.08213e-13
76	4.40126e-11	3.79739e-11	3.19429e-11	2.68317e-11	2.27956e-11	1.95076e-11	1.6898e-11	1.47525e-11	1.30396e-11	1.16208e-11	1.04075e-11	9.37312e-12	8.45095e-12	7.6978e-12	7.03231e-12	6.43624e-12	5.91797e-12	5.45677e-12	5.03854e-12	4.6679e-12	4.35293e-12	4.04767e-12	3.76787e-12	3.53963e-12	3.31628e-12	3.11186e-12	2.94052e-12	2.7673e-12	2.60971e-12	2.46844e-12	2.33357e-12	2.21523e-12	2.10449e-12	2.00513e-12	1.90378e-12	1.8165e-12	1.72703e-12	1.65612e-12	1.58201e-12	1.51574e-12	1.44965e-12	1.3882e-12	1.33529e-12	1.27768e-12	1.22829e-12	1.18105e-12	9.82193e-13	8.28281e-13	7.08866e-13
77	4.396e-11	3.79682e-11	3.1856e-11	2.67554e-11	2.26731e-11	1.94018e-11	1.67603e-11	1.47065e-11	1.29771e-11	1.15452e-11	1.03557e-11	9.33273e-12	8.43159e-12	7.66972e-12	7.00642e-12	6.41573e-12	5.88507e-12	5.43141e-12	5.0315e-12	4.65671e-12	4.33429e-12	4.04325e-12	3.76925e-12	3.53163e-12	3.31598e-12	3.11395e-12	2.93332e-12	2.76054e-12	2.60943e-12	2.46605e-12	2.34125e-12	2.21379e-12	2.10245e-12	1.99369e-12	1.90454e-12	1.81449e-12	1.72998e-12	1.65129e-12	1.57819e-12	1.5118e-12	1.44997e-12	1.38428e-12	1.33168e-12	1.27572e-12	1.23029e-12	1.18106e-12	9.81566e-13	8.30651e-13	7.10915e-13
78	4.35585e-11	3.7824e-11	3.17456e-11	2.65475e-11	2.25677e-11	1.93108e-11	1.66927e-11	1.46355e-11	1.29107e-11	1.15125e-11	1.03053e-11	9.29863e-12	8.41352e-12	7.6279e-12	6.97352e-12	6.39453e-12	5.87509e-12	5.416e-12	5.00524e-12	4.65317e-12	4.32343e-12	4.0321e-12	3.75888e-12	3.53025e-12	3.30644e-12	3.11395e-12	2.92056e-12	2.75875e-12	2.60911e-12	2.46405e-12	2.33429e-12	2.20326e-12	2.09513e-12	1.9931e-12	1.8944e-12	1.81295e-12	1.73029e-12	1.65072e-12	1.57464e-12	1.51363e-12	1.44637e-12	1.38672e-12	1.3296e-12	1.28037e-12	1.22924e-12	1.18182e-12	9.82189e-13	8.2523e-13	7.10264e-13
79	4.35302e-11	3.76698e-11	3.15272e-11	2.65404e-11	2.24691e-11	1.92243e-11	1.66564e-11	1.45454e-11	1.28775e-11	1.14644e-11	1.02754e-11	9.2638e-12	8.38618e-12	7.59178e-12	6.94765e-12	6.36767e-12	5.86053e-12	5.39432e-12	4.99216e-12	4.62849e-12	4.31555e-12	4.01702e-12	3.74021e-12	3.50374e-12	3.29338e-12	3.10144e-12	2.91849e-12	2.75576e-12	2.60132e-12	2.45975e-12	2.32517e-12	2.20782e-12	2.08865e-12	1.99278e-12	1.89512e-12	1.8074e-12	1.72669e-12	1.64668e-12	1.57476e-12	1.50841e-12	1.44379e-12	1.38555e-12	1.3334e-12	1.27703e-12	1.22727e-12	1.18025e-12	9.8137e-13	8.25945e-13	7.07156e-13
80	4.34348e-11	3.7452e-11	3.13943e-11	2.64447e-11	2.24e-11	1.91294e-11	1.66184e-11	1.44855e-11	1.28271e-11	1.14582e-11	1.02366e-11	9.20808e-12	8.34997e-12	7.59123e-12	6.92726e-12	6.36091e-12	5.83674e-12	5.396e-12	4.98324e-12	4.62649e-12	4.29996e-12	4.01207e-12	3.74265e-12	3.50555e-12	3.29207e-12	3.09225e-12	2.9098e-12	2.74534e-12	2.59938e-12	2.45642e-12	2.32401e-12	2.19864e-12	2.09496e-12	1.99697e-12	1.89675e-12	1.80424e-12	1.7248e-12	1.64501e-12	1.57392e-12	1.5083e-12	1.4447e-12	1.38465e-12	1.33054e-12	1.27136e-12	1.22624e-12	1.17766e-12	9.79137e-13	8.26423e-13	7.06307e-13
81	4.32946e-11	3.73658e-11	3.13333e-11	2.62797e-11	2.2293e-11	1.90246e-11	1.65353e-11	1.44556e-11	1.27956e-11	1.13567e-11	1.01907e-11	9.17758e-12	8.33164e-12	7.58109e-12	6.92114e-12	6.347e-12	5.83671e-12	5.3742e-12	4.95719e-12	4.61406e-12	4.30391e-12	4.01554e-12	3.74667e-12	3.50344e-12	3.28639e-12	3.08926e-12	2.9075e-12	2.74773e-12	2.58906e-12	2.45451e-12	2.32787e-12	2.20196e-12	2.09159e-12	1.99195e-12	1.89298e-12	1.80662e-12	1.72168e-12	1.64794e-12	1.57357e-12	1.50594e-12	1.44521e-12	1.37906e-12	1.32764e-12	1.27406e-12	1.22806e-12	1.17845e-12	9.81982e-13	8.25754e-13	7.09342e-13
82	4.32907e-11	3.72357e-11	3.12402e-11	2.62279e-11	2.22013e-11	1.89887e-11	1.6474e-11	1.44232e-11	1.27643e-11	1.13559e-11	1.01771e-11	9.14695e-12	8.29458e-12	7.55226e-12	6.9113e-12	6.32477e-12	5.82083e-12	5.37774e-12	4.96696e-12	4.60718e-12	4.28545e-12	3.99251e-12	3.74254e-12	3.50144e-12	3.2874e-12	3.08344e-12	2.89872e-12	2.74224e-12	2.5823e-12	2.4504e-12	2.32419e-12	2.20328e-12	2.08824e-12	1.99243e-12	1.90175e-12	1.8099e-12	1.72655e-12	1.64554e-12	1.57847e-12	1.5038e-12	1.44043e-12	1.38165e-12	1.32432e-12	1.2734e-12	1.22545e-12	1.17932e-12	9.81264e-13	8.25671e-13	7.08091e-13
83	4.31569e-11	3.72509e-11	3.1277e-11	2.61739e-11	2.21114e-11	1.89724e-11	1.64012e-11	1.43805e-11	1.27161e-11	1.12979e-11	1.01438e-11	9.14129e-12	8.28382e-12	7.53365e-12	6.87918e-12	6.32316e-12	5.80595e-12	5.35296e-12	4.95246e-12	4.6101e-12	4.28345e-12	3.9926e-12	3.72869e-12	3.50172e-12	3.27938e-12	3.0914e-12	2.89681e-12	2.73996e-12	2.58695e-12	2.45152e-12	2.32256e-12	2.19949e-12	2.09112e-12	1.98984e-12	1.89014e-12	1.80244e-12	1.72239e-12	1.64311e-12	1.57463e-12	1.50328e-12	1.44236e-12	1.38295e-12	1.33151e-12	1.27144e-12	1.22433e-12	1.17962e-12	9.76698e-13	8.28952e-13	7.08574e-13
84	4.31325e-11	3.70867e-11	3.11501e-11	2.61258e-11	2.20735e-11	1.89452e-11	1.63785e-11	1.43111e-11	1.26875e-11	1.12874e-11	1.01311e-11	9.10784e-12	8.28536e-12	7.51427e-12	6.8623e-12	6.30493e-12	5.7951e-12	5.35275e-12	4.95839e-12	4.60401e-12	4.26267e-12	3.99168e-12	3.71973e-12	3.49569e-12	3.28189e-12	3.07507e-12	2.8995e-12	2.73065e-12	2.5841e-12	2.45258e-12	2.31421e-12	2.19965e-12	2.09271e-12	1.98924e-12	1.89028e-12	1.79815e-12	1.72092e-12	1.64373e-12	1.56974e-12	1.50401e-12	1.44412e-12	1.38625e-12	1.32761e-12	1.27613e-12	1.22286e-12	1.17884e-12	9.81335e-13	8.26251e-13	7.06555e-13
85	4.29548e-11	3.69437e-11	3.10811e-11	2.60063e-11	2.20715e-11	1.88745e-11	1.63628e-11	1.42945e-11	1.26324e-11	1.12755e-11	1.01084e-11	9.12948e-12	8.26239e-12	7.51595e-12	6.85764e-12	6.30283e-12	5.78659e-12	5.34164e-12	4.95554e-12	4.58973e-12	4.272e-12	3.96855e-12	3.71591e-12	3.48578e-12	3.27455e-12	3.08043e-12	2.90286e-12	2.73851e-12	2.57439e-12	2.44515e-12	2.32017e-12	2.19848e-12	2.09041e-12	1.98432e-12	1.89168e-12	1.79915e-12	1.72061e-12	1.64323e-12	1.57447e-12	1.5057e-12	1.44261e-12	1.37938e-12	1.32588e-12	1.27183e-12	1.22611e-12	1.1772e-12	9.80101e-13	8.27467e-13	7.07935e-13
86	4.2878e-11	3.69572e-11	3.09615e-11	2.5941e-11	2.20089e-11	1.8853e-11	1.62949e-11	1.428e-11	1.26531e-11	1.12569e-11	1.01032e-11	9.10138e-12	8.22556e-12	7.49806e-12	6.84793e-12	6.28435e-12	5.79045e-12	5.35293e-12	4.93183e-12	4.58651e-12	4.26278e-12	3.98094e-12	3.71924e-12	3.48797e-12	3.26255e-12	3.07569e-12	2.89454e-12	2.72851e-12	2.5818e-12	2.4426e-12	2.31667e-12	2.1955e-12	2.08786e-12	1.98088e-12	1.89516e-12	1.80028e-12	1.72174e-12	1.64533e-12	1.5676e-12	1.50437e-12	1.43762e-12	1.37882e-12	1.32327e-12	1.27545e-12	1.22533e-12	1.17825e-12	9.76528e-13	8.28607e-13	7.06834e-13
87	4.30677e-11	3.70616e-11	3.10096e-11	2.59791e-11	2.19907e-11	1.88014e-11	1.62766e-11	1.42562e-11	1.2625e-11	1.12574e-11	1.01063e-11	9.08126e-12	8.22652e-12	7.4999e-12	6.8515e-12	6.28508e-12	5.77999e-12	5.33118e-12	4.9405e-12	4.57867e-12	4.25959e-12	3.97421e-12	3.71757e-12	3.4798e-12	3.27648e-12	3.05939e-12	2.8992e-12	2.73591e-12	2.58175e-12	2.44076e-12	2.3138e-12	2.19683e-12	2.07722e-12	1.98041e-12	1.88901e-12	1.8007e-12	1.71942e-12	1.64085e-12	1.56863e-12	1.49684e-12	1.43536e-12	1.3819e-12	1.32385e-12	1.27076e-12	1.22294e-12	1.17525e-12	9.78386e-13	8.24936e-13	7.08673e-13
88	4.28288e-11	3.70662e-11	3.09259e-11	2.59343e-11	2.19066e-11	1.87977e-11	1.631e-11	1.42477e-11	1.26385e-11	1.12442e-11	1.00836e-11	9.07489e-12	8.23059e-12	7.48962e-12	6.85637e-12	6.27455e-12	5.77486e-12	5.32608e-12	4.92806e-12	4.58168e-12	4.26296e-12	3.97519e-12	3.71784e-12	3.48482e-12	3.27191e-12	3.0725e-12	2.89157e-12	2.72922e-12	2.57878e-12	2.44166e-12	2.31324e-12	2.19076e-12	2.08449e-12	1.98217e-12	1.894e-12	1.79766e-12	1.71691e-12	1.64505e-12	1.56905e-12	1.50254e-12	1.436e-12	1.38061e-12	1.32513e-12	1.27119e-12	1.226e-12	1.17673e-12	9.80161e-13	8.24692e-13	7.0899e-13
89	4.28476e-11	3.69864e-11	3.0962e-11	2.59309e-11	2.18918e-11	1.87672e-11	1.62664e-11	1.42317e-11	1.2585e-11	1.12271e-11	1.00544e-11	9.0731e-12	8.24237e-12	7.48629e-12	6.852e-12	6.2726e-12	5.78889e-12	5.31624e-12	4.93461e-12	4.57159e-12	4.2668e-12	3.98014e-12	3.71711e-12	3.48178e-12	3.26432e-12	3.06707e-12	2.88653e-12	2.72998e-12	2.5697e-12	2.43922e-12	2.31513e-12	2.1923e-12	2.08195e-12	1.97995e-12	1.89168e-12	1.79636e-12	1.71917e-12	1.64178e-12	1.56931e-12	1.50069e-12	1.44003e-12	1.38158e-12	1.3229e-12	1.27196e-12	1.22508e-12	1.17759e-12	9.81103e-13	8.27419e-13	7.07533e-13
90	4.2972e-11	3.69365e-11	3.08675e-11	2.58812e-11	2.1934e-11	1.87148e-11	1.62396e-11	1.42225e-11	1.25904e-11	1.1202e-11	1.00538e-11	9.06471e-12	8.21551e-12	7.47689e-12	6.8251e-12	6.25989e-12	5.77661e-12	5.32176e-12	4.93167e-12	4.58265e-12	4.26524e-12	3.97165e-12	3.71212e-12	3.48277e-12	3.27812e-12	3.07776e-12	2.88541e-12	2.72511e-12	2.58331e-12	2.44295e-12	2.30512e-12	2.19431e-12	2.08191e-12	1.97872e-12	1.88665e-12	1.80034e-12	1.721e-12	1.64426e-12	1.57067e-12	1.50486e-12	1.43943e-12	1.37944e-12	1.3242e-12	1.26884e-12	1.22278e-12	1.17742e-12	9.80368e-13	8.25632e-13	7.07924e-13
91	4.28101e-11	3.69837e-11	3.08406e-11	2.58451e-11	2.19832e-11	1.8781e-11	1.62787e-11	1.42383e-11	1.26086e-11	1.12481e-11	1.00969e-11	9.08556e-12	8.23023e-12	7.48578e-12	6.85072e-12	6.27828e-12	5.78447e-12	5.32472e-12	4.92801e-12	4.58083e-12	4.25425e-12	3.97032e-12	3.71724e-12	3.48654e-12	3.26204e-12	3.08372e-12	2.89228e-12	2.72846e-12	2.57743e-12	2.43414e-12	2.314e-12	2.20186e-12	2.09207e-12	1.98767e-12	1.88688e-12	1.7996e-12	1.71647e-12	1.64115e-12	1.56461e-12	1.5062e-12	1.43959e-12	1.38189e-12	1.32522e-12	1.27187e-12	1.22088e-12	1.17205e-12	9.78508e-13	8.29907e-13	7.07128e-13
92	4.29824e-11	3.688e-11	3.0977e-11	2.58467e-11	2.19737e-11	1.88163e-11	1.62597e-11	1.42505e-11	1.26006e-11	1.12106e-11	1.00751e-11	9.06795e-12	8.22066e-12	7.49689e-12	6.83637e-12	6.29033e-12	5.78024e-12	5.33194e-12	4.93236e-12	4.58598e-12	4.26628e-12	3.98124e-12	3.72226e-12	3.49238e-12	3.26145e-12	3.07891e-12	2.89056e-12	2.73095e-12	2.58371e-12	2.43685e-12	2.30804e-12	2.19147e-12	2.08134e-12	1.98328e-12	1.88274e-12	1.79465e-12	1.71881e-12	1.64734e-12	1.56895e-12	1.50413e-12	1.43993e-12	1.37896e-12	1.3263e-12	1.27355e-12	1.22401e-12	1.17524e-12	9.7902e-13	8.28711e-13	7.08275e-13
93	4.29603e-11	3.69726e-11	3.10089e-11	2.59168e-11	2.20244e-11	1.87976e-11	1.62696e-11	1.42321e-11	1.26436e-11	1.12585e-11	1.00797e-11	9.0917e-12	8.22298e-12	7.47123e-12	6.85138e-12	6.282e-12	5.7808e-12	5.34141e-12	4.93942e-12	4.58918e-12	4.27347e-12	3.98612e-12	3.71088e-12	3.48776e-12	3.27448e-12	3.08287e-12	2.89433e-12	2.72823e-12	2.5806e-12	2.43892e-12	2.31557e-12	2.1927e-12	2.08284e-12	1.9834e-12	1.88959e-12	1.79709e-12	1.72122e-12	1.64342e-12	1.57701e-12	1.50398e-12	1.44069e-12	1.38151e-12	1.32536e-12	1.2778e-12	1.226e-12	1.17548e-12	9.78036e-13	8.25588e-13	7.05443e-13
94	4.30336e-11	3.70416e-11	3.09611e-11	2.60072e-11	2.2e-11	1.88124e-11	1.63282e-11	1.42771e-11	1.26528e-11	1.12448e-11	1.01037e-11	9.08848e-12	8.24982e-12	7.49974e-12	6.84688e-12	6.28713e-12	5.78457e-12	5.32711e-12	4.94009e-12	4.58918e-12	4.26055e-12	3.97027e-12	3.72794e-12	3.47934e-12	3.26876e-12	3.07525e-12	2.89433e-12	2.72948e-12	2.58019e-12	2.43851e-12	2.31539e-12	2.19695e-12	2.0805e-12	1.9815e-12	1.88993e-12	1.80366e-12	1.72064e-12	1.64337e-12	1.57319e-12	1.50079e-12	1.44001e-12	1.37803e-12	1.32438e-12	1.27251e-12	1.22684e-12	1.17715e-12	9.81906e-13	8.29621e-13	7.07901e-13
95	4.29598e-11	3.7043e-11	3.098e-11	2.60226e-11	2.20149e-11	1.88988e-11	1.636e-11	1.43235e-11	1.26658e-11	1.12633e-11	1.0117e-11	9.10361e-12	8.25874e-12	7.51041e-12	6.86191e-12	6.29159e-12	5.8014e-12	5.35045e-12	4.93169e-12	4.59143e-12	4.27812e-12	3.978e-12	3.71823e-12	3.48403e-12	3.27956e-12	3.06891e-12	2.88994e-12	2.73667e-12	2.57929e-12	2.44729e-12	2.32009e-12	2.19782e-12	2.08505e-12	1.98569e-12	1.89072e-12	1.8008e-12	1.71945e-12	1.6439e-12	1.57174e-12	1.50609e-12	1.44164e-12	1.38112e-12	1.33106e-12	1.2742e-12	1.22463e-12	1.17577e-12	9.79303e-13	8.27154e-13	7.08508e-13
96	4.30941e-11	3.71127e-11	3.1111e-11	2.60661e-11	2.21095e-11	1.88972e-11	1.63712e-11	1.43457e-11	1.26907e-11	1.13026e-11	1.01383e-11	9.12927e-12	8.2714e-12	7.52388e-12	6.86759e-12	6.30529e-12	5.80439e-12	5.34905e-12	4.96117e-12	4.60203e-12	4.28782e-12	3.98945e-12	3.73063e-12	3.49514e-12	3.27402e-12	3.07967e-12	2.89941e-12	2.72886e-12	2.58481e-12	2.43872e-12	2.31787e-12	2.19888e-12	2.08851e-12	1.9845e-12	1.89468e-12	1.80208e-12	1.72121e-12	1.64807e-12	1.57174e-12	1.50322e-12	1.44243e-12	1.38064e-12	1.32621e-12	1.27742e-12	1.22756e-12	1.17691e-12	9.78452e-13	8.27899e-13	7.09262e-13
97	4.31164e-11	3.73272e-11	3.11333e-11	2.6161e-11	2.21542e-11	1.89438e-11	1.63909e-11	1.43712e-11	1.27328e-11	1.13403e-11	1.01748e-11	9.13274e-12	8.2749e-12	7.54556e-12	6.88893e-12	6.32047e-12	5.80671e-12	5.35234e-12	4.97763e-12	4.61268e-12	4.28154e-12	4.00258e-12	3.73212e-12	3.4905e-12	3.27195e-12	3.08121e-12	2.90447e-12	2.73927e-12	2.58196e-12	2.44646e-12	2.32162e-12	2.20163e-12	2.08903e-12	1.98664e-12	1.89372e-12	1.80104e-12	1.72691e-12	1.64395e-12	1.57393e-12	1.50595e-12	1.4418e-12	1.38199e-12	1.32666e-12	1.27385e-12	1.22332e-12	1.17624e-12	9.81319e-13	8.26216e-13	7.08436e-13
98	4.32097e-11	3.72771e-11	3.12255e-11	2.62813e-11	2.22046e-11	1.89916e-11	1.64452e-11	1.43905e-11	1.27247e-11	1.13742e-11	1.01866e-11	9.18289e-12	8.30148e-12	7.56276e-12	6.87527e-12	6.32445e-12	5.804e-12	5.37942e-12	4.96637e-12	4.60493e-12	4.29306e-12	4.00522e-12	3.74419e-12	3.49742e-12	3.27835e-12	3.08116e-12	2.91351e-12	2.74157e-12	2.59534e-12	2.45134e-12	2.32233e-12	2.2092e-12	2.09858e-12	1.99359e-12	1.89294e-12	1.80796e-12	1.72476e-12	1.64803e-12	1.56989e-12	1.50407e-12	1.44438e-12	1.38516e-12	1.3282e-12	1.27298e-12	1.22611e-12	1.17716e-12	9.80561e-13	8.26368e-13	7.0771e-13
99	4.33806e-11	3.74598e-11	3.13142e-11	2.62925e-11	2.23167e-11	1.91181e-11	1.64793e-11	1.4422e-11	1.27856e-11	1.14441e-11	1.01917e-11	9.18268e-12	8.32123e-12	7.56994e-12	6.91217e-12	6.35275e-12	5.83057e-12	5.38712e-12	4.97885e-12	4.61387e-12	4.29497e-12	4.00085e-12	3.73548e-12	3.50323e-12	3.28947e-12	3.09199e-12	2.91049e-12	2.74329e-12	2.59518e-12	2.45005e-12	2.32939e-12	2.20442e-12	2.09617e-12	1.99075e-12	1.90191e-12	1.80595e-12	1.72612e-12	1.64707e-12	1.57737e-12	1.51012e-12	1.44092e-12	1.38126e-12	1.32707e-12	1.27627e-12	1.22436e-12	1.18107e-12	9.83589e-13	8.31592e-13	7.11062e-13
100	4.34725e-11	3.74911e-11	3.13819e-11	2.64056e-11	2.23826e-11	1.91165e-11	1.65604e-11	1.44929e-11	1.28436e-11	1.14227e-11	1.02522e-11	9.22944e-12	8.35917e-12	7.60286e-12	6.9165e-12	6.36206e-12	5.83876e-12	5.41552e-12	4.97158e-12	4.63551e-12	4.30812e-12	4.00405e-12	3.74424e-12	3.51169e-12	3.29423e-12	3.09087e-12	2.9193e-12	2.74279e-12	2.59844e-12	2.45424e-12	2.33357e-12	2.20459e-12	2.09739e-12	1.98919e-12	1.89563e-12	1.80997e-12	1.72496e-12	1.64524e-12	1.57794e-12	1.51121e-12	1.44808e-12	1.38686e-12	1.32825e-12	1.28046e-12	1.22868e-12	1.18268e-12	9.85233e-13	8.27805e-13	7.08066e-13
101	4.35252e-11	3.7581e-11	3.16127e-11	2.6479e-11	2.24596e-11	1.92059e-11	1.66152e-11	1.45754e-11	1.28988e-11	1.14787e-11	1.02762e-11	9.24793e-12	8.37952e-12	7.62029e-12	6.96818e-12	6.38241e-12	5.86582e-12	5.41021e-12	5.00417e-12	4.63631e-12	4.30794e-12	4.01975e-12	3.75049e-12	3.51602e-12	3.30968e-12	3.10305e-12	2.92192e-12	2.75651e-12	2.59877e-12	2.45801e-12	2.33918e-12	2.20861e-12	2.09822e-12	1.9936e-12	1.90034e-12	1.80595e-12	1.73213e-12	1.64895e-12	1.5799e-12	1.50622e-12	1.44381e-12	1.38907e-12	1.33169e-12	1.27401e-12	1.22805e-12	1.18118e-12	9.82363e-13	8.28217e-13	7.09595e-13
102	4.36716e-11	3.77486e-11	3.16242e-11	2.66137e-11	2.25548e-11	1.93221e-11	1.67223e-11	1.46419e-11	1.29187e-11	1.15077e-11	1.03145e-11	9.2889e-12	8.38811e-12	7.64551e-12	6.96671e-12	6.38908e-12	5.86994e-12	5.42051e-12	5.0144e-12	4.6573e-12	4.33424e-12	4.02401e-12	3.77362e-12	3.52813e-12	3.31184e-12	3.11209e-12	2.93349e-12	2.75417e-12	2.60741e-12	2.46371e-12	2.33222e-12	2.21422e-12	2.10117e-12	1.99147e-12	1.90244e-12	1.81274e-12	1.72481e-12	1.65125e-12	1.57456e-12	1.50845e-12	1.44555e-12	1.38902e-12	1.32916e-12	1.27942e-12	1.22946e-12	1.17799e-12	9.85617e-13	8.31454e-13	7.09121e-13
103	4.39312e-11	3.79029e-11	3.18297e-11	2.66953e-11	2.26287e-11	1.94292e-11	1.67773e-11	1.47067e-11	1.30078e-11	1.1572e-11	1.03456e-11	9.31642e-12	8.45599e-12	7.68908e-12	6.99513e-12	6.4304e-12	5.87594e-12	5.44479e-12	5.0373e-12	4.66032e-12	4.33498e-12	4.03723e-12	3.77003e-12	3.536e-12	3.31782e-12	3.1157e-12	2.93785e-12	2.75999e-12	2.6107e-12	2.4618e-12	2.33426e-12	2.21932e-12	2.10434e-12	1.99338e-12	1.90292e-12	1.81496e-12	1.73472e-12	1.65044e-12	1.58355e-12	1.5107e-12	1.44691e-12	1.3893e-12	1.33442e-12	1.28016e-12	1.2309e-12	1.18252e-12	9.80949e-13	8.30263e-13	7.1066e-13
104	4.40303e-11	3.80015e-11	3.19727e-11	2.69731e-11	2.28113e-11	1.94952e-11	1.68492e-11	1.47723e-11	1.30488e-11	1.15895e-11	1.03728e-11	9.37158e-12	8.47054e-12	7.71164e-12	7.02435e-12	6.44138e-12	5.90608e-12	5.45297e-12	5.03874e-12	4.67696e-12	4.34744e-12	4.04042e-12	3.78592e-12	3.53473e-12	3.31895e-12	3.11922e-12	2.93562e-12	2.76946e-12	2.61343e-12	2.46934e-12	2.34459e-12	2.22251e-12	2.10178e-12	1.99992e-12	1.91031e-12	1.81349e-12	1.7281e-12	1.64882e-12	1.58243e-12	1.51026e-12	1.45103e-12	1.38765e-12	1.33179e-12	1.28097e-12	1.23003e-12	1.18289e-12	9.81963e-13	8.28713e-13	7.09303e-13
105	4.41136e-11	3.81439e-11	3.21951e-11	2.70269e-11	2.29019e-11	1.96443e-11	1.6962e-11	1.487e-11	1.3137e-11	1.1687e-11	1.04538e-11	9.39759e-12	8.52069e-12	7.73628e-12	7.05565e-12	6.46847e-12	5.93733e-12	5.47971e-12	5.05249e-12	4.69749e-12	4.36512e-12	4.05815e-12	3.78903e-12	3.54625e-12	3.32539e-12	3.13805e-12	2.93489e-12	2.77038e-12	2.61822e-12	2.48029e-12	2.34709e-12	2.22628e-12	2.11028e-12	2.00406e-12	1.90917e-12	1.82032e-12	1.72923e-12	1.65478e-12	1.58002e-12	1.51224e-12	1.44907e-12	1.38908e-12	1.33612e-12	1.28196e-12	1.22833e-12	1.18571e-12	9.82614e-13	8.30297e-13	7.08993e-13
106	4.45661e-11	3.8248e-11	3.2336e-11	2.71885e-11	2.31111e-11	1.97346e-11	1.71162e-11	1.49693e-11	1.32034e-11	1.17409e-11	1.05113e-11	9.48298e-12	8.55276e-12	7.77155e-12	7.08618e-12	6.49036e-12	5.95623e-12	5.50972e-12	5.07537e-12	4.69821e-12	4.37696e-12	4.07482e-12	3.79981e-12	3.56021e-12	3.3367e-12	3.13271e-12	2.94765e-12	2.78006e-12	2.62309e-12	2.48383e-12	2.34291e-12	2.22456e-12	2.11065e-12	2.00834e-12	1.90672e-12	1.81605e-12	1.7358e-12	1.66149e-12	1.58573e-12	1.51735e-12	1.44973e-12	1.39108e-12	1.33329e-12	1.28052e-12	1.22952e-12	1.18288e-12	9.85847e-13	8.29764e-13	7.09749e-13
107	4.47348e-11	3.85129e-11	3.25469e-11	2.73506e-11	2.32185e-11	1.98491e-11	1.72184e-11	1.50478e-11	1.32976e-11	1.18305e-11	1.05256e-11	9.51278e-12	8.57564e-12	7.8163e-12	7.1208e-12	6.51204e-12	5.99931e-12	5.524e-12	5.10413e-12	4.72601e-12	4.39069e-12	4.09121e-12	3.81091e-12	3.56159e-12	3.34585e-12	3.14334e-12	2.95386e-12	2.7842e-12	2.63261e-12	2.48925e-12	2.3567e-12	2.2345e-12	2.11766e-12	2.00586e-12	1.91277e-12	1.82411e-12	1.74214e-12	1.66032e-12	1.59278e-12	1.51986e-12	1.45189e-12	1.39003e-12	1.33877e-12	1.28478e-12	1.23045e-12	1.18222e-12	9.80896e-13	8.29203e-13	7.08689e-13
108	4.46785e-11	3.87005e-11	3.27685e-11	2.75307e-11	2.3312e-11	2.00809e-11	1.73244e-11	1.51625e-11	1.33621e-11	1.19067e-11	1.06497e-11	9.57092e-12	8.66289e-12	7.84674e-12	7.16109e-12	6.56347e-12	6.02633e-12	5.53837e-12	5.11625e-12	4.75537e-12	4.41441e-12	4.08981e-12	3.82407e-12	3.57885e-12	3.35243e-12	3.14872e-12	2.96777e-12	2.78951e-12	2.64284e-12	2.48992e-12	2.35456e-12	2.23572e-12	2.12224e-12	2.01278e-12	1.91987e-12	1.82414e-12	1.74558e-12	1.66123e-12	1.58998e-12	1.51393e-12	1.45429e-12	1.39454e-12	1.3389e-12	1.28422e-12	1.23278e-12	1.1864e-12	9.86433e-13	8.30803e-13	7.10099e-13
109		3.8867e-11	3.29734e-11	2.77615e-11	2.36116e-11	2.01928e-11	1.7454e-11	1.5231e-11	1.34623e-11	1.19734e-11	1.06991e-11	9.64445e-12	8.69182e-12	7.89351e-12	7.19742e-12	6.57865e-12	6.03734e-12	5.57315e-12	5.13366e-12	4.76723e-12	4.43352e-12	4.12039e-12	3.84103e-12	3.59805e-12	3.35935e-12	3.15667e-12	2.97462e-12	2.79585e-12	2.64132e-12	2.49516e-12	2.36323e-12	2.2377e-12	2.11815e-12	2.01514e-12	1.92197e-12	1.82386e-12	1.74368e-12	1.66139e-12	1.59463e-12	1.52301e-12	1.45638e-12	1.39463e-12	1.33968e-12	1.28174e-12	1.23728e-12	1.188e-12	9.86251e-13	8.32364e-13	7.12173e-13
110		3.90484e-11	3.32194e-11	2.8025e-11	2.37659e-11	2.03515e-11	1.75925e-11	1.53606e-11	1.35684e-11	1.20298e-11	1.07457e-11	9.6809e-12	8.75275e-12	7.94749e-12	7.24188e-12	6.61914e-12	6.07558e-12	5.58456e-12	5.17994e-12	4.77951e-12	4.44021e-12	4.12561e-12	3.84048e-12	3.61045e-12	3.37593e-12	3.16888e-12	2.9797e-12	2.81002e-12	2.64551e-12	2.50608e-12	2.36691e-12	2.24629e-12	2.12987e-12	2.01952e-12	1.9266e-12	1.8293e-12	1.75122e-12	1.66592e-12	1.5935e-12	1.523e-12	1.46139e-12	1.39626e-12	1.338e-12	1.28564e-12	1.23729e-12	1.18683e-12	9.90116e-13	8.31217e-13	7.06119e-13
111		3.92843e-11	3.34134e-11	2.82197e-11	2.396e-11	2.05214e-11	1.77445e-11	1.54889e-11	1.36474e-11	1.21346e-11	1.08438e-11	9.75962e-12	8.81816e-12	8.00495e-12	7.28699e-12	6.65436e-12	6.10181e-12	5.62785e-12	5.20305e-12	4.79772e-12	4.45364e-12	4.14662e-12	3.86819e-12	3.6164e-12	3.38797e-12	3.18159e-12	2.97901e-12	2.81266e-12	2.65912e-12	2.50059e-12	2.3719e-12	2.25026e-12	2.13444e-12	2.02478e-12	1.92686e-12	1.8368e-12	1.75211e-12	1.67421e-12	1.59824e-12	1.52389e-12	1.4583e-12	1.39966e-12	1.34349e-12	1.2872e-12	1.23664e-12	1.18944e-12	9.89164e-13	8.31373e-13	7.10673e-13
112		3.95708e-11	3.36489e-11	2.84398e-11	2.41991e-11	2.07256e-11	1.78935e-11	1.56442e-11	1.3768e-11	1.22757e-11	1.09542e-11	9.82499e-12	8.86814e-12	8.05627e-12	7.30081e-12	6.69933e-12	6.13354e-12	5.65252e-12	5.21804e-12	4.82873e-12	4.47194e-12	4.16874e-12	3.8864e-12	3.63004e-12	3.40007e-12	3.19557e-12	2.99927e-12	2.82259e-12	2.65712e-12	2.51413e-12	2.37799e-12	2.25424e-12	2.1453e-12	2.03392e-12	1.93015e-12	1.84157e-12	1.75351e-12	1.67328e-12	1.59698e-12	1.52719e-12	1.46571e-12	1.39994e-12	1.34213e-12	1.2871e-12	1.24011e-12	1.19047e-12	9.90132e-13	8.30433e-13	7.11329e-13
113		3.97625e-11	3.39393e-11	2.86938e-11	2.44226e-11	2.09553e-11	1.80683e-11	1.57574e-11	1.39131e-11	1.2327e-11	1.10429e-11	9.90574e-12	8.9368e-12	8.10299e-12	7.35553e-12	6.76203e-12	6.17005e-12	5.67496e-12	5.23197e-12	4.85055e-12	4.49031e-12	4.18217e-12	3.9044e-12	3.6502e-12	3.4151e-12	3.20493e-12	3.00403e-12	2.82338e-12	2.66682e-12	2.51691e-12	2.38804e-12	2.25976e-12	2.14297e-12	2.03193e-12	1.93903e-12	1.83966e-12	1.76373e-12	1.67823e-12	1.60056e-12	1.53223e-12	1.46656e-12	1.39904e-12	1.34262e-12	1.29289e-12	1.23835e-12	1.19358e-12	9.90123e-13	8.325e-13	7.10237e-13
114		3.99706e-11	3.426e-11	2.89805e-11	2.46136e-11	2.1116e-11	1.82355e-11	1.58754e-11	1.40161e-11	1.24467e-11	1.11197e-11	9.96464e-12	9.01937e-12	8.16316e-12	7.41561e-12	6.7865e-12	6.21213e-12	5.71212e-12	5.2809e-12	4.87065e-12	4.52022e-12	4.20256e-12	3.92282e-12	3.66512e-12	3.42547e-12	3.21355e-12	3.01938e-12	2.84476e-12	2.67813e-12	2.5268e-12	2.39055e-12	2.26641e-12	2.1461e-12	2.04137e-12	1.9369e-12	1.84902e-12	1.76238e-12	1.688e-12	1.60268e-12	1.5315e-12	1.46874e-12	1.40411e-12	1.34949e-12	1.29231e-12	1.24245e-12	1.19124e-12	9.87325e-13	8.36052e-13	7.10731e-13
115		4.01442e-11	3.44458e-11	2.9304e-11	2.4962e-11	2.13424e-11	1.84444e-11	1.61091e-11	1.41476e-11	1.25641e-11	1.12238e-11	1.00588e-11	9.09692e-12	8.23754e-12	7.49517e-12	6.82508e-12	6.25876e-12	5.74539e-12	5.31564e-12	4.90304e-12	4.54039e-12	4.23238e-12	3.93498e-12	3.67565e-12	3.44145e-12	3.21684e-12	3.02865e-12	2.85005e-12	2.68482e-12	2.53402e-12	2.40076e-12	2.27287e-12	2.15313e-12	2.04342e-12	1.94564e-12	1.8535e-12	1.77081e-12	1.68283e-12	1.60669e-12	1.53297e-12	1.47002e-12	1.40812e-12	1.34935e-12	1.29509e-12	1.24223e-12	1.19494e-12	9.8839e-13	8.351e-13	7.11303e-13
116		4.05307e-11	3.48783e-11	2.95749e-11	2.51854e-11	2.15671e-11	1.86112e-11	1.62444e-11	1.42644e-11	1.2699e-11	1.12989e-11	1.01679e-11	9.15334e-12	8.29615e-12	7.52275e-12	6.86693e-12	6.2849e-12	5.78765e-12	5.34158e-12	4.9348e-12	4.5746e-12	4.25305e-12	3.95142e-12	3.6914e-12	3.45046e-12	3.23305e-12	3.03927e-12	2.85747e-12	2.7e-12	2.54935e-12	2.40942e-12	2.27343e-12	2.16381e-12	2.049e-12	1.94916e-12	1.85331e-12	1.76711e-12	1.67945e-12	1.60866e-12	1.53853e-12	1.46973e-12	1.41616e-12	1.35029e-12	1.29588e-12	1.24763e-12	1.1966e-12	9.92114e-13	8.35443e-13	7.12062e-13
117		4.08629e-11	3.52282e-11	2.9906e-11	2.55312e-11	2.18596e-11	1.88181e-11	1.64152e-11	1.44351e-11	1.27923e-11	1.14538e-11	1.02525e-11	9.24998e-12	8.35064e-12	7.59295e-12	6.92983e-12	6.36029e-12	5.8231e-12	5.37009e-12	4.95515e-12	4.60019e-12	4.26087e-12	3.97018e-12	3.69818e-12	3.46426e-12	3.25064e-12	3.04695e-12	2.86642e-12	2.70832e-12	2.55775e-12	2.40715e-12	2.28276e-12	2.16544e-12	2.05384e-12	1.95339e-12	1.85917e-12	1.77029e-12	1.68967e-12	1.61427e-12	1.53907e-12	1.47296e-12	1.41078e-12	1.35027e-12	1.29967e-12	1.24636e-12	1.19701e-12	9.93112e-13	8.3462e-13	7.12051e-13
118		4.09921e-11	3.55519e-11	3.01849e-11	2.57198e-11	2.21387e-11	1.90573e-11	1.66148e-11	1.45923e-11	1.2938e-11	1.15703e-11	1.0331e-11	9.32496e-12	8.45215e-12	7.67191e-12	6.992e-12	6.39067e-12	5.84938e-12	5.40623e-12	4.98136e-12	4.63128e-12	4.292e-12	3.98124e-12	3.71713e-12	3.48052e-12	3.26361e-12	3.06008e-12	2.87428e-12	2.71343e-12	2.56538e-12	2.41814e-12	2.29149e-12	2.16526e-12	2.05833e-12	1.96066e-12	1.86086e-12	1.77303e-12	1.69863e-12	1.61201e-12	1.54454e-12	1.47388e-12	1.4135e-12	1.35111e-12	1.29973e-12	1.24527e-12	1.19936e-12	9.90277e-13	8.34316e-13	7.13272e-13
119		4.13669e-11	3.58929e-11	3.05431e-11	2.60208e-11	2.23448e-11	1.93412e-11	1.6849e-11	1.47752e-11	1.30638e-11	1.16748e-11	1.0449e-11	9.42773e-12	8.52933e-12	7.74693e-12	7.05121e-12	6.43876e-12	5.91422e-12	5.46376e-12	5.01456e-12	4.63468e-12	4.3193e-12	4.02095e-12	3.75642e-12	3.50231e-12	3.27405e-12	3.06576e-12	2.89504e-12	2.7326e-12	2.5672e-12	2.43267e-12	2.29772e-12	2.17422e-12	2.06228e-12	1.96597e-12	1.86459e-12	1.7761e-12	1.69673e-12	1.61449e-12	1.54189e-12	1.48123e-12	1.41612e-12	1.35116e-12	1.30354e-12	1.25092e-12	1.1999e-12	9.93312e-13	8.3281e-13	7.12904e-13
120		4.14711e-11	3.62649e-11	3.08197e-11	2.63208e-11	2.25928e-11	1.95577e-11	1.70172e-11	1.49819e-11	1.3208e-11	1.18134e-11	1.05531e-11	9.51145e-12	8.61716e-12	7.7931e-12	7.09496e-12	6.48158e-12	5.96839e-12	5.48015e-12	5.05753e-12	4.67892e-12	4.32983e-12	4.04555e-12	3.76268e-12	3.51533e-12	3.29177e-12	3.0836e-12	2.89996e-12	2.7289e-12	2.56828e-12	2.43379e-12	2.30261e-12	2.18601e-12	2.06858e-12	1.96555e-12	1.87235e-12	1.77907e-12	1.69922e-12	1.61491e-12	1.54945e-12	1.47856e-12	1.41752e-12	1.35838e-12	1.30601e-12	1.2503e-12	1.20038e-12	9.96775e-13	8.37678e-13	7.12692e-13
121		4.17628e-11	3.66234e-11	3.12561e-11	2.66905e-11	2.29147e-11	1.98097e-11	1.72483e-11	1.51707e-11	1.33884e-11	1.19315e-11	1.06755e-11	9.60042e-12	8.67892e-12	7.86594e-12	7.16969e-12	6.54862e-12	5.98046e-12	5.52239e-12	5.08751e-12	4.70789e-12	4.37455e-12	4.05408e-12	3.77148e-12	3.53466e-12	3.3061e-12	3.09666e-12	2.91583e-12	2.74911e-12	2.59136e-12	2.44396e-12	2.30871e-12	2.19006e-12	2.07139e-12	1.96976e-12	1.87605e-12	1.78461e-12	1.69822e-12	1.62759e-12	1.54714e-12	1.48254e-12	1.41604e-12	1.35819e-12	1.30033e-12	1.25092e-12	1.20386e-12	9.91402e-13	8.36441e-13	7.13141e-13
122		4.2082e-11	3.69715e-11	3.17412e-11	2.70731e-11	2.32909e-11	2.01077e-11	1.74813e-11	1.53515e-11	1.35598e-11	1.20998e-11	1.08136e-11	9.73017e-12	8.77838e-12	7.96384e-12	7.23211e-12	6.59817e-12	6.04431e-12	5.5706e-12	5.12894e-12	4.74139e-12	4.38744e-12	4.07852e-12	3.80312e-12	3.54837e-12	3.31371e-12	3.1048e-12	2.91971e-12	2.75088e-12	2.59888e-12	2.45281e-12	2.32539e-12	2.19478e-12	2.07918e-12	1.9808e-12	1.88059e-12	1.78506e-12	1.70641e-12	1.63091e-12	1.55078e-12	1.48887e-12	1.42165e-12	1.36067e-12	1.30633e-12	1.255e-12	1.20848e-12	9.91749e-13	8.35553e-13	7.12835e-13
123		4.24195e-11	3.73424e-11	3.21765e-11	2.74019e-11	2.36514e-11	2.04215e-11	1.7753e-11	1.55409e-11	1.37744e-11	1.22284e-11	1.09003e-11	9.80384e-12	8.87686e-12	8.02727e-12	7.3041e-12	6.66903e-12	6.09204e-12	5.60198e-12	5.18068e-12	4.77859e-12	4.43049e-12	4.10551e-12	3.82292e-12	3.57244e-12	3.32909e-12	3.12467e-12	2.93829e-12	2.76006e-12	2.60534e-12	2.46088e-12	2.3247e-12	2.20926e-12	2.09286e-12	1.98056e-12	1.88511e-12	1.79087e-12	1.70631e-12	1.62747e-12	1.5598e-12	1.48774e-12	1.42399e-12	1.36366e-12	1.30869e-12	1.25276e-12	1.20519e-12	9.96083e-13	8.35753e-13	7.1303e-13
124		4.2774e-11	3.77762e-11	3.25839e-11	2.78073e-11	2.40069e-11	2.0733e-11	1.7993e-11	1.57955e-11	1.39223e-11	1.23966e-11	1.10656e-11	9.93988e-12	8.97458e-12	8.1232e-12	7.3677e-12	6.73748e-12	6.14396e-12	5.63634e-12	5.21418e-12	4.79836e-12	4.4515e-12	4.13998e-12	3.84515e-12	3.56653e-12	3.35245e-12	3.14439e-12	2.95144e-12	2.77546e-12	2.6092e-12	2.46939e-12	2.33573e-12	2.20943e-12	2.09435e-12	1.98922e-12	1.89158e-12	1.79893e-12	1.71488e-12	1.63856e-12	1.55903e-12	1.49365e-12	1.42302e-12	1.36685e-12	1.30754e-12	1.25576e-12	1.20838e-12	9.97274e-13	8.36514e-13	7.13386e-13
125		4.31053e-11	3.8211e-11	3.30198e-11	2.83798e-11	2.43373e-11	2.10188e-11	1.83e-11	1.60218e-11	1.41e-11	1.25327e-11	1.12552e-11	1.00701e-11	9.06411e-12	8.20133e-12	7.44925e-12	6.78907e-12	6.19889e-12	5.68306e-12	5.23882e-12	4.83087e-12	4.48617e-12	4.1575e-12	3.86143e-12	3.59769e-12	3.36645e-12	3.15814e-12	2.96085e-12	2.78346e-12	2.62155e-12	2.47831e-12	2.34137e-12	2.20925e-12	2.10112e-12	1.98831e-12	1.89629e-12	1.80181e-12	1.71355e-12	1.63692e-12	1.56271e-12	1.49635e-12	1.42942e-12	1.36769e-12	1.31063e-12	1.25759e-12	1.21065e-12	1.00059e-12	8.37202e-13	7.13784e-13
126		4.37326e-11	3.86547e-11	3.34638e-11	2.87203e-11	2.47263e-11	2.13964e-11	1.85929e-11	1.62732e-11	1.43391e-11	1.27491e-11	1.13653e-11	1.01978e-11	9.18098e-12	8.30838e-12	7.53301e-12	6.87097e-12	6.25248e-12	5.75291e-12	5.30046e-12	4.86883e-12	4.51965e-12	4.18527e-12	3.88904e-12	3.62465e-12	3.38636e-12	3.17626e-12	2.97427e-12	2.80215e-12	2.63852e-12	2.4887e-12	2.34969e-12	2.21946e-12	2.10773e-12	2.00233e-12	1.89936e-12	1.80542e-12	1.71869e-12	1.63792e-12	1.56848e-12	1.50185e-12	1.43222e-12	1.37298e-12	1.31487e-12	1.26292e-12	1.21146e-12	9.97e-13	8.38821e-13	7.1212e-13
127		4.43244e-11	3.90714e-11	3.39972e-11	2.91578e-11	2.51199e-11	2.16935e-11	1.88981e-11	1.65354e-11	1.45753e-11	1.29088e-11	1.15171e-11	1.03466e-11	9.28437e-12	8.39674e-12	7.61751e-12	6.92634e-12	6.34319e-12	5.79434e-12	5.34259e-12	4.91086e-12	4.54855e-12	4.21284e-12	3.9101e-12	3.64583e-12	3.40919e-12	3.19017e-12	2.9972e-12	2.80478e-12	2.6467e-12	2.49486e-12	2.36213e-12	2.2252e-12	2.11794e-12	2.00209e-12	1.90246e-12	1.80864e-12	1.72281e-12	1.64777e-12	1.57252e-12	1.49744e-12	1.43709e-12	1.3709e-12	1.3131e-12	1.26185e-12	1.20994e-12	9.95085e-13	8.35457e-13	7.11768e-13
128		4.50309e-11	3.96133e-11	3.44281e-11	2.97089e-11	2.55474e-11	2.21185e-11	1.91981e-11	1.68639e-11	1.48376e-11	1.31608e-11	1.17195e-11	1.04727e-11	9.41288e-12	8.4979e-12	7.6978e-12	6.99646e-12	6.38549e-12	5.8503e-12	5.37087e-12	4.97391e-12	4.57998e-12	4.24039e-12	3.94273e-12	3.66997e-12	3.43421e-12	3.20776e-12	3.0072e-12	2.82066e-12	2.65569e-12	2.50473e-12	2.37231e-12	2.23983e-12	2.114e-12	2.01046e-12	1.9062e-12	1.81392e-12	1.73173e-12	1.65047e-12	1.57342e-12	1.50338e-12	1.4388e-12	1.37818e-12	1.31384e-12	1.26109e-12	1.2119e-12	1.00005e-12	8.38841e-13	7.13352e-13
129			3.99051e-11	3.49385e-11	3.00465e-11	2.59619e-11	2.25439e-11	1.95993e-11	1.71432e-11	1.50653e-11	1.33139e-11	1.18627e-11	1.06358e-11	9.53775e-12	8.62224e-12	7.79296e-12	7.09917e-12	6.46996e-12	5.92013e-12	5.42642e-12	4.99743e-12	4.61723e-12	4.27607e-12	3.96832e-12	3.69745e-12	3.45578e-12	3.22289e-12	3.02522e-12	2.83381e-12	2.66632e-12	2.51841e-12	2.37167e-12	2.24743e-12	2.12854e-12	2.01382e-12	1.91359e-12	1.81265e-12	1.73341e-12	1.65419e-12	1.5776e-12	1.5047e-12	1.43608e-12	1.37629e-12	1.31906e-12	1.26335e-12	1.21184e-12	9.98775e-13	8.38069e-13	7.14058e-13
130			4.0358e-11	3.54715e-11	3.0707e-11	2.64852e-11	2.29616e-11	1.99389e-11	1.74647e-11	1.53559e-11	1.35706e-11	1.2085e-11	1.07549e-11	9.68143e-12	8.71092e-12	7.89555e-12	7.16134e-12	6.5262e-12	5.95813e-12	5.47413e-12	5.03852e-12	4.64114e-12	4.30081e-12	3.98331e-12	3.71986e-12	3.47518e-12	3.246e-12	3.04725e-12	2.8551e-12	2.67404e-12	2.52365e-12	2.38188e-12	2.24996e-12	2.1258e-12	2.02013e-12	1.91133e-12	1.82755e-12	1.73657e-12	1.656e-12	1.57996e-12	1.50653e-12	1.43958e-12	1.37897e-12	1.32271e-12	1.26515e-12	1.21287e-12	9.97488e-13	8.39899e-13	7.12635e-13
131			4.08185e-11	3.60401e-11	3.12768e-11	2.69439e-11	2.34199e-11	2.0339e-11	1.77655e-11	1.55986e-11	1.38088e-11	1.22542e-11	1.09532e-11	9.79508e-12	8.83182e-12	7.97648e-12	7.25499e-12	6.61702e-12	6.02401e-12	5.51034e-12	5.07059e-12	4.68917e-12	4.32518e-12	4.01338e-12	3.74952e-12	3.49125e-12	3.25922e-12	3.05208e-12	2.86283e-12	2.68954e-12	2.53954e-12	2.38843e-12	2.26096e-12	2.13577e-12	2.02817e-12	1.92737e-12	1.83012e-12	1.73882e-12	1.6581e-12	1.58319e-12	1.50535e-12	1.44269e-12	1.37926e-12	1.32439e-12	1.26958e-12	1.2122e-12	1.00202e-12	8.38216e-13	7.12805e-13
132			4.12598e-11	3.66321e-11	3.17702e-11	2.74895e-11	2.38749e-11	2.07858e-11	1.8118e-11	1.59368e-11	1.40658e-11	1.24848e-11	1.11171e-11	9.95294e-12	8.96138e-12	8.09935e-12	7.33661e-12	6.68053e-12	6.08381e-12	5.58515e-12	5.1208e-12	4.72764e-12	4.3579e-12	4.05431e-12	3.76723e-12	3.51068e-12	3.28317e-12	3.07103e-12	2.8783e-12	2.69945e-12	2.55382e-12	2.39411e-12	2.26748e-12	2.14612e-12	2.03678e-12	1.93248e-12	1.8316e-12	1.7366e-12	1.65659e-12	1.58555e-12	1.51557e-12	1.44856e-12	1.38587e-12	1.32537e-12	1.27091e-12	1.21831e-12	1.00009e-12	8.40301e-13	7.13329e-13
133			4.15902e-11	3.70848e-11	3.23365e-11	2.79687e-11	2.43065e-11	2.12186e-11	1.85217e-11	1.62205e-11	1.43155e-11	1.27063e-11	1.1307e-11	1.01366e-11	9.11196e-12	8.2174e-12	7.42789e-12	6.74504e-12	6.16047e-12	5.62047e-12	5.18939e-12	4.75417e-12	4.38917e-12	4.08353e-12	3.79914e-12	3.52464e-12	3.29819e-12	3.07282e-12	2.8952e-12	2.70704e-12	2.552e-12	2.40708e-12	2.27664e-12	2.15244e-12	2.0393e-12	1.93145e-12	1.8285e-12	1.7447e-12	1.66732e-12	1.58444e-12	1.50986e-12	1.4461e-12	1.38474e-12	1.32353e-12	1.27529e-12	1.22069e-12	9.99361e-13	8.36062e-13	7.12297e-13
134			4.19675e-11	3.77123e-11	3.29e-11	2.85931e-11	2.48711e-11	2.16721e-11	1.88748e-11	1.65692e-11	1.45773e-11	1.29247e-11	1.14939e-11	1.02735e-11	9.25674e-12	8.33272e-12	7.5303e-12	6.82982e-12	6.21059e-12	5.69253e-12	5.23147e-12	4.81121e-12	4.43207e-12	4.11225e-12	3.81172e-12	3.55092e-12	3.3172e-12	3.0885e-12	2.90704e-12	2.72773e-12	2.56922e-12	2.41152e-12	2.2809e-12	2.15357e-12	2.0424e-12	1.93739e-12	1.83729e-12	1.75188e-12	1.66547e-12	1.59193e-12	1.51409e-12	1.45078e-12	1.38925e-12	1.32468e-12	1.2729e-12	1.21656e-12	9.98288e-13	8.37108e-13	7.10145e-13
135			4.24434e-11	3.82827e-11	3.36588e-11	2.92546e-11	2.54202e-11	2.20603e-11	1.93189e-11	1.68633e-11	1.49041e-11	1.31661e-11	1.1714e-11	1.04279e-11	9.40106e-12	8.45907e-12	7.6222e-12	6.90608e-12	6.31994e-12	5.74458e-12	5.26871e-12	4.85035e-12	4.46642e-12	4.13218e-12	3.83676e-12	3.58486e-12	3.32787e-12	3.10928e-12	2.91088e-12	2.73122e-12	2.57607e-12	2.42582e-12	2.28767e-12	2.16065e-12	2.04777e-12	1.94293e-12	1.84578e-12	1.74845e-12	1.67216e-12	1.58728e-12	1.51543e-12	1.45064e-12	1.3878e-12	1.32854e-12	1.27041e-12	1.22036e-12	1.00302e-12	8.37489e-13	7.10936e-13
136			4.32686e-11	3.8912e-11	3.4326e-11	2.98538e-11	2.59541e-11	2.26114e-11	1.97861e-11	1.73049e-11	1.51965e-11	1.34753e-11	1.19638e-11	1.0656e-11	9.55131e-12	8.56842e-12	7.7455e-12	6.98704e-12	6.35627e-12	5.81112e-12	5.32088e-12	4.89838e-12	4.50608e-12	4.16805e-12	3.86605e-12	3.58702e-12	3.35364e-12	3.12379e-12	2.92654e-12	2.7504e-12	2.58481e-12	2.43819e-12	2.29725e-12	2.16619e-12	2.05287e-12	1.95088e-12	1.84824e-12	1.75686e-12	1.66916e-12	1.59638e-12	1.52367e-12	1.45261e-12	1.38694e-12	1.32694e-12	1.27536e-12	1.22091e-12	1.0041e-12	8.39225e-13	7.1131e-13
137			4.40998e-11	3.94815e-11	3.50022e-11	3.05203e-11	2.65767e-11	2.31821e-11	2.02545e-11	1.76903e-11	1.5587e-11	1.37535e-11	1.21706e-11	1.08642e-11	9.71955e-12	8.70166e-12	7.83881e-12	7.11179e-12	6.45019e-12	5.86906e-12	5.37459e-12	4.93443e-12	4.542e-12	4.20086e-12	3.89741e-12	3.61458e-12	3.3659e-12	3.15757e-12	2.94675e-12	2.7633e-12	2.59559e-12	2.44219e-12	2.29511e-12	2.18085e-12	2.0581e-12	1.94744e-12	1.8583e-12	1.75996e-12	1.67249e-12	1.59472e-12	1.52777e-12	1.45279e-12	1.38834e-12	1.32385e-12	1.2759e-12	1.22207e-12	1.00248e-12	8.35942e-13	7.12506e-13
138			4.50312e-11	3.99614e-11	3.56867e-11	3.1163e-11	2.72044e-11	2.37195e-11	2.0771e-11	1.81622e-11	1.59144e-11	1.4057e-11	1.23983e-11	1.1073e-11	9.85596e-12	8.81926e-12	7.96632e-12	7.19827e-12	6.52515e-12	5.94183e-12	5.43752e-12	4.98425e-12	4.58288e-12	4.22507e-12	3.90799e-12	3.65323e-12	3.39027e-12	3.16297e-12	2.9571e-12	2.77523e-12	2.60546e-12	2.45412e-12	2.3043e-12	2.19049e-12	2.07314e-12	1.96053e-12	1.85561e-12	1.76114e-12	1.68279e-12	1.5999e-12	1.52146e-12	1.45281e-12	1.38965e-12	1.32959e-12	1.27328e-12	1.21675e-12	1.0033e-12	8.37689e-13	7.0983e-13
139				4.05748e-11	3.63656e-11	3.18495e-11	2.78583e-11	2.43085e-11	2.12782e-11	1.86545e-11	1.62997e-11	1.43884e-11	1.26915e-11	1.12438e-11	1.00552e-11	8.99584e-12	8.08827e-12	7.31474e-12	6.60229e-12	6.00164e-12	5.47141e-12	5.03123e-12	4.6253e-12	4.2623e-12	3.94841e-12	3.64473e-12	3.4043e-12	3.1744e-12	2.97669e-12	2.79705e-12	2.609e-12	2.45513e-12	2.31437e-12	2.19391e-12	2.07412e-12	1.95176e-12	1.86204e-12	1.77366e-12	1.68171e-12	1.59875e-12	1.52959e-12	1.45255e-12	1.39507e-12	1.3329e-12	1.27497e-12	1.2223e-12	1.00476e-12	8.37278e-13	7.09213e-13
140				4.10614e-11	3.69306e-11	3.2591e-11	2.84729e-11	2.49553e-11	2.18341e-11	1.90926e-11	1.67698e-11	1.47083e-11	1.30064e-11	1.14682e-11	1.02531e-11	9.14539e-12	8.20404e-12	7.37974e-12	6.6868e-12	6.0928e-12	5.53349e-12	5.07939e-12	4.66397e-12	4.29488e-12	3.98262e-12	3.68572e-12	3.41676e-12	3.20233e-12	2.98324e-12	2.79744e-12	2.6236e-12	2.47309e-12	2.3227e-12	2.1933e-12	2.0771e-12	1.96639e-12	1.86249e-12	1.77596e-12	1.68956e-12	1.60332e-12	1.52902e-12	1.45636e-12	1.39152e-12	1.32813e-12	1.27956e-12	1.22005e-12	1.00068e-12	8.35712e-13	7.06882e-13
141				4.15957e-11	3.77827e-11	3.33555e-11	2.92873e-11	2.5569e-11	2.24248e-11	1.95971e-11	1.71832e-11	1.50872e-11	1.32917e-11	1.17224e-11	1.04258e-11	9.3076e-12	8.35114e-12	7.49314e-12	6.77933e-12	6.16658e-12	5.60587e-12	5.12699e-12	4.70614e-12	4.34353e-12	4.01233e-12	3.70706e-12	3.44322e-12	3.20914e-12	2.98991e-12	2.81041e-12	2.63548e-12	2.46759e-12	2.33256e-12	2.19647e-12	2.07998e-12	1.96299e-12	1.86916e-12	1.77612e-12	1.68404e-12	1.60264e-12	1.53516e-12	1.45434e-12	1.39294e-12	1.33195e-12	1.2778e-12	1.22611e-12	9.99451e-13	8.3407e-13	7.06165e-13
142				4.23498e-11	3.83407e-11	3.41524e-11	3.00561e-11	2.62829e-11	2.30434e-11	2.01399e-11	1.76449e-11	1.54677e-11	1.36036e-11	1.20153e-11	1.06228e-11	9.4831e-12	8.48691e-12	7.61597e-12	6.87732e-12	6.23758e-12	5.66921e-12	5.16534e-12	4.75127e-12	4.37367e-12	4.04242e-12	3.73472e-12	3.46465e-12	3.22411e-12	3.02097e-12	2.8157e-12	2.64631e-12	2.48573e-12	2.33521e-12	2.20904e-12	2.0814e-12	1.97281e-12	1.86318e-12	1.76664e-12	1.68604e-12	1.60831e-12	1.52835e-12	1.46042e-12	1.3906e-12	1.32959e-12	1.28141e-12	1.2193e-12	9.99532e-13	8.36165e-13	7.05567e-13
143				4.32042e-11	3.91337e-11	3.50178e-11	3.08783e-11	2.70556e-11	2.36585e-11	2.08019e-11	1.81062e-11	1.58877e-11	1.39706e-11	1.23108e-11	1.08593e-11	9.67926e-12	8.64756e-12	7.72596e-12	6.99065e-12	6.30826e-12	5.70938e-12	5.21852e-12	4.80411e-12	4.40444e-12	4.06484e-12	3.76254e-12	3.48484e-12	3.2482e-12	3.03141e-12	2.83733e-12	2.66602e-12	2.49482e-12	2.33748e-12	2.21146e-12	2.08332e-12	1.97218e-12	1.86982e-12	1.77212e-12	1.6913e-12	1.60955e-12	1.53204e-12	1.45807e-12	1.39531e-12	1.33135e-12	1.27221e-12	1.22302e-12	1.00039e-12	8.31502e-13	7.03847e-13
144				4.43214e-11	3.97726e-11	3.58219e-11	3.17651e-11	2.78323e-11	2.44426e-11	2.13944e-11	1.87292e-11	1.63744e-11	1.43811e-11	1.2564e-11	1.10785e-11	9.87987e-12	8.78188e-12	7.85244e-12	7.08567e-12	6.38356e-12	5.7893e-12	5.28405e-12	4.82241e-12	4.43879e-12	4.08733e-12	3.7733e-12	3.49353e-12	3.26283e-12	3.04293e-12	2.83825e-12	2.65884e-12	2.4925e-12	2.36399e-12	2.211e-12	2.0911e-12	1.96752e-12	1.86673e-12	1.77698e-12	1.6972e-12	1.6051e-12	1.52602e-12	1.45968e-12	1.39598e-12	1.33043e-12	1.27157e-12	1.21777e-12	9.94558e-13	8.29934e-13	7.00458e-13
145					4.04461e-11	3.65687e-11	3.25731e-11	2.8712e-11	2.51873e-11	2.20468e-11	1.92952e-11	1.68212e-11	1.47285e-11	1.29099e-11	1.13491e-11	1.00896e-11	8.92792e-12	7.99205e-12	7.15955e-12	6.46659e-12	5.8672e-12	5.33525e-12	4.88044e-12	4.46488e-12	4.1186e-12	3.79659e-12	3.5282e-12	3.27913e-12	3.04895e-12	2.85681e-12	2.67324e-12	2.50659e-12	2.34569e-12	2.2106e-12	2.09803e-12	1.97825e-12	1.87727e-12	1.77737e-12	1.68711e-12	1.60471e-12	1.5285e-12	1.45701e-12	1.39444e-12	1.33283e-12	1.27359e-12	1.21783e-12	9.98488e-13	8.32295e-13	7.00644e-13
146					4.11694e-11	3.74847e-11	3.34776e-11	2.95657e-11	2.5946e-11	2.26705e-11	1.99051e-11	1.73411e-11	1.51482e-11	1.32594e-11	1.16309e-11	1.02534e-11	9.10131e-12	8.12416e-12	7.28656e-12	6.5635e-12	5.9302e-12	5.38464e-12	4.90095e-12	4.50374e-12	4.14177e-12	3.82216e-12	3.55112e-12	3.28947e-12	3.06135e-12	2.85957e-12	2.6702e-12	2.50896e-12	2.34934e-12	2.22078e-12	2.09355e-12	1.98167e-12	1.88041e-12	1.77145e-12	1.68662e-12	1.6131e-12	1.53015e-12	1.46038e-12	1.39072e-12	1.33478e-12	1.27185e-12	1.21975e-12	9.94158e-13	8.23611e-13	7.01244e-13
147					4.19498e-11	3.82788e-11	3.44598e-11	3.04803e-11	2.6791e-11	2.34438e-11	2.04908e-11	1.7869e-11	1.56266e-11	1.36199e-11	1.19224e-11	1.05008e-11	9.27906e-12	8.23039e-12	7.39508e-12	6.65266e-12	5.99239e-12	5.45304e-12	4.96096e-12	4.53646e-12	4.19406e-12	3.85184e-12	3.5674e-12	3.31366e-12	3.07052e-12	2.85911e-12	2.68524e-12	2.51972e-12	2.35953e-12	2.22839e-12	2.09534e-12	1.98809e-12	1.87072e-12	1.77568e-12	1.69519e-12	1.61364e-12	1.53032e-12	1.45635e-12	1.39542e-12	1.32867e-12	1.26631e-12	1.22111e-12	9.94671e-13	8.26488e-13	6.99846e-13
148					4.30902e-11	3.90093e-11	3.53312e-11	3.14094e-11	2.77431e-11	2.42485e-11	2.12106e-11	1.84852e-11	1.6058e-11	1.40047e-11	1.22281e-11	1.07294e-11	9.48293e-12	8.40048e-12	7.51209e-12	6.74304e-12	6.07225e-12	5.51087e-12	5.01384e-12	4.5769e-12	4.20102e-12	3.8758e-12	3.57453e-12	3.31249e-12	3.08675e-12	2.89125e-12	2.69726e-12	2.52701e-12	2.36358e-12	2.22728e-12	2.10292e-12	1.99161e-12	1.87522e-12	1.7839e-12	1.69188e-12	1.6055e-12	1.52685e-12	1.45721e-12	1.39014e-12	1.32478e-12	1.26601e-12	1.21053e-12	9.90512e-13	8.22487e-13	6.97933e-13
149						3.98425e-11	3.62261e-11	3.24202e-11	2.86575e-11	2.51119e-11	2.19711e-11	1.90691e-11	1.65982e-11	1.4417e-11	1.25814e-11	1.09845e-11	9.65597e-12	8.56807e-12	7.6316e-12	6.83129e-12	6.13607e-12	5.5872e-12	5.06176e-12	4.61334e-12	4.23606e-12	3.90357e-12	3.6007e-12	3.33957e-12	3.09638e-12	2.89502e-12	2.69781e-12	2.52875e-12	2.36719e-12	2.23138e-12	2.11116e-12	1.98161e-12	1.8752e-12	1.77648e-12	1.6841e-12	1.60098e-12	1.52659e-12	1.45709e-12	1.38372e-12	1.3209e-12	1.2649e-12	1.20993e-12	9.91038e-13	8.207e-13	6.9291e-13
150						4.06615e-11	3.71449e-11	3.34905e-11	2.96478e-11	2.61153e-11	2.2777e-11	1.9772e-11	1.7159e-11	1.48367e-11	1.29325e-11	1.12652e-11	9.87415e-12	8.70784e-12	7.74275e-12	6.90312e-12	6.20912e-12	5.59798e-12	5.10278e-12	4.64983e-12	4.25708e-12	3.91741e-12	3.61766e-12	3.3378e-12	3.11062e-12	2.89534e-12	2.70565e-12	2.53066e-12	2.37178e-12	2.23235e-12	2.09378e-12	1.98605e-12	1.87229e-12	1.77505e-12	1.67771e-12	1.59799e-12	1.52058e-12	1.45139e-12	1.38263e-12	1.32584e-12	1.26708e-12	1.20795e-12	9.85148e-13	8.17001e-13	6.88433e-13
151						4.16104e-11	3.8039e-11	3.44555e-11	3.06857e-11	2.70188e-11	2.35332e-11	2.04698e-11	1.77667e-11	1.53561e-11	1.32949e-11	1.1539e-11	1.00864e-11	8.90102e-12	7.86762e-12	7.00918e-12	6.29943e-12	5.67018e-12	5.14943e-12	4.69172e-12	4.2877e-12	3.9408e-12	3.63208e-12	3.36156e-12	3.11526e-12	2.90428e-12	2.70593e-12	2.52441e-12	2.37259e-12	2.22991e-12	2.10782e-12	1.98931e-12	1.86985e-12	1.77745e-12	1.68581e-12	1.6078e-12	1.52401e-12	1.45183e-12	1.38468e-12	1.32278e-12	1.26272e-12	1.21147e-12	9.84621e-13	8.1317e-13	6.87755e-13
152						4.32343e-11	3.89509e-11	3.54135e-11	3.1813e-11	2.79831e-11	2.44545e-11	2.12899e-11	1.84234e-11	1.58701e-11	1.36761e-11	1.18558e-11	1.03214e-11	9.0782e-12	7.9881e-12	7.12575e-12	6.36248e-12	5.74916e-12	5.19914e-12	4.72663e-12	4.30608e-12	3.96597e-12	3.64946e-12	3.36774e-12	3.12085e-12	2.89762e-12	2.72166e-12	2.53818e-12	2.3825e-12	2.23369e-12	2.1107e-12	1.98641e-12	1.87208e-12	1.77482e-12	1.69004e-12	1.60134e-12	1.52449e-12	1.44057e-12	1.38429e-12	1.31572e-12	1.26128e-12	1.20359e-12	9.79944e-13	8.14444e-13	6.86026e-13
153							3.97998e-11	3.65362e-11	3.27775e-11	2.89973e-11	2.54618e-11	2.20909e-11	1.90934e-11	1.63915e-11	1.40907e-11	1.21454e-11	1.05849e-11	9.25809e-12	8.11237e-12	7.21809e-12	6.4558e-12	5.80673e-12	5.24503e-12	4.765e-12	4.33592e-12	3.9826e-12	3.65556e-12	3.38071e-12	3.12579e-12	2.90723e-12	2.71221e-12	2.54246e-12	2.37645e-12	2.23691e-12	2.10139e-12	1.98247e-12	1.87192e-12	1.76048e-12	1.68102e-12	1.59836e-12	1.51341e-12	1.43924e-12	1.37528e-12	1.31291e-12	1.25394e-12	1.1994e-12	9.69055e-13	8.05505e-13	6.8042e-13
154							4.1083e-11	3.7432e-11	3.38418e-11	3.01801e-11	2.64976e-11	2.29611e-11	1.97766e-11	1.70039e-11	1.45619e-11	1.25345e-11	1.08425e-11	9.43969e-12	8.28943e-12	7.34346e-12	6.5274e-12	5.87532e-12	5.28966e-12	4.78452e-12	4.35595e-12	3.98667e-12	3.66183e-12	3.37726e-12	3.1332e-12	2.91401e-12	2.70885e-12	2.53862e-12	2.37392e-12	2.22827e-12	2.09495e-12	1.96627e-12	1.86413e-12	1.76893e-12	1.67047e-12	1.58633e-12	1.5048e-12	1.43703e-12	1.37035e-12	1.30546e-12	1.24398e-12	1.19469e-12	9.71141e-13	8.02849e-13	6.76268e-13
155							4.29665e-11	3.83409e-11	3.50132e-11	3.13025e-11	2.75612e-11	2.39577e-11	2.0535e-11	1.76079e-11	1.50179e-11	1.28504e-11	1.11267e-11	9.62176e-12	8.45921e-12	7.42842e-12	6.61925e-12	5.92562e-12	5.30872e-12	4.82623e-12	4.39085e-12	4.02242e-12	3.67894e-12	3.40559e-12	3.15226e-12	2.9079e-12	2.71154e-12	2.54211e-12	2.37848e-12	2.22999e-12	2.08926e-12	1.97419e-12	1.85831e-12	1.75886e-12	1.66636e-12	1.57798e-12	1.50417e-12	1.42971e-12	1.36929e-12	1.30085e-12	1.24341e-12	1.18992e-12	9.60785e-13	7.95517e-13	6.74858e-13
156								3.94622e-11	3.60647e-11	3.24627e-11	2.87028e-11	2.49332e-11	2.13348e-11	1.8238e-11	1.54742e-11	1.32202e-11	1.13815e-11	9.84752e-12	8.59626e-12	7.55041e-12	6.67147e-12	5.97722e-12	5.35806e-12	4.85462e-12	4.40943e-12	4.02716e-12	3.67806e-12	3.40004e-12	3.14294e-12	2.92769e-12	2.71198e-12	2.52885e-12	2.38144e-12	2.22099e-12	2.08226e-12	1.97016e-12	1.85392e-12	1.75543e-12	1.66038e-12	1.5729e-12	1.49419e-12	1.42514e-12	1.35923e-12	1.28527e-12	1.23948e-12	1.18211e-12	9.58385e-13	7.97136e-13	6.67781e-13
157								4.14633e-11	3.69627e-11	3.3582e-11	2.98517e-11	2.59596e-11	2.2259e-11	1.89592e-11	1.60575e-11	1.36218e-11	1.16608e-11	1.00885e-11	8.75355e-12	7.64466e-12	6.76875e-12	6.03502e-12	5.38694e-12	4.87803e-12	4.44359e-12	4.04051e-12	3.69648e-12	3.41007e-12	3.14816e-12	2.92243e-12	2.71497e-12	2.53248e-12	2.36381e-12	2.21427e-12	2.08763e-12	1.96086e-12	1.85074e-12	1.75015e-12	1.65368e-12	1.57757e-12	1.4857e-12	1.41602e-12	1.35e-12	1.28826e-12	1.23365e-12	1.18175e-12	9.5191e-13	7.89725e-13	6.60442e-13
158									3.82823e-11	3.46943e-11	3.09857e-11	2.70669e-11	2.3244e-11	1.969e-11	1.65616e-11	1.40648e-11	1.19423e-11	1.02882e-11	8.91344e-12	7.77454e-12	6.86134e-12	6.10846e-12	5.4612e-12	4.89668e-12	4.44442e-12	4.06656e-12	3.72692e-12	3.40627e-12	3.15003e-12	2.91238e-12	2.70476e-12	2.51241e-12	2.34833e-12	2.19864e-12	2.07015e-12	1.95166e-12	1.83899e-12	1.74416e-12	1.65206e-12	1.56554e-12	1.47821e-12	1.41553e-12	1.34378e-12	1.28357e-12	1.22509e-12	1.16519e-12	9.49245e-13	7.82984e-13	6.5984e-13
159									4.04587e-11	3.5634e-11	3.20758e-11	2.80655e-11	2.41956e-11	2.04438e-11	1.71837e-11	1.44268e-11	1.22739e-11	1.04857e-11	9.05629e-12	7.90342e-12	6.93556e-12	6.13288e-12	5.48886e-12	4.93284e-12	4.44614e-12	4.05718e-12	3.7115e-12	3.40404e-12	3.13172e-12	2.90327e-12	2.69131e-12	2.52006e-12	2.34849e-12	2.20299e-12	2.07353e-12	1.94887e-12	1.84588e-12	1.734e-12	1.64181e-12	1.55293e-12	1.47123e-12	1.39946e-12	1.33353e-12	1.27825e-12	1.21693e-12	1.16174e-12	9.37439e-13	7.77436e-13	6.53418e-13
160										3.73702e-11	3.31796e-11	2.91836e-11	2.51537e-11	2.1188e-11	1.77062e-11	1.48468e-11	1.25554e-11	1.06618e-11	9.20314e-12	7.99731e-12	6.98665e-12	6.19261e-12	5.52954e-12	4.95303e-12	4.49728e-12	4.06921e-12	3.69938e-12	3.39535e-12	3.12313e-12	2.89353e-12	2.6897e-12	2.48808e-12	2.34794e-12	2.18865e-12	2.06647e-12	1.9279e-12	1.82183e-12	1.71976e-12	1.62296e-12	1.53645e-12	1.45801e-12	1.39348e-12	1.32481e-12	1.25982e-12	1.20352e-12	1.1531e-12	9.31741e-13	7.68352e-13	6.49434e-13
161											3.4429e-11	3.01849e-11	2.60417e-11	2.194e-11	1.83366e-11	1.52994e-11	1.28969e-11	1.08935e-11	9.34815e-12	8.09581e-12	7.08652e-12	6.25266e-12	5.54519e-12	4.95887e-12	4.49022e-12	4.07659e-12	3.72237e-12	3.38469e-12	3.14322e-12	2.88729e-12	2.67597e-12	2.47334e-12	2.30969e-12	2.179e-12	2.03589e-12	1.92507e-12	1.80834e-12	1.7057e-12	1.61333e-12	1.52811e-12	1.45639e-12	1.37975e-12	1.31233e-12	1.25416e-12	1.19217e-12	1.14074e-12	9.17815e-13	7.61564e-13	6.38889e-13
162											3.67489e-11	3.12473e-11	2.6926e-11	2.26931e-11	1.88453e-11	1.57165e-11	1.31348e-11	1.10942e-11	9.46792e-12	8.18594e-12	7.14789e-12	6.27478e-12	5.56577e-12	4.9938e-12	4.50024e-12	4.08477e-12	3.70966e-12	3.39754e-12	3.12379e-12	2.88277e-12	2.65615e-12	2.47314e-12	2.31514e-12	2.15898e-12	2.02778e-12	1.91839e-12	1.80043e-12	1.68965e-12	1.60278e-12	1.52178e-12	1.44133e-12	1.36937e-12	1.31463e-12	1.23674e-12	1.18341e-12	1.12938e-12	9.08581e-13	7.55637e-13	6.396e-13
163												3.33153e-11	2.77939e-11	2.32516e-11	1.92801e-11	1.59871e-11	1.33964e-11	1.1256e-11	9.60663e-12	8.26405e-12	7.20362e-12	6.31224e-12	5.59178e-12	4.99876e-12	4.51802e-12	4.07346e-12	3.70467e-12	3.4062e-12	3.10448e-12	2.85701e-12	2.64889e-12	2.45934e-12	2.29844e-12	2.13359e-12	2.01077e-12	1.88719e-12	1.77244e-12	1.67825e-12	1.59074e-12	1.49368e-12	1.42254e-12	1.35436e-12	1.28868e-12	1.22551e-12	1.17361e-12	1.11772e-12	9.00122e-13	7.43364e-13	6.27747e-13
164													2.93549e-11	2.37792e-11	1.96426e-11	1.62526e-11	1.35969e-11	1.13828e-11	9.71111e-12	8.31054e-12	7.24489e-12	6.39016e-12	5.61615e-12	5.0124e-12	4.48847e-12	4.10004e-12	3.71099e-12	3.37556e-12	3.10673e-12	2.8388e-12	2.64873e-12	2.45175e-12	2.28459e-12	2.11906e-12	1.98589e-12	1.88055e-12	1.77142e-12	1.65552e-12	1.56659e-12	1.4793e-12	1.41613e-12	1.33239e-12	1.27232e-12	1.20999e-12	1.15619e-12	1.10181e-12	8.88169e-13	7.33987e-13	6.23425e-13
165														2.47396e-11	1.98347e-11	1.63661e-11	1.36286e-11	1.1538e-11	9.79609e-12	8.3971e-12	7.30293e-12	6.39117e-12	5.65928e-12	5.0061e-12	4.49891e-12	4.05787e-12	3.70768e-12	3.37636e-12	3.08581e-12	2.83655e-12	2.63893e-12	2.42368e-12	2.26287e-12	2.10875e-12	1.97731e-12	1.85628e-12	1.74113e-12	1.64409e-12	1.54808e-12	1.47051e-12	1.39581e-12	1.33045e-12	1.26046e-12	1.19794e-12	1.1372e-12	1.08839e-12	8.84377e-13	7.2608e-13	6.09984e-13
166															2.03744e-11	1.64245e-11	1.35896e-11	1.14954e-11	9.81604e-12	8.42315e-12	7.29743e-12	6.37981e-12	5.6428e-12	5.0172e-12	4.51142e-12	4.06978e-12	3.68614e-12	3.36604e-12	3.06898e-12	2.81951e-12	2.61385e-12	2.41696e-12	2.24146e-12	2.08411e-12	1.95278e-12	1.82957e-12	1.73164e-12	1.61364e-12	1.53098e-12	1.45252e-12	1.36698e-12	1.30631e-12	1.24201e-12	1.18492e-12	1.12415e-12	1.07896e-12	8.6334e-13	7.12515e-13	5.95586e-13
167																	1.36384e-11	1.13985e-11	9.73109e-12	8.37301e-12	7.32875e-12	6.37232e-12	5.63629e-12	5.02628e-12	4.48783e-12	4.04792e-12	3.65461e-12	3.34134e-12	3.05551e-12	2.8016e-12	2.58702e-12	2.39818e-12	2.23511e-12	2.0737e-12	1.93872e-12	1.80706e-12	1.71339e-12	1.60123e-12	1.51528e-12	1.42994e-12	1.36088e-12	1.28134e-12	1.22029e-12	1.15728e-12	1.10476e-12	1.06047e-12	8.5051e-13	7.01865e-13	5.9035e-13
168																			9.60123e-12	8.22965e-12	7.242e-12	6.39356e-12	5.66188e-12	5.00874e-12	4.49569e-12	4.01911e-12	3.64162e-12	3.33334e-12	3.02534e-12	2.78452e-12	2.55202e-12	2.37202e-12	2.19656e-12	2.04005e-12	1.92511e-12	1.79534e-12	1.68497e-12	1.58709e-12	1.49287e-12	1.41276e-12	1.34243e-12	1.27158e-12	1.20727e-12	1.14652e-12	1.09364e-12	1.03768e-12	8.37473e-13	6.81156e-13	5.80094e-13
169																					7.13766e-12	6.3287e-12	5.59419e-12	4.99823e-12	4.47281e-12	4.03484e-12	3.63086e-12	3.28807e-12	3.01377e-12	2.76132e-12	2.53889e-12	2.35068e-12	2.18328e-12	2.03346e-12	1.91075e-12	1.76147e-12	1.65429e-12	1.56466e-12	1.46481e-12	1.39518e-12	1.31355e-12	1.25062e-12	1.17743e-12	1.12368e-12	1.07074e-12	1.01551e-12	8.20946e-13	6.77746e-13	5.63383e-13
170
171
172
173
174
175
176
177
178
179
180
standard error (Gy/(Bqs))
q(deg.)\ r(cm)	0.05	0.06	0.07	0.08	0.09	0.1	0.11	0.12	0.13	0.14	0.15	0.16	0.17	0.18	0.19	0.2	0.21	0.22	0.23	0.24	0.25	0.26	0.27	0.28	0.29	0.3	0.31	0.32	0.33	0.34	0.35	0.36	0.37	0.38	0.39	0.4	0.41	0.42	0.43	0.44	0.45	0.46	0.47	0.48	0.49	0.5	0.55	0.6	0.65
0																				1.05313e-13	9.46879e-14	8.58693e-14	7.76713e-14	7.05929e-14	6.49967e-14	5.95352e-14	5.59837e-14	5.15915e-14	4.78117e-14	4.47487e-14	4.21695e-14	3.99203e-14	3.63936e-14	3.55409e-14	3.3221e-14	3.1186e-14	2.97414e-14	2.73037e-14	2.67603e-14	2.5869e-14	2.34711e-14	2.2886e-14	2.19223e-14	2.14944e-14	2.03411e-14	1.97891e-14	1.62385e-14	1.35182e-14	1.17193e-14
1																				6.96646e-14	6.24851e-14	5.75433e-14	5.21069e-14	4.64415e-14	4.26148e-14	3.94479e-14	3.7041e-14	3.35751e-14	3.18044e-14	3.03304e-14	2.7582e-14	2.62341e-14	2.47236e-14	2.32933e-14	2.23386e-14	2.05861e-14	1.95761e-14	1.88587e-14	1.82907e-14	1.71835e-14	1.63604e-14	1.55754e-14	1.51106e-14	1.45625e-14	1.38301e-14	1.33537e-14	1.10299e-14	9.28517e-15	8.02853e-15
2																				4.94153e-14	4.44015e-14	4.01895e-14	3.64037e-14	3.34245e-14	3.04187e-14	2.82035e-14	2.62377e-14	2.40084e-14	2.23226e-14	2.09105e-14	1.95425e-14	1.84228e-14	1.739e-14	1.65536e-14	1.55243e-14	1.47506e-14	1.39163e-14	1.32539e-14	1.28154e-14	1.21593e-14	1.16419e-14	1.11039e-14	1.05726e-14	1.01013e-14	9.61573e-15	9.33207e-15	7.78944e-15	6.48803e-15	5.66566e-15
3																			4.39508e-14	3.99834e-14	3.60916e-14	3.29135e-14	2.97512e-14	2.69238e-14	2.46589e-14	2.28668e-14	2.09691e-14	1.9792e-14	1.81769e-14	1.70046e-14	1.59289e-14	1.50591e-14	1.42805e-14	1.34193e-14	1.27153e-14	1.20277e-14	1.13996e-14	1.09734e-14	1.03314e-14	9.86701e-15	9.44184e-15	9.04095e-15	8.53261e-15	8.20628e-15	7.95361e-15	7.70296e-15	6.34785e-15	5.343e-15	4.59099e-15
4																			3.76999e-14	3.42812e-14	3.12722e-14	2.83746e-14	2.57702e-14	2.33203e-14	2.14034e-14	1.97487e-14	1.81701e-14	1.6906e-14	1.57906e-14	1.47538e-14	1.39129e-14	1.29578e-14	1.23412e-14	1.14965e-14	1.08602e-14	1.04479e-14	9.96196e-15	9.4586e-15	9.01075e-15	8.47792e-15	8.21382e-15	7.8293e-15	7.40689e-15	7.19836e-15	6.90765e-15	6.61573e-15	5.49782e-15	4.67444e-15	4.00533e-15
5																			3.37263e-14	3.08349e-14	2.79112e-14	2.52123e-14	2.31297e-14	2.08295e-14	1.9122e-14	1.76912e-14	1.63191e-14	1.52215e-14	1.42123e-14	1.32151e-14	1.24095e-14	1.17196e-14	1.09555e-14	1.04042e-14	9.78413e-15	9.2442e-15	8.84688e-15	8.413e-15	8.00322e-15	7.68067e-15	7.34255e-15	6.97514e-15	6.79499e-15	6.42717e-15	6.1615e-15	5.97974e-15	4.96521e-15	4.22124e-15	3.64344e-15
6																			3.04323e-14	2.80035e-14	2.52427e-14	2.30124e-14	2.08065e-14	1.89737e-14	1.7465e-14	1.61848e-14	1.49164e-14	1.40407e-14	1.28964e-14	1.20053e-14	1.1305e-14	1.06016e-14	1.00314e-14	9.56393e-15	9.00569e-15	8.55616e-15	8.19945e-15	7.76722e-15	7.39881e-15	7.10702e-15	6.76856e-15	6.44606e-15	6.2115e-15	5.94487e-15	5.67966e-15	5.46519e-15	4.57881e-15	3.86352e-15	3.30254e-15
7																			2.82064e-14	2.58362e-14	2.34572e-14	2.11988e-14	1.93034e-14	1.76005e-14	1.62218e-14	1.49481e-14	1.38099e-14	1.2901e-14	1.20605e-14	1.13912e-14	1.05742e-14	9.9188e-15	9.33269e-15	8.90292e-15	8.42962e-15	7.9661e-15	7.64056e-15	7.17271e-15	6.89063e-15	6.59795e-15	6.30996e-15	6.01964e-15	5.71987e-15	5.58737e-15	5.30098e-15	5.14989e-15	4.27367e-15	3.60663e-15	3.1356e-15
8																			2.63213e-14	2.42781e-14	2.19175e-14	1.99085e-14	1.80535e-14	1.65632e-14	1.51502e-14	1.40135e-14	1.29984e-14	1.2091e-14	1.12888e-14	1.05822e-14	9.96622e-15	9.36709e-15	8.80468e-15	8.40451e-15	7.91911e-15	7.54911e-15	7.09741e-15	6.76108e-15	6.4804e-15	6.19613e-15	5.92546e-15	5.67436e-15	5.47298e-15	5.18293e-15	5.03174e-15	4.83189e-15	4.05478e-15	3.39793e-15	2.93256e-15
9																			2.50531e-14	2.27483e-14	2.0596e-14	1.88016e-14	1.71078e-14	1.55793e-14	1.43134e-14	1.33338e-14	1.23445e-14	1.13832e-14	1.07451e-14	9.9974e-15	9.41753e-15	8.90212e-15	8.40574e-15	7.90211e-15	7.50428e-15	7.20272e-15	6.79518e-15	6.47691e-15	6.12589e-15	5.9077e-15	5.64912e-15	5.3986e-15	5.14621e-15	4.94902e-15	4.74555e-15	4.57725e-15	3.78516e-15	3.26041e-15	2.79854e-15
10																			2.37486e-14	2.16122e-14	1.96424e-14	1.78136e-14	1.61626e-14	1.47633e-14	1.368e-14	1.2676e-14	1.16729e-14	1.09124e-14	1.01936e-14	9.54389e-15	9.03662e-15	8.48103e-15	7.97469e-15	7.55205e-15	7.17358e-15	6.79736e-15	6.48211e-15	6.16064e-15	5.90862e-15	5.64562e-15	5.41622e-15	5.16289e-15	4.96028e-15	4.792e-15	4.56613e-15	4.3894e-15	3.6723e-15	3.11231e-15	2.67206e-15
11																		2.51412e-14	2.27537e-14	2.06613e-14	1.87415e-14	1.69353e-14	1.55493e-14	1.41644e-14	1.30703e-14	1.21219e-14	1.11893e-14	1.05245e-14	9.80609e-15	9.20078e-15	8.62688e-15	8.1305e-15	7.7065e-15	7.28028e-15	6.92709e-15	6.54195e-15	6.22375e-15	5.94937e-15	5.68353e-15	5.46109e-15	5.18792e-15	4.99558e-15	4.76374e-15	4.59485e-15	4.40787e-15	4.23203e-15	3.51512e-15	3.00041e-15	2.57659e-15
12																		2.40405e-14	2.18528e-14	1.98221e-14	1.79633e-14	1.62873e-14	1.48792e-14	1.36707e-14	1.26322e-14	1.15798e-14	1.08377e-14	1.00814e-14	9.40468e-15	8.86963e-15	8.30497e-15	7.8549e-15	7.39622e-15	7.00781e-15	6.66631e-15	6.29224e-15	5.99294e-15	5.69348e-15	5.48307e-15	5.22788e-15	5.02416e-15	4.80173e-15	4.59855e-15	4.43286e-15	4.24885e-15	4.09605e-15	3.41426e-15	2.89397e-15	2.48826e-15
13																	2.73153e-14	2.33909e-14	2.11107e-14	1.91076e-14	1.72656e-14	1.56441e-14	1.42828e-14	1.31268e-14	1.20895e-14	1.12381e-14	1.04271e-14	9.71727e-15	9.09545e-15	8.55083e-15	8.04598e-15	7.56334e-15	7.16866e-15	6.81404e-15	6.4501e-15	6.09648e-15	5.8205e-15	5.56428e-15	5.32001e-15	5.06991e-15	4.86242e-15	4.65954e-15	4.45308e-15	4.2966e-15	4.11946e-15	3.95016e-15	3.30586e-15	2.7983e-15	2.42398e-15
14															3.62049e-14	3.01312e-14	2.60029e-14	2.28114e-14	2.03682e-14	1.83985e-14	1.66378e-14	1.51598e-14	1.38286e-14	1.26509e-14	1.16738e-14	1.08702e-14	1.00823e-14	9.421e-15	8.82683e-15	8.266e-15	7.78015e-15	7.357e-15	6.95202e-15	6.59874e-15	6.25229e-15	5.95511e-15	5.68498e-15	5.3785e-15	5.15652e-15	4.93592e-15	4.72685e-15	4.51195e-15	4.32019e-15	4.15374e-15	4.02212e-15	3.85385e-15	3.21438e-15	2.74595e-15	2.34723e-15
15														3.96982e-14	3.30596e-14	2.86469e-14	2.50623e-14	2.20823e-14	1.96948e-14	1.7725e-14	1.60445e-14	1.46009e-14	1.33501e-14	1.22435e-14	1.13516e-14	1.04946e-14	9.85847e-15	9.17061e-15	8.56416e-15	8.07105e-15	7.60425e-15	7.139e-15	6.75398e-15	6.38604e-15	6.05866e-15	5.78e-15	5.51546e-15	5.26182e-15	5.00678e-15	4.80615e-15	4.58047e-15	4.4093e-15	4.21322e-15	4.03837e-15	3.87266e-15	3.74211e-15	3.1168e-15	2.668e-15	2.30032e-15
16													4.35565e-14	3.64945e-14	3.16074e-14	2.75631e-14	2.4153e-14	2.13586e-14	1.90842e-14	1.71815e-14	1.55635e-14	1.41575e-14	1.29751e-14	1.19115e-14	1.10053e-14	1.02084e-14	9.48473e-15	8.84001e-15	8.35034e-15	7.81161e-15	7.39488e-15	6.95416e-15	6.58524e-15	6.22957e-15	5.92038e-15	5.64522e-15	5.37108e-15	5.12865e-15	4.88782e-15	4.64117e-15	4.46893e-15	4.289e-15	4.09904e-15	3.95401e-15	3.81065e-15	3.65948e-15	3.03363e-15	2.59891e-15	2.23171e-15
17												4.70866e-14	3.98981e-14	3.47828e-14	3.02361e-14	2.64768e-14	2.32522e-14	2.06581e-14	1.84307e-14	1.6609e-14	1.50403e-14	1.37286e-14	1.2557e-14	1.1569e-14	1.07043e-14	9.95947e-15	9.30276e-15	8.65439e-15	8.08545e-15	7.61054e-15	7.15938e-15	6.77186e-15	6.38345e-15	6.05249e-15	5.78828e-15	5.49584e-15	5.21025e-15	4.98799e-15	4.75207e-15	4.54671e-15	4.34423e-15	4.1683e-15	4.01641e-15	3.83894e-15	3.71212e-15	3.56136e-15	2.97968e-15	2.53171e-15	2.18565e-15
18											5.10626e-14	4.32136e-14	3.78024e-14	3.31081e-14	2.89388e-14	2.5484e-14	2.24858e-14	1.99418e-14	1.78279e-14	1.61001e-14	1.46132e-14	1.33007e-14	1.22093e-14	1.12727e-14	1.04259e-14	9.6802e-15	9.03651e-15	8.44235e-15	7.92059e-15	7.44405e-15	6.99634e-15	6.60624e-15	6.28897e-15	5.9332e-15	5.61486e-15	5.37597e-15	5.11132e-15	4.88426e-15	4.67205e-15	4.46128e-15	4.25671e-15	4.09275e-15	3.9164e-15	3.77091e-15	3.61531e-15	3.49183e-15	2.92455e-15	2.48474e-15	2.13364e-15
19											4.6584e-14	4.08347e-14	3.60302e-14	3.17422e-14	2.78026e-14	2.45167e-14	2.16724e-14	1.92802e-14	1.73248e-14	1.56216e-14	1.41644e-14	1.29514e-14	1.18663e-14	1.09641e-14	1.01462e-14	9.45137e-15	8.756e-15	8.24913e-15	7.68865e-15	7.2377e-15	6.82255e-15	6.46063e-15	6.11709e-15	5.80706e-15	5.51917e-15	5.23978e-15	5.00279e-15	4.75512e-15	4.55344e-15	4.36702e-15	4.16209e-15	4.02006e-15	3.84613e-15	3.69925e-15	3.55938e-15	3.41066e-15	2.84616e-15	2.42358e-15	2.09181e-15
20										5.03123e-14	4.39225e-14	3.88621e-14	3.4395e-14	3.03144e-14	2.66748e-14	2.35405e-14	2.09338e-14	1.86627e-14	1.67384e-14	1.51315e-14	1.37603e-14	1.25758e-14	1.15578e-14	1.06692e-14	9.87029e-15	9.17544e-15	8.57117e-15	8.00863e-15	7.55469e-15	7.11078e-15	6.72174e-15	6.3243e-15	5.98856e-15	5.6781e-15	5.3857e-15	5.12651e-15	4.89299e-15	4.66429e-15	4.45089e-15	4.25892e-15	4.09511e-15	3.9146e-15	3.77053e-15	3.61383e-15	3.47575e-15	3.3345e-15	2.79881e-15	2.37844e-15	2.04429e-15
21									5.53409e-14	4.70424e-14	4.18093e-14	3.71568e-14	3.29563e-14	2.90441e-14	2.56894e-14	2.26874e-14	2.02066e-14	1.80766e-14	1.62271e-14	1.46973e-14	1.34401e-14	1.23008e-14	1.12721e-14	1.04136e-14	9.67175e-15	9.00922e-15	8.40808e-15	7.86131e-15	7.36448e-15	6.96277e-15	6.55667e-15	6.16707e-15	5.84713e-15	5.56973e-15	5.28597e-15	5.01758e-15	4.79463e-15	4.58489e-15	4.36273e-15	4.17493e-15	4.00201e-15	3.82144e-15	3.69175e-15	3.53148e-15	3.40957e-15	3.28172e-15	2.74983e-15	2.32956e-15	2.01028e-15
22									5.10765e-14	4.50135e-14	4.00657e-14	3.55796e-14	3.16122e-14	2.79189e-14	2.46028e-14	2.19226e-14	1.95185e-14	1.75224e-14	1.57498e-14	1.43037e-14	1.30236e-14	1.19768e-14	1.0976e-14	1.0187e-14	9.43855e-15	8.80973e-15	8.18605e-15	7.68439e-15	7.25893e-15	6.77441e-15	6.44269e-15	6.05816e-15	5.73792e-15	5.46538e-15	5.2014e-15	4.93952e-15	4.69671e-15	4.49431e-15	4.30461e-15	4.10048e-15	3.92427e-15	3.77323e-15	3.6227e-15	3.48808e-15	3.36691e-15	3.21867e-15	2.69317e-15	2.29645e-15	1.97483e-15
23								5.67267e-14	4.84846e-14	4.29673e-14	3.83737e-14	3.41276e-14	3.02543e-14	2.67939e-14	2.37285e-14	2.12023e-14	1.88889e-14	1.69604e-14	1.5373e-14	1.39317e-14	1.26975e-14	1.16444e-14	1.07124e-14	9.93607e-15	9.21359e-15	8.59951e-15	8.04534e-15	7.52388e-15	7.08506e-15	6.66263e-15	6.29494e-15	5.94987e-15	5.64701e-15	5.34344e-15	5.08321e-15	4.83225e-15	4.60954e-15	4.41081e-15	4.20571e-15	4.02297e-15	3.8656e-15	3.69748e-15	3.56551e-15	3.42499e-15	3.27675e-15	3.16848e-15	2.65499e-15	2.24766e-15	1.94129e-15
24								5.28537e-14	4.65741e-14	4.13803e-14	3.68714e-14	3.2809e-14	2.90466e-14	2.57282e-14	2.28588e-14	2.03963e-14	1.82437e-14	1.64883e-14	1.4936e-14	1.35347e-14	1.23791e-14	1.14067e-14	1.05067e-14	9.70007e-15	9.03629e-15	8.42091e-15	7.84638e-15	7.37278e-15	6.93057e-15	6.50422e-15	6.16864e-15	5.8341e-15	5.53036e-15	5.22815e-15	4.99829e-15	4.76117e-15	4.54043e-15	4.30968e-15	4.12535e-15	3.9449e-15	3.78945e-15	3.61983e-15	3.48354e-15	3.34944e-15	3.2345e-15	3.11577e-15	2.60615e-15	2.22166e-15	1.91053e-15
25							5.98843e-14	5.037e-14	4.47202e-14	3.98608e-14	3.53655e-14	3.15476e-14	2.79407e-14	2.48483e-14	2.20997e-14	1.97633e-14	1.77608e-14	1.59815e-14	1.45071e-14	1.32006e-14	1.20674e-14	1.11197e-14	1.02663e-14	9.51177e-15	8.83899e-15	8.22258e-15	7.70194e-15	7.22345e-15	6.80219e-15	6.4059e-15	6.05971e-15	5.72132e-15	5.4242e-15	5.15386e-15	4.91085e-15	4.65063e-15	4.43766e-15	4.25649e-15	4.06737e-15	3.88031e-15	3.73106e-15	3.56891e-15	3.4354e-15	3.30348e-15	3.16271e-15	3.0482e-15	2.55885e-15	2.17992e-15	1.8753e-15
26							5.57276e-14	4.84805e-14	4.30292e-14	3.83078e-14	3.40425e-14	3.03103e-14	2.69339e-14	2.39349e-14	2.13421e-14	1.91516e-14	1.72346e-14	1.55578e-14	1.41759e-14	1.28662e-14	1.17416e-14	1.08422e-14	1.00444e-14	9.29596e-15	8.63842e-15	8.09424e-15	7.54476e-15	7.07795e-15	6.66101e-15	6.30618e-15	5.9557e-15	5.61932e-15	5.32435e-15	5.0561e-15	4.82411e-15	4.60123e-15	4.37892e-15	4.18255e-15	3.98786e-15	3.82655e-15	3.64604e-15	3.51911e-15	3.38117e-15	3.24986e-15	3.12434e-15	3.00354e-15	2.52257e-15	2.14221e-15	1.84524e-15
27							5.31494e-14	4.67546e-14	4.15234e-14	3.69775e-14	3.28366e-14	2.92049e-14	2.60273e-14	2.31826e-14	2.06787e-14	1.86433e-14	1.66714e-14	1.5134e-14	1.37768e-14	1.25218e-14	1.14935e-14	1.06477e-14	9.83924e-15	9.13318e-15	8.48322e-15	7.94527e-15	7.40309e-15	6.97954e-15	6.56771e-15	6.16927e-15	5.83598e-15	5.52185e-15	5.24623e-15	4.98434e-15	4.73779e-15	4.52065e-15	4.30873e-15	4.12515e-15	3.92658e-15	3.76882e-15	3.60311e-15	3.46201e-15	3.32478e-15	3.18792e-15	3.07234e-15	2.96348e-15	2.48385e-15	2.1079e-15	1.81968e-15
28						6.09006e-14	5.12049e-14	4.51459e-14	4.0155e-14	3.55955e-14	3.17567e-14	2.82303e-14	2.51297e-14	2.24051e-14	2.00506e-14	1.80059e-14	1.62826e-14	1.47417e-14	1.34181e-14	1.22663e-14	1.12778e-14	1.03794e-14	9.61091e-15	8.91058e-15	8.33571e-15	7.78185e-15	7.28629e-15	6.83447e-15	6.4426e-15	6.06972e-15	5.74882e-15	5.43312e-15	5.15815e-15	4.90366e-15	4.65433e-15	4.43968e-15	4.23835e-15	4.05179e-15	3.85787e-15	3.70488e-15	3.54655e-15	3.41236e-15	3.27825e-15	3.15886e-15	3.02909e-15	2.92409e-15	2.45151e-15	2.08298e-15	1.7982e-15
29						5.7377e-14	4.95362e-14	4.3768e-14	3.87681e-14	3.44512e-14	3.05979e-14	2.72628e-14	2.4325e-14	2.16905e-14	1.94768e-14	1.74968e-14	1.58268e-14	1.43734e-14	1.30954e-14	1.19831e-14	1.09999e-14	1.01567e-14	9.40351e-15	8.77384e-15	8.14698e-15	7.66332e-15	7.15224e-15	6.70662e-15	6.32992e-15	5.96921e-15	5.63779e-15	5.35178e-15	5.05786e-15	4.81919e-15	4.56847e-15	4.37377e-15	4.17007e-15	3.99687e-15	3.8226e-15	3.64272e-15	3.51183e-15	3.35552e-15	3.23362e-15	3.12316e-15	2.98756e-15	2.87332e-15	2.41766e-15	2.05091e-15	1.77437e-15
30						5.49776e-14	4.78511e-14	4.23391e-14	3.74824e-14	3.327e-14	2.95699e-14	2.64174e-14	2.35314e-14	2.10521e-14	1.89473e-14	1.69998e-14	1.54227e-14	1.40103e-14	1.27793e-14	1.16718e-14	1.07907e-14	9.95435e-15	9.22318e-15	8.59945e-15	8.02048e-15	7.48517e-15	7.032e-15	6.61182e-15	6.21407e-15	5.86924e-15	5.54629e-15	5.27343e-15	4.99739e-15	4.72762e-15	4.52654e-15	4.32022e-15	4.117e-15	3.92264e-15	3.77069e-15	3.59434e-15	3.4553e-15	3.32217e-15	3.17688e-15	3.07206e-15	2.94862e-15	2.84207e-15	2.37435e-15	2.03031e-15	1.74569e-15
31						5.32451e-14	4.64713e-14	4.10912e-14	3.63406e-14	3.22625e-14	2.87325e-14	2.55347e-14	2.28788e-14	2.05158e-14	1.84108e-14	1.6559e-14	1.50458e-14	1.36697e-14	1.24892e-14	1.14365e-14	1.05535e-14	9.78164e-15	9.07592e-15	8.42493e-15	7.88537e-15	7.3691e-15	6.91067e-15	6.46801e-15	6.13941e-15	5.77558e-15	5.45535e-15	5.20453e-15	4.91346e-15	4.67879e-15	4.44722e-15	4.24091e-15	4.05932e-15	3.86172e-15	3.69783e-15	3.54917e-15	3.40457e-15	3.26821e-15	3.1285e-15	3.02033e-15	2.91358e-15	2.79123e-15	2.34948e-15	1.99697e-15	1.72825e-15
32					6.1342e-14	5.16182e-14	4.51546e-14	3.98678e-14	3.52701e-14	3.12491e-14	2.78428e-14	2.48206e-14	2.2142e-14	1.99089e-14	1.79182e-14	1.61719e-14	1.46889e-14	1.33632e-14	1.22152e-14	1.12261e-14	1.0355e-14	9.56021e-15	8.89163e-15	8.27746e-15	7.72699e-15	7.23279e-15	6.81563e-15	6.40053e-15	6.02576e-15	5.68811e-15	5.37246e-15	5.09986e-15	4.84382e-15	4.62025e-15	4.38037e-15	4.19249e-15	3.99649e-15	3.81922e-15	3.64829e-15	3.50179e-15	3.36042e-15	3.21985e-15	3.08546e-15	2.96882e-15	2.86368e-15	2.76135e-15	2.31415e-15	1.97867e-15	1.69884e-15
33					5.85547e-14	5.02197e-14	4.39749e-14	3.87608e-14	3.40796e-14	3.03326e-14	2.69198e-14	2.40911e-14	2.15581e-14	1.93531e-14	1.74623e-14	1.57688e-14	1.43028e-14	1.30496e-14	1.19619e-14	1.09969e-14	1.01521e-14	9.42812e-15	8.74926e-15	8.13512e-15	7.60641e-15	7.13319e-15	6.69189e-15	6.29227e-15	5.9313e-15	5.59168e-15	5.3197e-15	5.03123e-15	4.77399e-15	4.54607e-15	4.32336e-15	4.12319e-15	3.92823e-15	3.75748e-15	3.60858e-15	3.46168e-15	3.31447e-15	3.1879e-15	3.06442e-15	2.93947e-15	2.82352e-15	2.72639e-15	2.28493e-15	1.94209e-15	1.68488e-15
34					5.66038e-14	4.90634e-14	4.2755e-14	3.76579e-14	3.32965e-14	2.94899e-14	2.62354e-14	2.34057e-14	2.09884e-14	1.88336e-14	1.69788e-14	1.54023e-14	1.40073e-14	1.27778e-14	1.17227e-14	1.08008e-14	9.97967e-15	9.2477e-15	8.59555e-15	8.00845e-15	7.45747e-15	7.01714e-15	6.58918e-15	6.20434e-15	5.83076e-15	5.5033e-15	5.23392e-15	4.95937e-15	4.72558e-15	4.47887e-15	4.2713e-15	4.07884e-15	3.89248e-15	3.72268e-15	3.56299e-15	3.41147e-15	3.26743e-15	3.14928e-15	3.01722e-15	2.9061e-15	2.80412e-15	2.69857e-15	2.25775e-15	1.92813e-15	1.65611e-15
35					5.49184e-14	4.75227e-14	4.158e-14	3.65389e-14	3.23306e-14	2.86403e-14	2.55213e-14	2.27699e-14	2.04035e-14	1.84107e-14	1.66069e-14	1.5027e-14	1.36609e-14	1.25161e-14	1.14733e-14	1.05961e-14	9.79974e-15	9.07846e-15	8.42802e-15	7.88127e-15	7.35596e-15	6.92483e-15	6.48026e-15	6.09053e-15	5.77706e-15	5.45608e-15	5.16897e-15	4.89355e-15	4.66315e-15	4.42691e-15	4.205e-15	3.99275e-15	3.84065e-15	3.67026e-15	3.50184e-15	3.37242e-15	3.21862e-15	3.09537e-15	2.97206e-15	2.86951e-15	2.76314e-15	2.66102e-15	2.2366e-15	1.90558e-15	1.64548e-15
36				6.54514e-14	5.34993e-14	4.61938e-14	4.05495e-14	3.55362e-14	3.14857e-14	2.79453e-14	2.48153e-14	2.22514e-14	1.99136e-14	1.79087e-14	1.62096e-14	1.4727e-14	1.34364e-14	1.22494e-14	1.1287e-14	1.04117e-14	9.61537e-15	8.89657e-15	8.28754e-15	7.76815e-15	7.25137e-15	6.80039e-15	6.38205e-15	6.01844e-15	5.68844e-15	5.36459e-15	5.08834e-15	4.81743e-15	4.57445e-15	4.34865e-15	4.15207e-15	3.95166e-15	3.80718e-15	3.60782e-15	3.46301e-15	3.32422e-15	3.19777e-15	3.05909e-15	2.9408e-15	2.83485e-15	2.72601e-15	2.62684e-15	2.2047e-15	1.88819e-15	1.62464e-15
37				6.25308e-14	5.23476e-14	4.52946e-14	3.95439e-14	3.46458e-14	3.05933e-14	2.71359e-14	2.42415e-14	2.16783e-14	1.94189e-14	1.74677e-14	1.58873e-14	1.44118e-14	1.31304e-14	1.20627e-14	1.10493e-14	1.01838e-14	9.43904e-15	8.78978e-15	8.17551e-15	7.6224e-15	7.14311e-15	6.68935e-15	6.30189e-15	5.94524e-15	5.60628e-15	5.28445e-15	5.00954e-15	4.75435e-15	4.51357e-15	4.29596e-15	4.10338e-15	3.92462e-15	3.74511e-15	3.57596e-15	3.43234e-15	3.28039e-15	3.14768e-15	3.02679e-15	2.90724e-15	2.8001e-15	2.68828e-15	2.59784e-15	2.18404e-15	1.86622e-15	1.60752e-15
38				6.03619e-14	5.11315e-14	4.41553e-14	3.86577e-14	3.38398e-14	2.99089e-14	2.65244e-14	2.36408e-14	2.1101e-14	1.89919e-14	1.71474e-14	1.55053e-14	1.41039e-14	1.28754e-14	1.18347e-14	1.08531e-14	1.00399e-14	9.27589e-15	8.62973e-15	8.03152e-15	7.50124e-15	7.00933e-15	6.59791e-15	6.21111e-15	5.83312e-15	5.52965e-15	5.23651e-15	4.94244e-15	4.6958e-15	4.45989e-15	4.25661e-15	4.05344e-15	3.87505e-15	3.69569e-15	3.53898e-15	3.3836e-15	3.24975e-15	3.11503e-15	2.99326e-15	2.87118e-15	2.77149e-15	2.66548e-15	2.56847e-15	2.15876e-15	1.84502e-15	1.59313e-15
39				5.86959e-14	5.00301e-14	4.32297e-14	3.77077e-14	3.30823e-14	2.91789e-14	2.58234e-14	2.30532e-14	2.06458e-14	1.85539e-14	1.67367e-14	1.51751e-14	1.38332e-14	1.26687e-14	1.16027e-14	1.06563e-14	9.83911e-15	9.12553e-15	8.5123e-15	7.91678e-15	7.40278e-15	6.92085e-15	6.51893e-15	6.1188e-15	5.76805e-15	5.46197e-15	5.14008e-15	4.88204e-15	4.64755e-15	4.42025e-15	4.19276e-15	4.00282e-15	3.8213e-15	3.65803e-15	3.49958e-15	3.36254e-15	3.20255e-15	3.08345e-15	2.95729e-15	2.85252e-15	2.73987e-15	2.6388e-15	2.54177e-15	2.14074e-15	1.82203e-15	1.58084e-15
40				5.73397e-14	4.87624e-14	4.22481e-14	3.67953e-14	3.2314e-14	2.84103e-14	2.52765e-14	2.25054e-14	2.01411e-14	1.80951e-14	1.63875e-14	1.48914e-14	1.35921e-14	1.24226e-14	1.14055e-14	1.05009e-14	9.7115e-15	8.97721e-15	8.37355e-15	7.79823e-15	7.29406e-15	6.80824e-15	6.42852e-15	6.03726e-15	5.70431e-15	5.39692e-15	5.10295e-15	4.82537e-15	4.58898e-15	4.3684e-15	4.14288e-15	3.96142e-15	3.77267e-15	3.61414e-15	3.45431e-15	3.30946e-15	3.17608e-15	3.0499e-15	2.92598e-15	2.81481e-15	2.70215e-15	2.60854e-15	2.51303e-15	2.11883e-15	1.8037e-15	1.557e-15
41				5.6209e-14	4.77915e-14	4.12497e-14	3.59385e-14	3.14963e-14	2.77728e-14	2.4764e-14	2.20242e-14	1.97279e-14	1.77597e-14	1.60683e-14	1.46363e-14	1.33151e-14	1.21781e-14	1.12258e-14	1.02945e-14	9.55277e-15	8.85687e-15	8.22694e-15	7.68125e-15	7.18469e-15	6.74059e-15	6.33546e-15	5.97243e-15	5.61168e-15	5.31928e-15	5.02501e-15	4.76422e-15	4.53551e-15	4.30159e-15	4.10954e-15	3.91068e-15	3.74998e-15	3.57107e-15	3.41271e-15	3.27109e-15	3.13032e-15	3.01199e-15	2.88905e-15	2.78642e-15	2.68891e-15	2.57982e-15	2.4949e-15	2.09529e-15	1.78791e-15	1.54563e-15
42			6.87029e-14	5.48986e-14	4.68108e-14	4.0485e-14	3.51989e-14	3.0835e-14	2.72688e-14	2.41419e-14	2.15772e-14	1.93192e-14	1.74242e-14	1.57059e-14	1.43457e-14	1.30729e-14	1.19695e-14	1.10086e-14	1.01642e-14	9.36828e-15	8.69068e-15	8.10849e-15	7.58202e-15	7.10972e-15	6.64826e-15	6.22969e-15	5.87751e-15	5.56062e-15	5.25479e-15	4.96402e-15	4.70986e-15	4.48009e-15	4.26822e-15	4.0669e-15	3.88021e-15	3.69553e-15	3.53607e-15	3.38691e-15	3.23373e-15	3.11587e-15	2.97536e-15	2.85987e-15	2.76162e-15	2.65411e-15	2.55759e-15	2.46708e-15	2.07591e-15	1.77915e-15	1.52734e-15
43			6.6213e-14	5.38957e-14	4.5855e-14	3.95959e-14	3.44511e-14	3.02398e-14	2.67331e-14	2.36071e-14	2.11513e-14	1.89874e-14	1.70342e-14	1.54758e-14	1.40896e-14	1.28576e-14	1.17651e-14	1.08466e-14	9.99664e-15	9.24572e-15	8.5898e-15	8.00357e-15	7.47356e-15	7.00259e-15	6.57138e-15	6.17505e-15	5.81904e-15	5.48834e-15	5.18001e-15	4.90644e-15	4.6774e-15	4.42936e-15	4.22153e-15	4.01202e-15	3.8347e-15	3.66051e-15	3.50268e-15	3.34236e-15	3.21483e-15	3.07901e-15	2.96013e-15	2.8438e-15	2.73388e-15	2.62785e-15	2.52882e-15	2.44339e-15	2.05074e-15	1.75847e-15	1.51508e-15
44			6.42539e-14	5.27331e-14	4.51248e-14	3.88831e-14	3.37965e-14	2.96153e-14	2.61489e-14	2.31532e-14	2.06981e-14	1.85714e-14	1.67351e-14	1.51936e-14	1.38347e-14	1.26355e-14	1.16057e-14	1.06652e-14	9.85443e-15	9.12042e-15	8.46262e-15	7.90157e-15	7.36926e-15	6.91117e-15	6.48531e-15	6.08636e-15	5.73715e-15	5.41299e-15	5.12846e-15	4.87561e-15	4.61392e-15	4.38877e-15	4.15925e-15	3.97943e-15	3.79578e-15	3.62529e-15	3.45925e-15	3.3134e-15	3.1763e-15	3.05444e-15	2.91878e-15	2.81233e-15	2.71021e-15	2.60077e-15	2.51806e-15	2.42448e-15	2.03229e-15	1.74322e-15	1.50681e-15
45			6.26212e-14	5.20507e-14	4.42358e-14	3.79141e-14	3.30971e-14	2.90648e-14	2.56121e-14	2.27353e-14	2.03115e-14	1.82616e-14	1.64617e-14	1.49723e-14	1.35725e-14	1.24173e-14	1.14314e-14	1.05068e-14	9.70977e-15	9.01068e-15	8.36422e-15	7.80255e-15	7.29314e-15	6.82418e-15	6.40008e-15	6.00487e-15	5.67931e-15	5.35739e-15	5.06163e-15	4.79613e-15	4.56617e-15	4.32626e-15	4.12591e-15	3.92945e-15	3.76592e-15	3.58771e-15	3.42628e-15	3.2751e-15	3.1519e-15	3.02419e-15	2.89862e-15	2.78911e-15	2.68384e-15	2.58599e-15	2.48882e-15	2.38808e-15	2.01504e-15	1.72453e-15	1.49321e-15
46			6.11841e-14	5.09681e-14	4.3452e-14	3.73004e-14	3.24961e-14	2.85092e-14	2.5171e-14	2.23306e-14	1.99741e-14	1.79275e-14	1.61755e-14	1.46486e-14	1.33937e-14	1.22817e-14	1.12296e-14	1.03525e-14	9.5788e-15	8.87378e-15	8.24974e-15	7.69195e-15	7.20586e-15	6.74501e-15	6.31712e-15	5.95699e-15	5.61073e-15	5.3051e-15	5.02055e-15	4.77225e-15	4.51637e-15	4.28361e-15	4.08544e-15	3.89647e-15	3.71984e-15	3.55559e-15	3.38545e-15	3.24843e-15	3.11284e-15	2.99186e-15	2.86646e-15	2.76651e-15	2.65009e-15	2.55467e-15	2.46432e-15	2.37378e-15	2.00305e-15	1.70594e-15	1.47993e-15
47			6.01176e-14	5.01049e-14	4.26442e-14	3.67579e-14	3.18806e-14	2.79327e-14	2.46542e-14	2.19232e-14	1.96079e-14	1.76024e-14	1.59593e-14	1.44321e-14	1.31872e-14	1.20881e-14	1.10779e-14	1.0189e-14	9.44582e-15	8.75455e-15	8.14709e-15	7.59974e-15	7.12903e-15	6.6588e-15	6.2663e-15	5.88676e-15	5.54631e-15	5.24721e-15	4.95615e-15	4.71319e-15	4.46037e-15	4.25208e-15	4.04718e-15	3.85198e-15	3.66882e-15	3.51608e-15	3.36632e-15	3.21846e-15	3.09488e-15	2.95999e-15	2.83995e-15	2.72709e-15	2.63677e-15	2.52344e-15	2.44452e-15	2.3507e-15	1.98408e-15	1.69001e-15	1.46457e-15
48			5.89466e-14	4.92801e-14	4.18596e-14	3.60865e-14	3.14077e-14	2.74481e-14	2.42359e-14	2.15306e-14	1.92687e-14	1.7286e-14	1.56585e-14	1.4229e-14	1.2935e-14	1.19083e-14	1.09122e-14	1.00833e-14	9.28434e-15	8.64842e-15	8.05062e-15	7.51538e-15	7.02872e-15	6.58165e-15	6.1944e-15	5.81928e-15	5.47964e-15	5.19349e-15	4.90831e-15	4.66928e-15	4.41561e-15	4.20509e-15	3.99691e-15	3.82344e-15	3.65146e-15	3.47877e-15	3.32991e-15	3.19477e-15	3.06464e-15	2.94992e-15	2.82112e-15	2.71404e-15	2.61186e-15	2.51575e-15	2.42182e-15	2.33407e-15	1.9703e-15	1.68924e-15	1.45875e-15
49			5.79286e-14	4.8442e-14	4.12154e-14	3.55572e-14	3.0812e-14	2.69882e-14	2.38386e-14	2.11659e-14	1.89491e-14	1.70217e-14	1.54211e-14	1.39929e-14	1.27711e-14	1.17182e-14	1.07754e-14	9.93862e-15	9.18425e-15	8.55762e-15	7.95395e-15	7.43426e-15	6.93745e-15	6.50208e-15	6.11203e-15	5.75772e-15	5.43831e-15	5.13388e-15	4.86273e-15	4.62002e-15	4.37104e-15	4.16626e-15	3.96232e-15	3.78127e-15	3.61644e-15	3.46168e-15	3.30025e-15	3.16321e-15	3.03821e-15	2.91046e-15	2.80198e-15	2.68441e-15	2.58499e-15	2.49082e-15	2.40704e-15	2.3123e-15	1.9516e-15	1.67021e-15	1.44705e-15
50			5.7073e-14	4.77787e-14	4.06224e-14	3.4829e-14	3.02853e-14	2.64967e-14	2.34356e-14	2.07696e-14	1.86258e-14	1.67828e-14	1.5165e-14	1.37832e-14	1.26275e-14	1.154e-14	1.06259e-14	9.8109e-15	9.10588e-15	8.44984e-15	7.85843e-15	7.34386e-15	6.87582e-15	6.44818e-15	6.05046e-15	5.6937e-15	5.36628e-15	5.09539e-15	4.80116e-15	4.55917e-15	4.34803e-15	4.12641e-15	3.93728e-15	3.75509e-15	3.57451e-15	3.42278e-15	3.26883e-15	3.13064e-15	3.00633e-15	2.88551e-15	2.77209e-15	2.66037e-15	2.56596e-15	2.47497e-15	2.38208e-15	2.29881e-15	1.93822e-15	1.6605e-15	1.43311e-15
51			5.62943e-14	4.71541e-14	3.98752e-14	3.43439e-14	2.97614e-14	2.60911e-14	2.30549e-14	2.05082e-14	1.83227e-14	1.64997e-14	1.49622e-14	1.36344e-14	1.2436e-14	1.13999e-14	1.04501e-14	9.68392e-15	8.97502e-15	8.32441e-15	7.76218e-15	7.24732e-15	6.79123e-15	6.35533e-15	5.98475e-15	5.65258e-15	5.335e-15	5.00689e-15	4.77222e-15	4.52313e-15	4.30198e-15	4.08854e-15	3.90228e-15	3.71139e-15	3.5451e-15	3.39242e-15	3.25444e-15	3.10442e-15	2.98436e-15	2.86155e-15	2.75082e-15	2.6396e-15	2.53579e-15	2.44748e-15	2.36677e-15	2.28745e-15	1.92311e-15	1.64664e-15	1.42195e-15
52		7.1019e-14	5.53705e-14	4.64594e-14	3.93606e-14	3.38025e-14	2.93397e-14	2.57526e-14	2.26777e-14	2.01895e-14	1.80766e-14	1.63079e-14	1.47383e-14	1.34023e-14	1.22907e-14	1.12778e-14	1.03513e-14	9.58827e-15	8.8667e-15	8.24744e-15	7.67971e-15	7.17716e-15	6.72165e-15	6.31091e-15	5.92635e-15	5.59375e-15	5.27002e-15	4.9837e-15	4.72185e-15	4.49276e-15	4.27325e-15	4.05657e-15	3.85483e-15	3.68504e-15	3.51701e-15	3.36436e-15	3.22661e-15	3.08191e-15	2.95134e-15	2.84043e-15	2.72595e-15	2.6329e-15	2.51899e-15	2.44318e-15	2.34748e-15	2.26468e-15	1.90633e-15	1.6307e-15	1.41314e-15
53		6.91233e-14	5.46353e-14	4.58369e-14	3.88013e-14	3.32929e-14	2.89448e-14	2.53909e-14	2.23554e-14	1.98793e-14	1.78198e-14	1.60615e-14	1.45727e-14	1.32679e-14	1.21353e-14	1.11042e-14	1.02308e-14	9.45693e-15	8.76261e-15	8.14672e-15	7.59062e-15	7.09219e-15	6.64422e-15	6.25219e-15	5.88445e-15	5.53803e-15	5.22438e-15	4.95848e-15	4.69722e-15	4.45212e-15	4.22659e-15	4.02654e-15	3.8261e-15	3.65322e-15	3.48794e-15	3.33962e-15	3.19685e-15	3.06172e-15	2.93805e-15	2.827e-15	2.70955e-15	2.61033e-15	2.50846e-15	2.41751e-15	2.32658e-15	2.25238e-15	1.90366e-15	1.62732e-15	1.40805e-15
54		6.76954e-14	5.39891e-14	4.51127e-14	3.82341e-14	3.277e-14	2.85014e-14	2.49641e-14	2.20346e-14	1.96359e-14	1.7579e-14	1.58572e-14	1.43709e-14	1.31054e-14	1.19642e-14	1.09976e-14	1.01081e-14	9.37203e-15	8.71447e-15	8.07308e-15	7.53178e-15	7.01627e-15	6.60393e-15	6.18146e-15	5.82595e-15	5.48167e-15	5.18312e-15	4.89183e-15	4.63963e-15	4.40669e-15	4.18774e-15	3.98551e-15	3.80276e-15	3.62607e-15	3.47663e-15	3.31958e-15	3.17175e-15	3.03408e-15	2.91164e-15	2.79009e-15	2.68463e-15	2.59098e-15	2.48627e-15	2.40016e-15	2.31578e-15	2.22769e-15	1.88066e-15	1.60846e-15	1.39939e-15
55		6.61526e-14	5.32319e-14	4.44174e-14	3.75884e-14	3.24116e-14	2.80203e-14	2.45937e-14	2.17021e-14	1.93339e-14	1.73231e-14	1.56775e-14	1.42096e-14	1.29294e-14	1.18681e-14	1.08749e-14	1.00469e-14	9.25925e-15	8.60821e-15	7.98285e-15	7.4483e-15	6.94441e-15	6.51367e-15	6.1405e-15	5.76386e-15	5.42449e-15	5.13725e-15	4.85942e-15	4.60758e-15	4.37848e-15	4.16506e-15	3.95557e-15	3.78134e-15	3.60046e-15	3.44504e-15	3.29214e-15	3.14607e-15	3.01888e-15	2.89281e-15	2.78826e-15	2.67387e-15	2.57493e-15	2.47109e-15	2.38168e-15	2.30014e-15	2.21544e-15	1.87106e-15	1.60334e-15	1.39112e-15
56		6.52035e-14	5.2652e-14	4.40127e-14	3.71956e-14	3.19928e-14	2.77012e-14	2.43492e-14	2.14039e-14	1.91565e-14	1.71543e-14	1.54872e-14	1.40252e-14	1.27903e-14	1.17072e-14	1.07191e-14	9.90708e-15	9.17619e-15	8.50571e-15	7.89387e-15	7.37656e-15	6.89918e-15	6.48469e-15	6.06948e-15	5.71603e-15	5.38827e-15	5.09253e-15	4.8282e-15	4.55582e-15	4.33898e-15	4.11908e-15	3.93097e-15	3.74504e-15	3.56423e-15	3.41142e-15	3.27332e-15	3.13281e-15	2.98922e-15	2.87574e-15	2.76587e-15	2.6518e-15	2.55774e-15	2.45808e-15	2.36982e-15	2.28211e-15	2.19741e-15	1.85646e-15	1.59286e-15	1.38409e-15
57		6.41709e-14	5.19762e-14	4.3315e-14	3.67762e-14	3.15452e-14	2.74106e-14	2.40016e-14	2.1199e-14	1.88566e-14	1.69586e-14	1.52959e-14	1.39008e-14	1.26255e-14	1.15851e-14	1.06409e-14	9.81737e-15	9.06797e-15	8.42981e-15	7.8492e-15	7.3147e-15	6.83149e-15	6.42142e-15	6.02166e-15	5.67332e-15	5.35456e-15	5.06132e-15	4.78712e-15	4.53257e-15	4.30816e-15	4.09258e-15	3.90185e-15	3.71351e-15	3.54662e-15	3.39487e-15	3.24849e-15	3.1062e-15	2.97486e-15	2.86063e-15	2.7496e-15	2.6323e-15	2.53682e-15	2.43338e-15	2.35146e-15	2.26879e-15	2.19241e-15	1.85079e-15	1.58378e-15	1.37028e-15
58		6.33232e-14	5.13507e-14	4.27685e-14	3.62468e-14	3.11395e-14	2.70191e-14	2.37188e-14	2.09044e-14	1.86418e-14	1.67809e-14	1.5122e-14	1.37244e-14	1.25066e-14	1.14716e-14	1.0533e-14	9.70791e-15	8.98597e-15	8.36089e-15	7.77106e-15	7.23789e-15	6.77991e-15	6.38188e-15	5.97684e-15	5.62198e-15	5.29905e-15	5.01716e-15	4.75032e-15	4.49418e-15	4.27709e-15	4.06531e-15	3.87523e-15	3.68781e-15	3.52669e-15	3.36147e-15	3.21848e-15	3.08487e-15	2.95053e-15	2.83766e-15	2.7236e-15	2.62091e-15	2.52068e-15	2.42455e-15	2.33293e-15	2.25091e-15	2.18024e-15	1.83743e-15	1.57401e-15	1.36625e-15
59		6.26546e-14	5.08294e-14	4.23648e-14	3.58071e-14	3.08e-14	2.67116e-14	2.33911e-14	2.06835e-14	1.84127e-14	1.65561e-14	1.49235e-14	1.35602e-14	1.23698e-14	1.1318e-14	1.0442e-14	9.62377e-15	8.91488e-15	8.28978e-15	7.70909e-15	7.19362e-15	6.72071e-15	6.28362e-15	5.91286e-15	5.58404e-15	5.26466e-15	4.9772e-15	4.71579e-15	4.47436e-15	4.23891e-15	4.04173e-15	3.83324e-15	3.66355e-15	3.49483e-15	3.34468e-15	3.20608e-15	3.06074e-15	2.93843e-15	2.82106e-15	2.71273e-15	2.60483e-15	2.50096e-15	2.40963e-15	2.33012e-15	2.24395e-15	2.16603e-15	1.8307e-15	1.56569e-15	1.35897e-15
60		6.19268e-14	5.03172e-14	4.18988e-14	3.54274e-14	3.04275e-14	2.639e-14	2.31125e-14	2.04669e-14	1.8215e-14	1.636e-14	1.47919e-14	1.34095e-14	1.22584e-14	1.12211e-14	1.03297e-14	9.54014e-15	8.82151e-15	8.18761e-15	7.61895e-15	7.12004e-15	6.67793e-15	6.2504e-15	5.88058e-15	5.54472e-15	5.22341e-15	4.94974e-15	4.66995e-15	4.44147e-15	4.21487e-15	3.9994e-15	3.81687e-15	3.6362e-15	3.47409e-15	3.32472e-15	3.17852e-15	3.04848e-15	2.92127e-15	2.80793e-15	2.69491e-15	2.58937e-15	2.48402e-15	2.40108e-15	2.31595e-15	2.22787e-15	2.14043e-15	1.81874e-15	1.55528e-15	1.35278e-15
61		6.11143e-14	4.96673e-14	4.14531e-14	3.50274e-14	3.00774e-14	2.60436e-14	2.29005e-14	2.02608e-14	1.80673e-14	1.62443e-14	1.46426e-14	1.32962e-14	1.21415e-14	1.11191e-14	1.02398e-14	9.41204e-15	8.73581e-15	8.13214e-15	7.58471e-15	7.06796e-15	6.63134e-15	6.21023e-15	5.83012e-15	5.50302e-15	5.18941e-15	4.90118e-15	4.6541e-15	4.40867e-15	4.17872e-15	3.97668e-15	3.79116e-15	3.61873e-15	3.46086e-15	3.30555e-15	3.16188e-15	3.03315e-15	2.91065e-15	2.78035e-15	2.67282e-15	2.57352e-15	2.47246e-15	2.38515e-15	2.30012e-15	2.21872e-15	2.14182e-15	1.80393e-15	1.54995e-15	1.34154e-15
62		6.06387e-14	4.92116e-14	4.09668e-14	3.47663e-14	2.98009e-14	2.58675e-14	2.26437e-14	2.00237e-14	1.78393e-14	1.60282e-14	1.44947e-14	1.31858e-14	1.20198e-14	1.10291e-14	1.01415e-14	9.38048e-15	8.67288e-15	8.06685e-15	7.51031e-15	7.01328e-15	6.55802e-15	6.15788e-15	5.78618e-15	5.45439e-15	5.16866e-15	4.86928e-15	4.61985e-15	4.3868e-15	4.15905e-15	3.95404e-15	3.7741e-15	3.60038e-15	3.44292e-15	3.28579e-15	3.14256e-15	3.00662e-15	2.89467e-15	2.76715e-15	2.65678e-15	2.55591e-15	2.46267e-15	2.37064e-15	2.27989e-15	2.20544e-15	2.12764e-15	1.79718e-15	1.54217e-15	1.33983e-15
63		5.9949e-14	4.87105e-14	4.05985e-14	3.43315e-14	2.94373e-14	2.55954e-14	2.24122e-14	1.98446e-14	1.76729e-14	1.59204e-14	1.43621e-14	1.30359e-14	1.19152e-14	1.09248e-14	1.006e-14	9.29967e-15	8.61914e-15	7.99815e-15	7.4488e-15	6.96108e-15	6.51456e-15	6.11131e-15	5.75637e-15	5.42323e-15	5.11203e-15	4.86121e-15	4.58741e-15	4.34711e-15	4.13121e-15	3.92487e-15	3.75313e-15	3.57688e-15	3.413e-15	3.2671e-15	3.13269e-15	2.99299e-15	2.86639e-15	2.7579e-15	2.64586e-15	2.53886e-15	2.44434e-15	2.35926e-15	2.27665e-15	2.1931e-15	2.12034e-15	1.79396e-15	1.53063e-15	1.33463e-15
64		5.95615e-14	4.83841e-14	4.01407e-14	3.40591e-14	2.91319e-14	2.5299e-14	2.21345e-14	1.96198e-14	1.75234e-14	1.5777e-14	1.42568e-14	1.29131e-14	1.1808e-14	1.08627e-14	9.96516e-15	9.2475e-15	8.54647e-15	7.95439e-15	7.39279e-15	6.9174e-15	6.47924e-15	6.0723e-15	5.72279e-15	5.3886e-15	5.09329e-15	4.81833e-15	4.55734e-15	4.33496e-15	4.11635e-15	3.90973e-15	3.72152e-15	3.55392e-15	3.40344e-15	3.24697e-15	3.10869e-15	2.9824e-15	2.85436e-15	2.73915e-15	2.63636e-15	2.53771e-15	2.43541e-15	2.35002e-15	2.25898e-15	2.17799e-15	2.10445e-15	1.78119e-15	1.52663e-15	1.32168e-15
65		5.8881e-14	4.79643e-14	3.9851e-14	3.37124e-14	2.89428e-14	2.503e-14	2.19955e-14	1.94207e-14	1.74021e-14	1.5638e-14	1.41478e-14	1.28736e-14	1.17501e-14	1.075e-14	9.92615e-15	9.14527e-15	8.46513e-15	7.88613e-15	7.35085e-15	6.8766e-15	6.42811e-15	6.03914e-15	5.68423e-15	5.35152e-15	5.05074e-15	4.7836e-15	4.53551e-15	4.29282e-15	4.08313e-15	3.89057e-15	3.71153e-15	3.53341e-15	3.38208e-15	3.22731e-15	3.09948e-15	2.96106e-15	2.84597e-15	2.72252e-15	2.62825e-15	2.51988e-15	2.41759e-15	2.33377e-15	2.24994e-15	2.16805e-15	2.09579e-15	1.77557e-15	1.51726e-15	1.32047e-15
66		5.84666e-14	4.75848e-14	3.94833e-14	3.34374e-14	2.86438e-14	2.48749e-14	2.17679e-14	1.92512e-14	1.72554e-14	1.55381e-14	1.39561e-14	1.27303e-14	1.16368e-14	1.06877e-14	9.8296e-15	9.06788e-15	8.41623e-15	7.83556e-15	7.28379e-15	6.81336e-15	6.40558e-15	5.99517e-15	5.65169e-15	5.32983e-15	5.03737e-15	4.7498e-15	4.5127e-15	4.28381e-15	4.07075e-15	3.87984e-15	3.68686e-15	3.52684e-15	3.36198e-15	3.20464e-15	3.07426e-15	2.9515e-15	2.83007e-15	2.71336e-15	2.61159e-15	2.5106e-15	2.40956e-15	2.32927e-15	2.23794e-15	2.16099e-15	2.0817e-15	1.75726e-15	1.51715e-15	1.31294e-15
67		5.79843e-14	4.70994e-14	3.91764e-14	3.31219e-14	2.83975e-14	2.45828e-14	2.16498e-14	1.91558e-14	1.7072e-14	1.53549e-14	1.39235e-14	1.26444e-14	1.15394e-14	1.06027e-14	9.74184e-15	9.02897e-15	8.3795e-15	7.78046e-15	7.25084e-15	6.78076e-15	6.36177e-15	5.96309e-15	5.61657e-15	5.2824e-15	4.99553e-15	4.72815e-15	4.4775e-15	4.26517e-15	4.03913e-15	3.85495e-15	3.66504e-15	3.4902e-15	3.3425e-15	3.20015e-15	3.05959e-15	2.93403e-15	2.81295e-15	2.70161e-15	2.60143e-15	2.50003e-15	2.39654e-15	2.31943e-15	2.23111e-15	2.14849e-15	2.07643e-15	1.75456e-15	1.50654e-15	1.3051e-15
68		5.76331e-14	4.68837e-14	3.88735e-14	3.2808e-14	2.81584e-14	2.44436e-14	2.14034e-14	1.90082e-14	1.69635e-14	1.52423e-14	1.3815e-14	1.25807e-14	1.14875e-14	1.05424e-14	9.68983e-15	8.98551e-15	8.33054e-15	7.73601e-15	7.18921e-15	6.7345e-15	6.3173e-15	5.92335e-15	5.59486e-15	5.2602e-15	4.96608e-15	4.71737e-15	4.46087e-15	4.24397e-15	4.02727e-15	3.82683e-15	3.65583e-15	3.48745e-15	3.32965e-15	3.17946e-15	3.04762e-15	2.92456e-15	2.79357e-15	2.68864e-15	2.58399e-15	2.49093e-15	2.39372e-15	2.29916e-15	2.2198e-15	2.1428e-15	2.07178e-15	1.75121e-15	1.50735e-15	1.30553e-15
69		5.71121e-14	4.64213e-14	3.8596e-14	3.26418e-14	2.79587e-14	2.42326e-14	2.13146e-14	1.88546e-14	1.68546e-14	1.51302e-14	1.37275e-14	1.24897e-14	1.14236e-14	1.04679e-14	9.64005e-15	8.93134e-15	8.2762e-15	7.70117e-15	7.171e-15	6.70837e-15	6.2801e-15	5.90134e-15	5.55297e-15	5.24245e-15	4.94427e-15	4.69319e-15	4.44806e-15	4.21085e-15	3.99658e-15	3.79851e-15	3.63161e-15	3.46726e-15	3.31763e-15	3.16889e-15	3.0329e-15	2.90448e-15	2.78777e-15	2.68355e-15	2.56528e-15	2.47847e-15	2.38498e-15	2.29437e-15	2.20701e-15	2.13236e-15	2.06409e-15	1.74333e-15	1.49533e-15	1.30074e-15
70		5.67343e-14	4.61839e-14	3.82895e-14	3.23737e-14	2.77295e-14	2.40997e-14	2.11346e-14	1.86957e-14	1.6709e-14	1.50157e-14	1.36253e-14	1.24019e-14	1.13351e-14	1.03969e-14	9.584e-15	8.85559e-15	8.21131e-15	7.63666e-15	7.11952e-15	6.68399e-15	6.23483e-15	5.86449e-15	5.52184e-15	5.21298e-15	4.92642e-15	4.65429e-15	4.42484e-15	4.19042e-15	3.98247e-15	3.79954e-15	3.62169e-15	3.4563e-15	3.29654e-15	3.15686e-15	3.02061e-15	2.89967e-15	2.7756e-15	2.6736e-15	2.56031e-15	2.4719e-15	2.37919e-15	2.29032e-15	2.20864e-15	2.12387e-15	2.05217e-15	1.73636e-15	1.48699e-15	1.2957e-15
71		5.63539e-14	4.59452e-14	3.80091e-14	3.2257e-14	2.75612e-14	2.38966e-14	2.10055e-14	1.85907e-14	1.66393e-14	1.49229e-14	1.35485e-14	1.22835e-14	1.12522e-14	1.0334e-14	9.52037e-15	8.79333e-15	8.15844e-15	7.60185e-15	7.08068e-15	6.63626e-15	6.22048e-15	5.83101e-15	5.5062e-15	5.17742e-15	4.90443e-15	4.63019e-15	4.40604e-15	4.16896e-15	3.9679e-15	3.7795e-15	3.60616e-15	3.43943e-15	3.28374e-15	3.15174e-15	3.01416e-15	2.89422e-15	2.77382e-15	2.6628e-15	2.55251e-15	2.45417e-15	2.37013e-15	2.27661e-15	2.19714e-15	2.12136e-15	2.04939e-15	1.73259e-15	1.48497e-15	1.29173e-15
72	7.43603e-14	5.60026e-14	4.53372e-14	3.78891e-14	3.19801e-14	2.7353e-14	2.37726e-14	2.08067e-14	1.84998e-14	1.64714e-14	1.48749e-14	1.34935e-14	1.2239e-14	1.11989e-14	1.02569e-14	9.48903e-15	8.75524e-15	8.12206e-15	7.56257e-15	7.06175e-15	6.59387e-15	6.18662e-15	5.84067e-15	5.48426e-15	5.16061e-15	4.88743e-15	4.61188e-15	4.37339e-15	4.16509e-15	3.96155e-15	3.7636e-15	3.59726e-15	3.42297e-15	3.27181e-15	3.13342e-15	2.9954e-15	2.87618e-15	2.75353e-15	2.65142e-15	2.54912e-15	2.44769e-15	2.35334e-15	2.27152e-15	2.18467e-15	2.11137e-15	2.03347e-15	1.72655e-15	1.48211e-15	1.28661e-15
73	7.35837e-14	5.58083e-14	4.53121e-14	3.75631e-14	3.17778e-14	2.72395e-14	2.35636e-14	2.07452e-14	1.83334e-14	1.64391e-14	1.47856e-14	1.33387e-14	1.21869e-14	1.11226e-14	1.02203e-14	9.43135e-15	8.72452e-15	8.08787e-15	7.52848e-15	7.01441e-15	6.57202e-15	6.1617e-15	5.79116e-15	5.46072e-15	5.13114e-15	4.86182e-15	4.60146e-15	4.36906e-15	4.14729e-15	3.9394e-15	3.74522e-15	3.58158e-15	3.41482e-15	3.26307e-15	3.12044e-15	2.9908e-15	2.86848e-15	2.75195e-15	2.64354e-15	2.53147e-15	2.43743e-15	2.34822e-15	2.2624e-15	2.18414e-15	2.10154e-15	2.02778e-15	1.71999e-15	1.47733e-15	1.27961e-15
74	7.31144e-14	5.53919e-14	4.507e-14	3.74511e-14	3.14758e-14	2.70432e-14	2.34646e-14	2.0596e-14	1.82178e-14	1.6342e-14	1.46814e-14	1.33164e-14	1.20989e-14	1.10927e-14	1.01579e-14	9.38347e-15	8.70525e-15	8.06635e-15	7.49355e-15	7.01097e-15	6.54785e-15	6.13727e-15	5.76629e-15	5.43926e-15	5.11853e-15	4.845e-15	4.57996e-15	4.34816e-15	4.12652e-15	3.92223e-15	3.72774e-15	3.5662e-15	3.39906e-15	3.24574e-15	3.11088e-15	2.97333e-15	2.85525e-15	2.73502e-15	2.63111e-15	2.52913e-15	2.43278e-15	2.34164e-15	2.25821e-15	2.17445e-15	2.09995e-15	2.02895e-15	1.72158e-15	1.47507e-15	1.28012e-15
75	7.21543e-14	5.51482e-14	4.47999e-14	3.72561e-14	3.13633e-14	2.69141e-14	2.33579e-14	2.05228e-14	1.81784e-14	1.62744e-14	1.46573e-14	1.32583e-14	1.2053e-14	1.10256e-14	1.01293e-14	9.33379e-15	8.66866e-15	8.01712e-15	7.44938e-15	6.97921e-15	6.52902e-15	6.09625e-15	5.74376e-15	5.41216e-15	5.1017e-15	4.82843e-15	4.57185e-15	4.33174e-15	4.10508e-15	3.91265e-15	3.72298e-15	3.54664e-15	3.39708e-15	3.23562e-15	3.1009e-15	2.96691e-15	2.84717e-15	2.73865e-15	2.62469e-15	2.5195e-15	2.43087e-15	2.33932e-15	2.2461e-15	2.17095e-15	2.0977e-15	2.0223e-15	1.71458e-15	1.46586e-15	1.27488e-15
76	7.16641e-14	5.48279e-14	4.44821e-14	3.69469e-14	3.12414e-14	2.67903e-14	2.32633e-14	2.0382e-14	1.80684e-14	1.61808e-14	1.45543e-14	1.31966e-14	1.19846e-14	1.09729e-14	1.0088e-14	9.29999e-15	8.60451e-15	7.98937e-15	7.43087e-15	6.93371e-15	6.51012e-15	6.08861e-15	5.70718e-15	5.3958e-15	5.08228e-15	4.79665e-15	4.56178e-15	4.319e-15	4.09623e-15	3.89726e-15	3.70931e-15	3.54286e-15	3.38052e-15	3.238e-15	3.08461e-15	2.95962e-15	2.82997e-15	2.72827e-15	2.61564e-15	2.51726e-15	2.41968e-15	2.32952e-15	2.24893e-15	2.1626e-15	2.08482e-15	2.01375e-15	1.70838e-15	1.46321e-15	1.27378e-15
77	7.1441e-14	5.47976e-14	4.44063e-14	3.68418e-14	3.11204e-14	2.66527e-14	2.30787e-14	2.03254e-14	1.79845e-14	1.60755e-14	1.44856e-14	1.31342e-14	1.19444e-14	1.09264e-14	1.00541e-14	9.2597e-15	8.56569e-15	7.95193e-15	7.40921e-15	6.90605e-15	6.47195e-15	6.08379e-15	5.7081e-15	5.37508e-15	5.07752e-15	4.79778e-15	4.55133e-15	4.30716e-15	4.09469e-15	3.88904e-15	3.71254e-15	3.5336e-15	3.37348e-15	3.21605e-15	3.08889e-15	2.95128e-15	2.82622e-15	2.71565e-15	2.6093e-15	2.51049e-15	2.41785e-15	2.31927e-15	2.23646e-15	2.15426e-15	2.08601e-15	2.01114e-15	1.7023e-15	1.46391e-15	1.27278e-15
78	7.05019e-14	5.45412e-14	4.42793e-14	3.65832e-14	3.09582e-14	2.65176e-14	2.29918e-14	2.0219e-14	1.79406e-14	1.60434e-14	1.44304e-14	1.30972e-14	1.19252e-14	1.08656e-14	1.00116e-14	9.22615e-15	8.53367e-15	7.92483e-15	7.37488e-15	6.89686e-15	6.4515e-15	6.06287e-15	5.68431e-15	5.36635e-15	5.0622e-15	4.78894e-15	4.52288e-15	4.29835e-15	4.09071e-15	3.88263e-15	3.69825e-15	3.51212e-15	3.35872e-15	3.20951e-15	3.06792e-15	2.95056e-15	2.8242e-15	2.71063e-15	2.60295e-15	2.50594e-15	2.40733e-15	2.32008e-15	2.23336e-15	2.15808e-15	2.08098e-15	2.00727e-15	1.70109e-15	1.4544e-15	1.26908e-15
79	7.03928e-14	5.42958e-14	4.39861e-14	3.65727e-14	3.08476e-14	2.64443e-14	2.29622e-14	2.01137e-14	1.78837e-14	1.59732e-14	1.44031e-14	1.30444e-14	1.18865e-14	1.0829e-14	9.95841e-15	9.20534e-15	8.51064e-15	7.90026e-15	7.35665e-15	6.87178e-15	6.43951e-15	6.02868e-15	5.6507e-15	5.32156e-15	5.03992e-15	4.77206e-15	4.51744e-15	4.28208e-15	4.07348e-15	3.87227e-15	3.68044e-15	3.51487e-15	3.3415e-15	3.20738e-15	3.06568e-15	2.9382e-15	2.81816e-15	2.70142e-15	2.59597e-15	2.49604e-15	2.39885e-15	2.31249e-15	2.23193e-15	2.14775e-15	2.07175e-15	2.00333e-15	1.69761e-15	1.45434e-15	1.26399e-15
80	7.00954e-14	5.39923e-14	4.37931e-14	3.64608e-14	3.07814e-14	2.63171e-14	2.29096e-14	2.00462e-14	1.78091e-14	1.59686e-14	1.43319e-14	1.29739e-14	1.18248e-14	1.08262e-14	9.93412e-15	9.18172e-15	8.48746e-15	7.89698e-15	7.33341e-15	6.84727e-15	6.4115e-15	6.01585e-15	5.65614e-15	5.32078e-15	5.03539e-15	4.74833e-15	4.50135e-15	4.26714e-15	4.06383e-15	3.8603e-15	3.67098e-15	3.49979e-15	3.34347e-15	3.20707e-15	3.06279e-15	2.92721e-15	2.81387e-15	2.69467e-15	2.59019e-15	2.49376e-15	2.39542e-15	2.3084e-15	2.22848e-15	2.14101e-15	2.07015e-15	1.99532e-15	1.69077e-15	1.45373e-15	1.26093e-15
81	6.97423e-14	5.38255e-14	4.3698e-14	3.62934e-14	3.06265e-14	2.61777e-14	2.28007e-14	1.99925e-14	1.77458e-14	1.5853e-14	1.42764e-14	1.29455e-14	1.1787e-14	1.08122e-14	9.92721e-15	9.14867e-15	8.48707e-15	7.86849e-15	7.29518e-15	6.8282e-15	6.41775e-15	6.0213e-15	5.65726e-15	5.31491e-15	5.01677e-15	4.74557e-15	4.49093e-15	4.26958e-15	4.04538e-15	3.85343e-15	3.67207e-15	3.49802e-15	3.34123e-15	3.19361e-15	3.05111e-15	2.92742e-15	2.80293e-15	2.69398e-15	2.58374e-15	2.48836e-15	2.3983e-15	2.29963e-15	2.21965e-15	2.13843e-15	2.07176e-15	1.99429e-15	1.69119e-15	1.4491e-15	1.26144e-15
82	6.95735e-14	5.36874e-14	4.35773e-14	3.61791e-14	3.05454e-14	2.61489e-14	2.27207e-14	1.99697e-14	1.77224e-14	1.58451e-14	1.42744e-14	1.28942e-14	1.17487e-14	1.07604e-14	9.90541e-15	9.13049e-15	8.45381e-15	7.85554e-15	7.30929e-15	6.81865e-15	6.37871e-15	5.98532e-15	5.64668e-15	5.30523e-15	5.0152e-15	4.73495e-15	4.48026e-15	4.25669e-15	4.03951e-15	3.84874e-15	3.66569e-15	3.49651e-15	3.33112e-15	3.19431e-15	3.06476e-15	2.9283e-15	2.80576e-15	2.68612e-15	2.59118e-15	2.48059e-15	2.38549e-15	2.29985e-15	2.2154e-15	2.13874e-15	2.06508e-15	1.99356e-15	1.68852e-15	1.44778e-15	1.25954e-15
83	6.92258e-14	5.37202e-14	4.36827e-14	3.611e-14	3.04081e-14	2.61044e-14	2.26337e-14	1.98989e-14	1.76459e-14	1.57533e-14	1.42184e-14	1.28691e-14	1.17375e-14	1.07446e-14	9.85806e-15	9.12741e-15	8.4209e-15	7.82368e-15	7.28063e-15	6.81692e-15	6.38439e-15	5.9743e-15	5.61962e-15	5.30634e-15	4.99693e-15	4.74487e-15	4.4684e-15	4.25601e-15	4.03536e-15	3.84319e-15	3.66115e-15	3.48355e-15	3.3311e-15	3.18408e-15	3.04359e-15	2.91657e-15	2.80295e-15	2.68441e-15	2.58185e-15	2.48054e-15	2.38771e-15	2.29709e-15	2.2222e-15	2.13018e-15	2.06072e-15	1.9937e-15	1.68128e-15	1.45041e-15	1.25833e-15
84	6.9078e-14	5.3456e-14	4.34337e-14	3.60291e-14	3.0357e-14	2.60974e-14	2.26236e-14	1.98093e-14	1.76258e-14	1.57299e-14	1.41923e-14	1.2828e-14	1.17327e-14	1.0711e-14	9.83472e-15	9.0979e-15	8.40888e-15	7.82291e-15	7.28345e-15	6.79671e-15	6.34962e-15	5.98448e-15	5.60543e-15	5.28815e-15	4.99527e-15	4.71647e-15	4.46947e-15	4.23369e-15	4.0305e-15	3.84178e-15	3.64437e-15	3.48856e-15	3.33325e-15	3.1809e-15	3.04334e-15	2.90926e-15	2.79393e-15	2.68079e-15	2.57514e-15	2.47739e-15	2.38786e-15	2.299e-15	2.21058e-15	2.13747e-15	2.05497e-15	1.98763e-15	1.68746e-15	1.44547e-15	1.25543e-15
85	6.87617e-14	5.3233e-14	4.33706e-14	3.59153e-14	3.03961e-14	2.59669e-14	2.26304e-14	1.98103e-14	1.75494e-14	1.57267e-14	1.41681e-14	1.28734e-14	1.17058e-14	1.07171e-14	9.83978e-15	9.08143e-15	8.40916e-15	7.80666e-15	7.28133e-15	6.7915e-15	6.35554e-15	5.94899e-15	5.59542e-15	5.28385e-15	4.99088e-15	4.72262e-15	4.47305e-15	4.24557e-15	4.01499e-15	3.83019e-15	3.64897e-15	3.48583e-15	3.3259e-15	3.17168e-15	3.0427e-15	2.90846e-15	2.79389e-15	2.68001e-15	2.58141e-15	2.47952e-15	2.38658e-15	2.29052e-15	2.20833e-15	2.13066e-15	2.05811e-15	1.98435e-15	1.68338e-15	1.44532e-15	1.25564e-15
86	6.85174e-14	5.31885e-14	4.32201e-14	3.58629e-14	3.03299e-14	2.59746e-14	2.25014e-14	1.97888e-14	1.75891e-14	1.57052e-14	1.4174e-14	1.28374e-14	1.16589e-14	1.06875e-14	9.81407e-15	9.06323e-15	8.40629e-15	7.81733e-15	7.24544e-15	6.78202e-15	6.34108e-15	5.95902e-15	5.59817e-15	5.28342e-15	4.96801e-15	4.71209e-15	4.46153e-15	4.22984e-15	4.01955e-15	3.82274e-15	3.64733e-15	3.4754e-15	3.3241e-15	3.17405e-15	3.04133e-15	2.90839e-15	2.79629e-15	2.68114e-15	2.56762e-15	2.47299e-15	2.37291e-15	2.28716e-15	2.20403e-15	2.13161e-15	2.05794e-15	1.98681e-15	1.67899e-15	1.44679e-15	1.25297e-15
87	6.88056e-14	5.33725e-14	4.33165e-14	3.58813e-14	3.02984e-14	2.59271e-14	2.24875e-14	1.97705e-14	1.75452e-14	1.5706e-14	1.41837e-14	1.2799e-14	1.16555e-14	1.06891e-14	9.82972e-15	9.05901e-15	8.38908e-15	7.78536e-15	7.25379e-15	6.76768e-15	6.33709e-15	5.95247e-15	5.59326e-15	5.27048e-15	4.98745e-15	4.69014e-15	4.46894e-15	4.23847e-15	4.01873e-15	3.82245e-15	3.63974e-15	3.47565e-15	3.30804e-15	3.16754e-15	3.03569e-15	2.90582e-15	2.78849e-15	2.67206e-15	2.56695e-15	2.4608e-15	2.37046e-15	2.29094e-15	2.20323e-15	2.12225e-15	2.05121e-15	1.98017e-15	1.68017e-15	1.44019e-15	1.25428e-15
88	6.84046e-14	5.33308e-14	4.32019e-14	3.57953e-14	3.01995e-14	2.58892e-14	2.25376e-14	1.97864e-14	1.75467e-14	1.57013e-14	1.41344e-14	1.2779e-14	1.16532e-14	1.06689e-14	9.83055e-15	9.04455e-15	8.38151e-15	7.77506e-15	7.23224e-15	6.7751e-15	6.34314e-15	5.94894e-15	5.59889e-15	5.27718e-15	4.98706e-15	4.70613e-15	4.45925e-15	4.22641e-15	4.01344e-15	3.81936e-15	3.64433e-15	3.46302e-15	3.31189e-15	3.16769e-15	3.03667e-15	2.90232e-15	2.78449e-15	2.68055e-15	2.56724e-15	2.4714e-15	2.37516e-15	2.28797e-15	2.20572e-15	2.12398e-15	2.05862e-15	1.98324e-15	1.68189e-15	1.43858e-15	1.25603e-15
89	6.8506e-14	5.32856e-14	4.32313e-14	3.57852e-14	3.0158e-14	2.58662e-14	2.24831e-14	1.97277e-14	1.75171e-14	1.56749e-14	1.40997e-14	1.27761e-14	1.16852e-14	1.06685e-14	9.81727e-15	9.03989e-15	8.39386e-15	7.76992e-15	7.25405e-15	6.75851e-15	6.34e-15	5.94882e-15	5.59612e-15	5.27221e-15	4.96543e-15	4.69536e-15	4.44771e-15	4.23204e-15	3.99895e-15	3.81599e-15	3.64395e-15	3.46883e-15	3.31546e-15	3.16194e-15	3.04113e-15	2.9009e-15	2.78715e-15	2.66988e-15	2.56677e-15	2.46531e-15	2.37839e-15	2.29015e-15	2.20253e-15	2.12274e-15	2.05488e-15	1.98434e-15	1.68386e-15	1.44322e-15	1.25186e-15
90	6.86359e-14	5.31398e-14	4.30928e-14	3.57089e-14	3.01775e-14	2.57786e-14	2.2458e-14	1.97263e-14	1.75004e-14	1.5646e-14	1.40888e-14	1.27788e-14	1.16377e-14	1.06553e-14	9.78905e-15	9.03173e-15	8.36996e-15	7.77612e-15	7.25236e-15	6.77492e-15	6.332e-15	5.94566e-15	5.58222e-15	5.27231e-15	4.98753e-15	4.71018e-15	4.4507e-15	4.22535e-15	4.02251e-15	3.8238e-15	3.62847e-15	3.47349e-15	3.31132e-15	3.15761e-15	3.02857e-15	2.90317e-15	2.79022e-15	2.67573e-15	2.56652e-15	2.4713e-15	2.37591e-15	2.28428e-15	2.20156e-15	2.1206e-15	2.0509e-15	1.98214e-15	1.68407e-15	1.44153e-15	1.2538e-15
91	6.83578e-14	5.32677e-14	4.31147e-14	3.56522e-14	3.0282e-14	2.59019e-14	2.25148e-14	1.97171e-14	1.75341e-14	1.5707e-14	1.41506e-14	1.27924e-14	1.16569e-14	1.06563e-14	9.80402e-15	9.04745e-15	8.38543e-15	7.77665e-15	7.24499e-15	6.76782e-15	6.32677e-15	5.93635e-15	5.58977e-15	5.27373e-15	4.96995e-15	4.71917e-15	4.45067e-15	4.22918e-15	4.01639e-15	3.81483e-15	3.63729e-15	3.48075e-15	3.32237e-15	3.17296e-15	3.0245e-15	2.90228e-15	2.78152e-15	2.6723e-15	2.56308e-15	2.47423e-15	2.3779e-15	2.28786e-15	2.2023e-15	2.12438e-15	2.04823e-15	1.97802e-15	1.6782e-15	1.44722e-15	1.25229e-15
92	6.86293e-14	5.31149e-14	4.32669e-14	3.56981e-14	3.02679e-14	2.59625e-14	2.24659e-14	1.97595e-14	1.75112e-14	1.56654e-14	1.41292e-14	1.27939e-14	1.16604e-14	1.06831e-14	9.79045e-15	9.05464e-15	8.38313e-15	7.77164e-15	7.25431e-15	6.77864e-15	6.34546e-15	5.95046e-15	5.6013e-15	5.28377e-15	4.96788e-15	4.70544e-15	4.45525e-15	4.2266e-15	4.02583e-15	3.81757e-15	3.63543e-15	3.46943e-15	3.30896e-15	3.16895e-15	3.02235e-15	2.89826e-15	2.78677e-15	2.67794e-15	2.56743e-15	2.47164e-15	2.37683e-15	2.28588e-15	2.20669e-15	2.12856e-15	2.0533e-15	1.9796e-15	1.67883e-15	1.44481e-15	1.25508e-15
93	6.87055e-14	5.32664e-14	4.32797e-14	3.58186e-14	3.03325e-14	2.59225e-14	2.24696e-14	1.97115e-14	1.75605e-14	1.57087e-14	1.41441e-14	1.28121e-14	1.16487e-14	1.06517e-14	9.81538e-15	9.0544e-15	8.39004e-15	7.79424e-15	7.25275e-15	6.77769e-15	6.35019e-15	5.96382e-15	5.58942e-15	5.28364e-15	4.98868e-15	4.71784e-15	4.45969e-15	4.22504e-15	4.01717e-15	3.8195e-15	3.64188e-15	3.4695e-15	3.3124e-15	3.17391e-15	3.03773e-15	2.9007e-15	2.79067e-15	2.67825e-15	2.57687e-15	2.47155e-15	2.37901e-15	2.28958e-15	2.20743e-15	2.13517e-15	2.05927e-15	1.98044e-15	1.67819e-15	1.44023e-15	1.25093e-15
94	6.88994e-14	5.3382e-14	4.32986e-14	3.59019e-14	3.02794e-14	2.59323e-14	2.25382e-14	1.97644e-14	1.75856e-14	1.56947e-14	1.41743e-14	1.28193e-14	1.16982e-14	1.06888e-14	9.81397e-15	9.07326e-15	8.38653e-15	7.78265e-15	7.2566e-15	6.78546e-15	6.34316e-15	5.94626e-15	5.60982e-15	5.26786e-15	4.97523e-15	4.7136e-15	4.46802e-15	4.23091e-15	4.01976e-15	3.8183e-15	3.64439e-15	3.47494e-15	3.31203e-15	3.17088e-15	3.03725e-15	2.90951e-15	2.79037e-15	2.67388e-15	2.57473e-15	2.46813e-15	2.37821e-15	2.28575e-15	2.20595e-15	2.12813e-15	2.05841e-15	1.98561e-15	1.6864e-15	1.44772e-15	1.25463e-15
95	6.87806e-14	5.33642e-14	4.32821e-14	3.5898e-14	3.03288e-14	2.60313e-14	2.25911e-14	1.98283e-14	1.75989e-14	1.57164e-14	1.41925e-14	1.28378e-14	1.16929e-14	1.06991e-14	9.83319e-15	9.07329e-15	8.41092e-15	7.80927e-15	7.2503e-15	6.78437e-15	6.35777e-15	5.95976e-15	5.60498e-15	5.27708e-15	4.99526e-15	4.69808e-15	4.45592e-15	4.24414e-15	4.02209e-15	3.83607e-15	3.65247e-15	3.48549e-15	3.32475e-15	3.17579e-15	3.04071e-15	2.91014e-15	2.7903e-15	2.68073e-15	2.57444e-15	2.47834e-15	2.38365e-15	2.29458e-15	2.215e-15	2.13116e-15	2.05667e-15	1.98334e-15	1.68171e-15	1.44401e-15	1.25553e-15
96	6.90509e-14	5.34455e-14	4.3376e-14	3.59598e-14	3.04121e-14	2.60231e-14	2.26033e-14	1.98457e-14	1.76234e-14	1.5766e-14	1.42022e-14	1.28649e-14	1.17312e-14	1.07117e-14	9.84759e-15	9.10531e-15	8.43576e-15	7.81905e-15	7.29224e-15	6.79527e-15	6.37496e-15	5.97258e-15	5.61818e-15	5.29773e-15	4.99453e-15	4.72268e-15	4.4693e-15	4.23502e-15	4.03354e-15	3.82568e-15	3.65706e-15	3.48331e-15	3.32483e-15	3.17543e-15	3.04536e-15	2.91376e-15	2.79625e-15	2.68641e-15	2.57418e-15	2.47528e-15	2.38333e-15	2.29057e-15	2.21059e-15	2.13795e-15	2.06243e-15	1.98653e-15	1.68114e-15	1.449e-15	1.258e-15
97	6.91818e-14	5.37963e-14	4.35209e-14	3.61186e-14	3.04829e-14	2.60954e-14	2.26377e-14	1.98771e-14	1.7682e-14	1.58034e-14	1.4245e-14	1.28748e-14	1.17444e-14	1.0744e-14	9.87758e-15	9.11433e-15	8.42841e-15	7.81634e-15	7.31604e-15	6.82407e-15	6.36986e-15	5.99313e-15	5.61994e-15	5.29104e-15	4.99401e-15	4.72766e-15	4.4873e-15	4.2528e-15	4.03355e-15	3.83881e-15	3.65732e-15	3.49183e-15	3.32908e-15	3.18533e-15	3.04545e-15	2.91541e-15	2.80348e-15	2.68592e-15	2.58101e-15	2.48229e-15	2.38739e-15	2.2983e-15	2.21394e-15	2.13434e-15	2.05971e-15	1.98766e-15	1.68791e-15	1.44691e-15	1.25888e-15
98	6.94038e-14	5.37423e-14	4.35841e-14	3.62234e-14	3.05325e-14	2.61712e-14	2.271e-14	1.99241e-14	1.76533e-14	1.58471e-14	1.42606e-14	1.29418e-14	1.17638e-14	1.07744e-14	9.8705e-15	9.11616e-15	8.42164e-15	7.85952e-15	7.30816e-15	6.8165e-15	6.38944e-15	5.99701e-15	5.63734e-15	5.31597e-15	5.00635e-15	4.73045e-15	4.50124e-15	4.25444e-15	4.04724e-15	3.85354e-15	3.66051e-15	3.50293e-15	3.34186e-15	3.19368e-15	3.04943e-15	2.92572e-15	2.80561e-15	2.68994e-15	2.57453e-15	2.48137e-15	2.38859e-15	2.30423e-15	2.21929e-15	2.13776e-15	2.06558e-15	1.99235e-15	1.68741e-15	1.44749e-15	1.25979e-15
99	6.99403e-14	5.39472e-14	4.36825e-14	3.62523e-14	3.0683e-14	2.62819e-14	2.27244e-14	1.99467e-14	1.77731e-14	1.59575e-14	1.42802e-14	1.29439e-14	1.17859e-14	1.07997e-14	9.9151e-15	9.17049e-15	8.46813e-15	7.87302e-15	7.32314e-15	6.82844e-15	6.40467e-15	5.99953e-15	5.6374e-15	5.31405e-15	5.02562e-15	4.74642e-15	4.49419e-15	4.26698e-15	4.05443e-15	3.8431e-15	3.67479e-15	3.49407e-15	3.34502e-15	3.19376e-15	3.06376e-15	2.92585e-15	2.80828e-15	2.69699e-15	2.58851e-15	2.49082e-15	2.38891e-15	2.30108e-15	2.21864e-15	2.14365e-15	2.06598e-15	1.99571e-15	1.69353e-15	1.45756e-15	1.2651e-15
100	7.01081e-14	5.40017e-14	4.37715e-14	3.64054e-14	3.07472e-14	2.63337e-14	2.28387e-14	2.00273e-14	1.78123e-14	1.59245e-14	1.43568e-14	1.29997e-14	1.1846e-14	1.08295e-14	9.93341e-15	9.18728e-15	8.48458e-15	7.90822e-15	7.31133e-15	6.86786e-15	6.4211e-15	6.00227e-15	5.65653e-15	5.33028e-15	5.02847e-15	4.75021e-15	4.51078e-15	4.26952e-15	4.06288e-15	3.85975e-15	3.68863e-15	3.5048e-15	3.35161e-15	3.19435e-15	3.05879e-15	2.93723e-15	2.81131e-15	2.69439e-15	2.59357e-15	2.49332e-15	2.39931e-15	2.30964e-15	2.22308e-15	2.15042e-15	2.07173e-15	2.00378e-15	1.69776e-15	1.45554e-15	1.26238e-15
101	7.0425e-14	5.41935e-14	4.40985e-14	3.64859e-14	3.08258e-14	2.64186e-14	2.29085e-14	2.01408e-14	1.78883e-14	1.59798e-14	1.43923e-14	1.30196e-14	1.18802e-14	1.08596e-14	9.98969e-15	9.21033e-15	8.52384e-15	7.89977e-15	7.35809e-15	6.86324e-15	6.4194e-15	6.03289e-15	5.66783e-15	5.34101e-15	5.05846e-15	4.77132e-15	4.51789e-15	4.29203e-15	4.07164e-15	3.86706e-15	3.69683e-15	3.51315e-15	3.35581e-15	3.20481e-15	3.07127e-15	2.93456e-15	2.8263e-15	2.70362e-15	2.60085e-15	2.49575e-15	2.39798e-15	2.31594e-15	2.22904e-15	2.1446e-15	2.07408e-15	2.0039e-15	1.69804e-15	1.45678e-15	1.26778e-15
102	7.07991e-14	5.43805e-14	4.41907e-14	3.66197e-14	3.09227e-14	2.65253e-14	2.30332e-14	2.02335e-14	1.79136e-14	1.60479e-14	1.44428e-14	1.30772e-14	1.18909e-14	1.09074e-14	9.99665e-15	9.23835e-15	8.52728e-15	7.92929e-15	7.38567e-15	6.90834e-15	6.46804e-15	6.03953e-15	5.70455e-15	5.36472e-15	5.06498e-15	4.78772e-15	4.53568e-15	4.29071e-15	4.08216e-15	3.88591e-15	3.69642e-15	3.52755e-15	3.3634e-15	3.20688e-15	3.07767e-15	2.94557e-15	2.81756e-15	2.71029e-15	2.59669e-15	2.5018e-15	2.40537e-15	2.32366e-15	2.22989e-15	2.15617e-15	2.07817e-15	2.00173e-15	1.7039e-15	1.46233e-15	1.26858e-15
103	7.13137e-14	5.47022e-14	4.44046e-14	3.67596e-14	3.10701e-14	2.67016e-14	2.30951e-14	2.02817e-14	1.8007e-14	1.61119e-14	1.44863e-14	1.3119e-14	1.19627e-14	1.09613e-14	1.00302e-14	9.29528e-15	8.54931e-15	7.96503e-15	7.41958e-15	6.9189e-15	6.4683e-15	6.0688e-15	5.70477e-15	5.38476e-15	5.0773e-15	4.80169e-15	4.54451e-15	4.29939e-15	4.09173e-15	3.88597e-15	3.70209e-15	3.53747e-15	3.36792e-15	3.215e-15	3.08575e-15	2.95728e-15	2.83672e-15	2.71192e-15	2.61718e-15	2.50484e-15	2.41303e-15	2.32302e-15	2.24033e-15	2.15983e-15	2.08851e-15	2.01441e-15	1.70256e-15	1.46641e-15	1.27337e-15
104	7.17174e-14	5.48334e-14	4.45472e-14	3.7128e-14	3.12657e-14	2.67407e-14	2.31604e-14	2.03949e-14	1.80802e-14	1.6145e-14	1.45292e-14	1.31901e-14	1.19982e-14	1.09816e-14	1.00831e-14	9.29972e-15	8.59476e-15	7.99039e-15	7.43298e-15	6.9409e-15	6.49566e-15	6.07222e-15	5.72779e-15	5.38464e-15	5.09593e-15	4.81108e-15	4.55613e-15	4.31886e-15	4.10235e-15	3.90373e-15	3.72224e-15	3.54614e-15	3.37744e-15	3.22986e-15	3.09815e-15	2.9585e-15	2.83389e-15	2.71767e-15	2.61617e-15	2.51488e-15	2.42191e-15	2.32776e-15	2.24286e-15	2.16681e-15	2.08763e-15	2.0149e-15	1.70838e-15	1.4672e-15	1.27443e-15
105	7.22024e-14	5.50934e-14	4.48132e-14	3.714e-14	3.13343e-14	2.68823e-14	2.33301e-14	2.05028e-14	1.81817e-14	1.62692e-14	1.46294e-14	1.32253e-14	1.20804e-14	1.10241e-14	1.01424e-14	9.35509e-15	8.63999e-15	8.0294e-15	7.45968e-15	6.97684e-15	6.52238e-15	6.10902e-15	5.74089e-15	5.4046e-15	5.10205e-15	4.84263e-15	4.55702e-15	4.32636e-15	4.11668e-15	3.9185e-15	3.73647e-15	3.55706e-15	3.39094e-15	3.23774e-15	3.10264e-15	2.97324e-15	2.84288e-15	2.72827e-15	2.61668e-15	2.52206e-15	2.42418e-15	2.3335e-15	2.25626e-15	2.17271e-15	2.08963e-15	2.02528e-15	1.70953e-15	1.47224e-15	1.27519e-15
106	7.32362e-14	5.52897e-14	4.50518e-14	3.73457e-14	3.1599e-14	2.70345e-14	2.35148e-14	2.06301e-14	1.82716e-14	1.63362e-14	1.47076e-14	1.33493e-14	1.21028e-14	1.10807e-14	1.01714e-14	9.38496e-15	8.67159e-15	8.08737e-15	7.4947e-15	6.98876e-15	6.54299e-15	6.13424e-15	5.76718e-15	5.4361e-15	5.12788e-15	4.8377e-15	4.58183e-15	4.35084e-15	4.13047e-15	3.92849e-15	3.73129e-15	3.56192e-15	3.40223e-15	3.24986e-15	3.10877e-15	2.97212e-15	2.85328e-15	2.74747e-15	2.63339e-15	2.52836e-15	2.42943e-15	2.34176e-15	2.25308e-15	2.17401e-15	2.09505e-15	2.02554e-15	1.71824e-15	1.474e-15	1.28072e-15
107	7.38134e-14	5.57185e-14	4.53089e-14	3.75301e-14	3.17514e-14	2.71443e-14	2.36089e-14	2.07086e-14	1.8364e-14	1.64641e-14	1.47138e-14	1.33863e-14	1.21484e-14	1.11358e-14	1.02277e-14	9.42217e-15	8.73414e-15	8.09848e-15	7.52881e-15	7.03469e-15	6.57715e-15	6.15858e-15	5.79168e-15	5.4414e-15	5.14632e-15	4.8653e-15	4.59747e-15	4.35774e-15	4.14611e-15	3.9445e-15	3.75598e-15	3.57839e-15	3.41266e-15	3.25175e-15	3.12073e-15	2.98895e-15	2.86866e-15	2.74908e-15	2.64486e-15	2.53839e-15	2.43772e-15	2.34532e-15	2.2691e-15	2.18142e-15	2.10304e-15	2.02882e-15	1.71651e-15	1.47586e-15	1.28103e-15
108	7.42623e-14	5.60451e-14	4.55933e-14	3.77602e-14	3.18805e-14	2.74423e-14	2.37558e-14	2.08958e-14	1.84662e-14	1.6539e-14	1.4878e-14	1.34567e-14	1.22785e-14	1.11953e-14	1.02787e-14	9.47918e-15	8.77785e-15	8.12865e-15	7.55223e-15	7.07091e-15	6.61116e-15	6.17519e-15	5.81801e-15	5.47929e-15	5.16428e-15	4.87952e-15	4.62479e-15	4.37748e-15	4.17297e-15	3.95739e-15	3.76656e-15	3.59265e-15	3.43048e-15	3.27534e-15	3.13334e-15	2.99574e-15	2.87463e-15	2.75836e-15	2.64996e-15	2.53565e-15	2.44601e-15	2.35724e-15	2.27223e-15	2.18944e-15	2.11082e-15	2.04062e-15	1.72834e-15	1.48147e-15	1.28723e-15
109		5.63594e-14	4.5796e-14	3.80767e-14	3.22136e-14	2.7531e-14	2.3913e-14	2.09588e-14	1.86065e-14	1.66246e-14	1.49452e-14	1.35672e-14	1.2304e-14	1.12621e-14	1.03354e-14	9.51526e-15	8.79729e-15	8.19419e-15	7.59027e-15	7.09801e-15	6.64387e-15	6.22652e-15	5.84403e-15	5.5139e-15	5.18537e-15	4.90371e-15	4.64825e-15	4.39696e-15	4.18024e-15	3.97228e-15	3.77997e-15	3.60521e-15	3.43502e-15	3.28187e-15	3.14688e-15	3.00172e-15	2.88552e-15	2.76372e-15	2.66116e-15	2.55708e-15	2.45572e-15	2.36712e-15	2.27978e-15	2.19446e-15	2.12242e-15	2.04789e-15	1.73496e-15	1.49032e-15	1.29264e-15
110		5.66328e-14	4.61508e-14	3.83634e-14	3.24026e-14	2.77074e-14	2.4044e-14	2.11341e-14	1.87466e-14	1.66924e-14	1.50315e-14	1.36121e-14	1.23963e-14	1.13201e-14	1.04043e-14	9.58367e-15	8.86489e-15	8.20678e-15	7.65815e-15	7.12834e-15	6.66917e-15	6.23587e-15	5.85689e-15	5.52936e-15	5.21683e-15	4.92997e-15	4.66195e-15	4.42389e-15	4.1977e-15	3.99631e-15	3.7962e-15	3.62374e-15	3.45629e-15	3.29598e-15	3.15631e-15	3.01709e-15	2.89843e-15	2.77642e-15	2.66933e-15	2.56055e-15	2.46979e-15	2.37253e-15	2.28622e-15	2.20266e-15	2.13047e-15	2.05151e-15	1.74452e-15	1.49213e-15	1.29022e-15
111		5.70131e-14	4.64747e-14	3.86142e-14	3.26287e-14	2.79602e-14	2.42792e-14	2.12716e-14	1.88278e-14	1.68394e-14	1.51435e-14	1.37214e-14	1.24567e-14	1.14136e-14	1.04597e-14	9.64071e-15	8.9174e-15	8.27421e-15	7.70386e-15	7.16525e-15	6.70116e-15	6.28429e-15	5.89857e-15	5.55711e-15	5.24315e-15	4.95102e-15	4.67471e-15	4.43764e-15	4.22222e-15	3.99895e-15	3.81214e-15	3.64198e-15	3.47237e-15	3.31406e-15	3.16571e-15	3.04291e-15	2.9119e-15	2.79266e-15	2.6803e-15	2.56887e-15	2.47519e-15	2.38383e-15	2.29618e-15	2.20938e-15	2.13544e-15	2.06251e-15	1.74535e-15	1.49476e-15	1.29996e-15
112		5.76383e-14	4.67651e-14	3.89342e-14	3.28729e-14	2.82003e-14	2.44451e-14	2.14313e-14	1.89834e-14	1.70081e-14	1.52674e-14	1.38016e-14	1.25625e-14	1.14888e-14	1.05014e-14	9.70103e-15	8.95207e-15	8.31485e-15	7.74247e-15	7.21843e-15	6.73842e-15	6.31791e-15	5.93575e-15	5.58489e-15	5.26606e-15	4.98263e-15	4.70891e-15	4.45978e-15	4.23016e-15	4.02928e-15	3.82828e-15	3.6518e-15	3.48929e-15	3.33224e-15	3.18323e-15	3.05158e-15	2.92129e-15	2.80468e-15	2.68577e-15	2.58739e-15	2.49271e-15	2.39204e-15	2.30532e-15	2.21956e-15	2.1446e-15	2.0685e-15	1.75586e-15	1.50002e-15	1.30348e-15
113		5.79566e-14	4.72053e-14	3.9184e-14	3.31511e-14	2.84626e-14	2.46525e-14	2.15922e-14	1.91752e-14	1.70634e-14	1.5387e-14	1.3918e-14	1.26419e-14	1.15517e-14	1.05798e-14	9.7929e-15	9.01994e-15	8.35499e-15	7.77164e-15	7.25772e-15	6.76402e-15	6.35132e-15	5.97118e-15	5.63181e-15	5.3014e-15	5.00676e-15	4.72455e-15	4.47109e-15	4.256e-15	4.03869e-15	3.85649e-15	3.67305e-15	3.50045e-15	3.33701e-15	3.19965e-15	3.06057e-15	2.94359e-15	2.8149e-15	2.69825e-15	2.59861e-15	2.49805e-15	2.39687e-15	2.31158e-15	2.23424e-15	2.14929e-15	2.08201e-15	1.7606e-15	1.50755e-15	1.30604e-15
114		5.84472e-14	4.7566e-14	3.95834e-14	3.34203e-14	2.86086e-14	2.48391e-14	2.17425e-14	1.92982e-14	1.722e-14	1.55046e-14	1.40073e-14	1.27571e-14	1.16324e-14	1.06559e-14	9.83757e-15	9.07544e-15	8.41506e-15	7.84138e-15	7.29672e-15	6.8283e-15	6.38781e-15	6.00286e-15	5.65839e-15	5.33187e-15	5.03188e-15	4.7685e-15	4.51394e-15	4.28513e-15	4.06669e-15	3.86902e-15	3.69404e-15	3.51813e-15	3.3622e-15	3.21508e-15	3.07985e-15	2.94827e-15	2.83649e-15	2.71274e-15	2.60699e-15	2.51017e-15	2.41446e-15	2.32854e-15	2.23995e-15	2.16408e-15	2.08377e-15	1.76302e-15	1.51998e-15	1.31423e-15
115		5.87179e-14	4.78304e-14	3.99392e-14	3.37878e-14	2.8907e-14	2.50717e-14	2.20412e-14	1.94614e-14	1.73818e-14	1.56074e-14	1.41152e-14	1.28774e-14	1.1747e-14	1.078e-14	9.90226e-15	9.15931e-15	8.48099e-15	7.89139e-15	7.34941e-15	6.86385e-15	6.44891e-15	6.04068e-15	5.68291e-15	5.35789e-15	5.05152e-15	4.78482e-15	4.5353e-15	4.30294e-15	4.08971e-15	3.89431e-15	3.709e-15	3.53706e-15	3.376e-15	3.23369e-15	3.09636e-15	2.97365e-15	2.84287e-15	2.72384e-15	2.61919e-15	2.52334e-15	2.42748e-15	2.33556e-15	2.24984e-15	2.16903e-15	2.097e-15	1.77023e-15	1.52319e-15	1.31838e-15
116		5.95196e-14	4.83721e-14	4.02464e-14	3.40657e-14	2.91818e-14	2.53322e-14	2.21678e-14	1.96005e-14	1.75598e-14	1.57148e-14	1.42565e-14	1.2933e-14	1.18301e-14	1.08278e-14	9.96337e-15	9.19521e-15	8.538e-15	7.9608e-15	7.40388e-15	6.92888e-15	6.48032e-15	6.07559e-15	5.72758e-15	5.39092e-15	5.08219e-15	4.81314e-15	4.55645e-15	4.33389e-15	4.11837e-15	3.91466e-15	3.72245e-15	3.56204e-15	3.39606e-15	3.24819e-15	3.10452e-15	2.97863e-15	2.84609e-15	2.74041e-15	2.63238e-15	2.52893e-15	2.44477e-15	2.34737e-15	2.26074e-15	2.18984e-15	2.10831e-15	1.78386e-15	1.53056e-15	1.32585e-15
117		6.01469e-14	4.88548e-14	4.06976e-14	3.44949e-14	2.95049e-14	2.55401e-14	2.24209e-14	1.98204e-14	1.76633e-14	1.59411e-14	1.43773e-14	1.30669e-14	1.19159e-14	1.09314e-14	1.00628e-14	9.31283e-15	8.61391e-15	7.99896e-15	7.45377e-15	6.97551e-15	6.51068e-15	6.12171e-15	5.75159e-15	5.419e-15	5.12411e-15	4.83638e-15	4.5819e-15	4.3577e-15	4.14681e-15	3.93058e-15	3.74772e-15	3.57513e-15	3.41368e-15	3.26756e-15	3.12659e-15	2.99528e-15	2.87686e-15	2.76005e-15	2.64236e-15	2.54517e-15	2.45145e-15	2.35419e-15	2.27901e-15	2.1954e-15	2.11498e-15	1.79084e-15	1.53526e-15	1.33173e-15
118		6.0602e-14	4.9243e-14	4.10241e-14	3.46885e-14	2.98305e-14	2.5801e-14	2.26279e-14	1.9999e-14	1.78391e-14	1.60649e-14	1.44659e-14	1.3187e-14	1.20595e-14	1.10482e-14	1.01491e-14	9.37399e-15	8.66548e-15	8.06555e-15	7.50413e-15	7.02868e-15	6.57402e-15	6.15013e-15	5.78959e-15	5.45889e-15	5.16065e-15	4.87226e-15	4.60808e-15	4.3788e-15	4.16846e-15	3.96118e-15	3.77448e-15	3.59174e-15	3.43529e-15	3.2862e-15	3.14272e-15	3.01209e-15	2.89914e-15	2.76903e-15	2.66465e-15	2.55554e-15	2.46291e-15	2.36973e-15	2.28544e-15	2.204e-15	2.12986e-15	1.79571e-15	1.54083e-15	1.33872e-15
119		6.12966e-14	4.97374e-14	4.14929e-14	3.50639e-14	3.00627e-14	2.61371e-14	2.29043e-14	2.02503e-14	1.80194e-14	1.62234e-14	1.46303e-14	1.33245e-14	1.21567e-14	1.11499e-14	1.02421e-14	9.44109e-15	8.76719e-15	8.15598e-15	7.56246e-15	7.0533e-15	6.62756e-15	6.22212e-15	5.85645e-15	5.50872e-15	5.18065e-15	4.90024e-15	4.65307e-15	4.42181e-15	4.1875e-15	3.98997e-15	3.79608e-15	3.61533e-15	3.45338e-15	3.30526e-15	3.15987e-15	3.02857e-15	2.90442e-15	2.78107e-15	2.67185e-15	2.57842e-15	2.47593e-15	2.37903e-15	2.30157e-15	2.21783e-15	2.13918e-15	1.80749e-15	1.54482e-15	1.34378e-15
120		6.17359e-14	5.03142e-14	4.17623e-14	3.54444e-14	3.03645e-14	2.63718e-14	2.30962e-14	2.04772e-14	1.82135e-14	1.63839e-14	1.47679e-14	1.34371e-14	1.22902e-14	1.12173e-14	1.0327e-14	9.5367e-15	8.84296e-15	8.19563e-15	7.63279e-15	7.1324e-15	6.65981e-15	6.27046e-15	5.87903e-15	5.53742e-15	5.23705e-15	4.94712e-15	4.67582e-15	4.43637e-15	4.20923e-15	4.00776e-15	3.81669e-15	3.64988e-15	3.47934e-15	3.32339e-15	3.18548e-15	3.04187e-15	2.9199e-15	2.79311e-15	2.69297e-15	2.58753e-15	2.48896e-15	2.39912e-15	2.31334e-15	2.22663e-15	2.15037e-15	1.82385e-15	1.55944e-15	1.35112e-15
121		6.24207e-14	5.07995e-14	4.23357e-14	3.58319e-14	3.07459e-14	2.66781e-14	2.33949e-14	2.06959e-14	1.84305e-14	1.65534e-14	1.494e-14	1.35773e-14	1.23779e-14	1.13477e-14	1.04393e-14	9.627e-15	8.86816e-15	8.26938e-15	7.70016e-15	7.18626e-15	6.74023e-15	6.30719e-15	5.9158e-15	5.58783e-15	5.27099e-15	4.9751e-15	4.71893e-15	4.47798e-15	4.25802e-15	4.03735e-15	3.84628e-15	3.66615e-15	3.49288e-15	3.34518e-15	3.20308e-15	3.06443e-15	2.93556e-15	2.82634e-15	2.70652e-15	2.6039e-15	2.49861e-15	2.41289e-15	2.31828e-15	2.24237e-15	2.16297e-15	1.82249e-15	1.56354e-15	1.35886e-15
122		6.33302e-14	5.13596e-14	4.28933e-14	3.63197e-14	3.1198e-14	2.70643e-14	2.36544e-14	2.09045e-14	1.86597e-14	1.67693e-14	1.51126e-14	1.37548e-14	1.25206e-14	1.14706e-14	1.05194e-14	9.71207e-15	8.99219e-15	8.35742e-15	7.77038e-15	7.25501e-15	6.77732e-15	6.35243e-15	5.98064e-15	5.62538e-15	5.29619e-15	5.00785e-15	4.73949e-15	4.50055e-15	4.27607e-15	4.06969e-15	3.87818e-15	3.69156e-15	3.51975e-15	3.37522e-15	3.22499e-15	3.08002e-15	2.96043e-15	2.84456e-15	2.7196e-15	2.62258e-15	2.51882e-15	2.42286e-15	2.33718e-15	2.25471e-15	2.18051e-15	1.83559e-15	1.5733e-15	1.36505e-15
123		6.42181e-14	5.18954e-14	4.34259e-14	3.66948e-14	3.16062e-14	2.74338e-14	2.39721e-14	2.1185e-14	1.89311e-14	1.69313e-14	1.52547e-14	1.38323e-14	1.26711e-14	1.1572e-14	1.06268e-14	9.81516e-15	9.05424e-15	8.42114e-15	7.86338e-15	7.32504e-15	6.85622e-15	6.40751e-15	6.03317e-15	5.66985e-15	5.33714e-15	5.04519e-15	4.78336e-15	4.52946e-15	4.31004e-15	4.09841e-15	3.89868e-15	3.72401e-15	3.5597e-15	3.39049e-15	3.24226e-15	3.10665e-15	2.97323e-15	2.85274e-15	2.74281e-15	2.6339e-15	2.5336e-15	2.44206e-15	2.35551e-15	2.2622e-15	2.18843e-15	1.84786e-15	1.58314e-15	1.37423e-15
124		6.51755e-14	5.25475e-14	4.40102e-14	3.7154e-14	3.20407e-14	2.77609e-14	2.42544e-14	2.14889e-14	1.90883e-14	1.71677e-14	1.54759e-14	1.4027e-14	1.27991e-14	1.17175e-14	1.07437e-14	9.92717e-15	9.159e-15	8.48911e-15	7.92166e-15	7.3702e-15	6.90046e-15	6.47942e-15	6.08052e-15	5.69314e-15	5.38439e-15	5.10141e-15	4.82455e-15	4.57438e-15	4.33781e-15	4.12642e-15	3.93515e-15	3.74822e-15	3.57436e-15	3.41909e-15	3.26865e-15	3.12642e-15	2.99791e-15	2.88089e-15	2.75622e-15	2.65386e-15	2.54724e-15	2.45975e-15	2.3674e-15	2.28343e-15	2.20704e-15	1.86078e-15	1.59248e-15	1.3815e-15
125		6.62133e-14	5.33006e-14	4.45025e-14	3.78386e-14	3.23977e-14	2.81153e-14	2.46461e-14	2.17751e-14	1.93153e-14	1.73259e-14	1.57317e-14	1.42056e-14	1.29413e-14	1.18279e-14	1.08629e-14	1.00101e-14	9.25336e-15	8.57337e-15	7.97922e-15	7.4422e-15	6.97531e-15	6.53081e-15	6.11961e-15	5.7544e-15	5.43292e-15	5.13862e-15	4.86489e-15	4.6072e-15	4.36753e-15	4.16367e-15	3.96086e-15	3.76471e-15	3.60211e-15	3.44052e-15	3.29162e-15	3.14887e-15	3.01137e-15	2.89537e-15	2.77798e-15	2.67781e-15	2.57278e-15	2.47589e-15	2.38365e-15	2.29663e-15	2.22278e-15	1.87714e-15	1.60264e-15	1.38992e-15
126		6.76696e-14	5.40602e-14	4.50822e-14	3.82539e-14	3.28473e-14	2.85518e-14	2.49813e-14	2.20329e-14	1.96285e-14	1.75985e-14	1.58559e-14	1.43878e-14	1.31004e-14	1.19789e-14	1.10028e-14	1.0135e-14	9.33505e-15	8.68436e-15	8.09459e-15	7.51539e-15	7.04252e-15	6.58808e-15	6.18661e-15	5.8198e-15	5.4856e-15	5.19006e-15	4.90034e-15	4.65552e-15	4.41931e-15	4.19352e-15	3.98895e-15	3.79882e-15	3.62949e-15	3.47386e-15	3.31547e-15	3.17381e-15	3.04048e-15	2.91079e-15	2.80388e-15	2.69995e-15	2.59161e-15	2.49636e-15	2.40357e-15	2.31835e-15	2.23534e-15	1.88349e-15	1.61438e-15	1.39543e-15
127		6.92639e-14	5.46881e-14	4.57689e-14	3.87652e-14	3.33471e-14	2.88876e-14	2.53202e-14	2.23489e-14	1.98882e-14	1.77977e-14	1.60799e-14	1.45823e-14	1.3263e-14	1.21424e-14	1.11222e-14	1.02368e-14	9.48417e-15	8.76455e-15	8.17737e-15	7.59875e-15	7.11306e-15	6.65991e-15	6.23667e-15	5.87666e-15	5.53731e-15	5.23064e-15	4.9564e-15	4.68487e-15	4.44464e-15	4.22828e-15	4.03351e-15	3.82858e-15	3.66407e-15	3.49551e-15	3.33803e-15	3.19777e-15	3.06344e-15	2.94118e-15	2.82333e-15	2.71075e-15	2.60999e-15	2.50735e-15	2.41633e-15	2.33172e-15	2.25113e-15	1.89056e-15	1.62159e-15	1.40451e-15
128		7.11946e-14	5.55865e-14	4.63872e-14	3.94944e-14	3.38361e-14	2.93821e-14	2.56935e-14	2.2744e-14	2.02024e-14	1.80977e-14	1.63163e-14	1.47489e-14	1.34327e-14	1.22675e-14	1.12525e-14	1.03663e-14	9.58257e-15	8.86834e-15	8.22754e-15	7.70926e-15	7.17876e-15	6.71921e-15	6.3165e-15	5.93439e-15	5.6029e-15	5.28407e-15	4.99867e-15	4.72684e-15	4.48757e-15	4.26174e-15	4.06616e-15	3.86696e-15	3.68075e-15	3.52457e-15	3.36147e-15	3.22511e-15	3.09481e-15	2.96752e-15	2.84611e-15	2.73566e-15	2.63461e-15	2.53421e-15	2.43218e-15	2.34663e-15	2.26509e-15	1.912e-15	1.63413e-15	1.41594e-15
129			5.62368e-14	4.70943e-14	3.98533e-14	3.43387e-14	2.98644e-14	2.61599e-14	2.30983e-14	2.04746e-14	1.83033e-14	1.65413e-14	1.49791e-14	1.36132e-14	1.24521e-14	1.13944e-14	1.0511e-14	9.69893e-15	8.99526e-15	8.34648e-15	7.76822e-15	7.25736e-15	6.79846e-15	6.38678e-15	6.00153e-15	5.65531e-15	5.3293e-15	5.04512e-15	4.76872e-15	4.52821e-15	4.3064e-15	4.08381e-15	3.90225e-15	3.72195e-15	3.54899e-15	3.40099e-15	3.23957e-15	3.11652e-15	2.99269e-15	2.86794e-15	2.76024e-15	2.64497e-15	2.54664e-15	2.45605e-15	2.36233e-15	2.28157e-15	1.9248e-15	1.648e-15	1.42848e-15
130			5.71189e-14	4.78524e-14	4.06381e-14	3.49181e-14	3.03438e-14	2.65192e-14	2.34483e-14	2.08409e-14	1.86602e-14	1.68161e-14	1.51582e-14	1.38227e-14	1.25944e-14	1.15741e-14	1.06275e-14	9.81576e-15	9.07528e-15	8.43474e-15	7.86465e-15	7.3322e-15	6.86794e-15	6.42246e-15	6.06254e-15	5.72096e-15	5.38545e-15	5.10769e-15	4.83526e-15	4.56727e-15	4.34182e-15	4.13173e-15	3.93423e-15	3.7442e-15	3.58011e-15	3.41199e-15	3.28248e-15	3.13749e-15	3.0129e-15	2.89161e-15	2.77625e-15	2.67141e-15	2.56881e-15	2.4773e-15	2.37825e-15	2.29784e-15	1.93514e-15	1.65932e-15	1.43371e-15
131			5.81076e-14	4.85324e-14	4.13779e-14	3.5406e-14	3.08716e-14	2.69768e-14	2.38111e-14	2.11632e-14	1.89496e-14	1.70485e-14	1.54103e-14	1.39791e-14	1.27773e-14	1.1693e-14	1.0785e-14	9.96989e-15	9.19555e-15	8.51969e-15	7.93911e-15	7.42791e-15	6.93228e-15	6.51117e-15	6.13111e-15	5.76422e-15	5.43455e-15	5.1439e-15	4.86432e-15	4.61657e-15	4.39252e-15	4.16347e-15	3.97421e-15	3.78525e-15	3.61961e-15	3.45904e-15	3.30763e-15	3.16264e-15	3.03407e-15	2.91972e-15	2.79548e-15	2.69057e-15	2.58894e-15	2.49676e-15	2.40519e-15	2.30955e-15	1.95379e-15	1.66925e-15	1.44738e-15
132			5.91225e-14	4.93502e-14	4.19622e-14	3.6073e-14	3.1391e-14	2.75086e-14	2.42024e-14	2.15624e-14	1.92485e-14	1.73455e-14	1.56356e-14	1.42134e-14	1.29749e-14	1.19083e-14	1.09195e-14	1.00748e-14	9.3179e-15	8.65608e-15	8.04099e-15	7.51128e-15	7.00544e-15	6.59267e-15	6.19632e-15	5.8256e-15	5.507e-15	5.2003e-15	4.91998e-15	4.65568e-15	4.4426e-15	4.19465e-15	4.00763e-15	3.82247e-15	3.65477e-15	3.48785e-15	3.33638e-15	3.18853e-15	3.0554e-15	2.943e-15	2.82889e-15	2.71911e-15	2.61612e-15	2.51216e-15	2.42641e-15	2.3385e-15	1.96803e-15	1.68711e-15	1.45991e-15
133			5.99857e-14	5.00754e-14	4.25675e-14	3.66686e-14	3.18778e-14	2.79813e-14	2.47102e-14	2.19365e-14	1.9588e-14	1.76176e-14	1.59046e-14	1.44443e-14	1.31984e-14	1.20601e-14	1.10923e-14	1.02147e-14	9.46383e-15	8.74732e-15	8.1688e-15	7.58503e-15	7.09986e-15	6.66539e-15	6.2711e-15	5.87705e-15	5.56309e-15	5.23344e-15	4.97591e-15	4.6995e-15	4.47108e-15	4.25232e-15	4.04818e-15	3.85885e-15	3.68272e-15	3.51606e-15	3.35748e-15	3.21837e-15	3.09551e-15	2.96749e-15	2.84176e-15	2.73747e-15	2.63435e-15	2.53391e-15	2.45202e-15	2.36006e-15	1.98293e-15	1.69304e-15	1.46913e-15
134			6.10896e-14	5.09792e-14	4.33597e-14	3.73833e-14	3.25469e-14	2.85194e-14	2.50694e-14	2.23063e-14	1.992e-14	1.7886e-14	1.61544e-14	1.46705e-14	1.33812e-14	1.22526e-14	1.12391e-14	1.03522e-14	9.55462e-15	8.8854e-15	8.26281e-15	7.71091e-15	7.18975e-15	6.74295e-15	6.32756e-15	5.95669e-15	5.6199e-15	5.29578e-15	5.0279e-15	4.76305e-15	4.5259e-15	4.27993e-15	4.08513e-15	3.88813e-15	3.7196e-15	3.54962e-15	3.39206e-15	3.25388e-15	3.1169e-15	2.99427e-15	2.8718e-15	2.76444e-15	2.66062e-15	2.55892e-15	2.47303e-15	2.37276e-15	1.99703e-15	1.71184e-15	1.47769e-15
135			6.24153e-14	5.18722e-14	4.4229e-14	3.81486e-14	3.31732e-14	2.89836e-14	2.56181e-14	2.26448e-14	2.03025e-14	1.82041e-14	1.64696e-14	1.48971e-14	1.36163e-14	1.2452e-14	1.14058e-14	1.05176e-14	9.74456e-15	9.00075e-15	8.36871e-15	7.80409e-15	7.27391e-15	6.81953e-15	6.39526e-15	6.04368e-15	5.67472e-15	5.36408e-15	5.0637e-15	4.8012e-15	4.56851e-15	4.3409e-15	4.12886e-15	3.92967e-15	3.754e-15	3.58877e-15	3.43224e-15	3.27337e-15	3.15705e-15	3.01587e-15	2.89584e-15	2.78683e-15	2.68311e-15	2.58083e-15	2.48568e-15	2.39732e-15	2.02229e-15	1.72579e-15	1.49391e-15
136			6.42899e-14	5.3028e-14	4.51535e-14	3.8852e-14	3.38025e-14	2.95803e-14	2.62031e-14	2.317e-14	2.06889e-14	1.86128e-14	1.67759e-14	1.51874e-14	1.38401e-14	1.26226e-14	1.16218e-14	1.06498e-14	9.83478e-15	9.11802e-15	8.47786e-15	7.91018e-15	7.38109e-15	6.9216e-15	6.48229e-15	6.08537e-15	5.74721e-15	5.4132e-15	5.12923e-15	4.86225e-15	4.6175e-15	4.39159e-15	4.17296e-15	3.96934e-15	3.79013e-15	3.63146e-15	3.46535e-15	3.31589e-15	3.17229e-15	3.05079e-15	2.9309e-15	2.81461e-15	2.70539e-15	2.60237e-15	2.51465e-15	2.423e-15	2.0421e-15	1.74288e-15	1.50715e-15
137			6.63726e-14	5.39385e-14	4.60189e-14	3.9634e-14	3.44659e-14	3.0241e-14	2.67168e-14	2.36774e-14	2.1155e-14	1.89396e-14	1.70745e-14	1.55052e-14	1.40977e-14	1.28642e-14	1.17737e-14	1.08606e-14	9.9967e-15	9.25303e-15	8.59958e-15	8.01095e-15	7.47099e-15	7.00287e-15	6.56993e-15	6.16889e-15	5.82329e-15	5.50504e-15	5.19693e-15	4.92583e-15	4.66775e-15	4.42607e-15	4.20309e-15	4.01916e-15	3.83391e-15	3.65275e-15	3.50821e-15	3.34368e-15	3.21158e-15	3.0744e-15	2.96284e-15	2.83817e-15	2.73255e-15	2.62388e-15	2.537e-15	2.44337e-15	2.05885e-15	1.75297e-15	1.52256e-15
138			6.89778e-14	5.49271e-14	4.69146e-14	4.04268e-14	3.5257e-14	3.08757e-14	2.732e-14	2.41984e-14	2.15261e-14	1.93626e-14	1.7375e-14	1.57909e-14	1.43006e-14	1.30626e-14	1.1977e-14	1.10336e-14	1.01548e-14	9.39552e-15	8.731e-15	8.12435e-15	7.5708e-15	7.08475e-15	6.63462e-15	6.26564e-15	5.893e-15	5.56202e-15	5.2462e-15	4.98103e-15	4.71846e-15	4.49173e-15	4.24896e-15	4.07716e-15	3.88665e-15	3.70456e-15	3.53531e-15	3.38182e-15	3.25532e-15	3.11174e-15	2.98183e-15	2.86827e-15	2.75883e-15	2.65211e-15	2.55791e-15	2.46141e-15	2.07778e-15	1.77503e-15	1.53356e-15
139				5.61722e-14	4.78642e-14	4.12493e-14	3.60112e-14	3.15621e-14	2.78911e-14	2.47733e-14	2.20177e-14	1.97647e-14	1.77648e-14	1.60544e-14	1.46196e-14	1.33254e-14	1.22017e-14	1.12182e-14	1.032e-14	9.53829e-15	8.82875e-15	8.25234e-15	7.68158e-15	7.18265e-15	6.74595e-15	6.30449e-15	5.95986e-15	5.61404e-15	5.32485e-15	5.05698e-15	4.76581e-15	4.52813e-15	4.30936e-15	4.11589e-15	3.92014e-15	3.72432e-15	3.57782e-15	3.43194e-15	3.28131e-15	3.14539e-15	3.02161e-15	2.89475e-15	2.79375e-15	2.68483e-15	2.58145e-15	2.49592e-15	2.10164e-15	1.7927e-15	1.54616e-15
140				5.73689e-14	4.8734e-14	4.21627e-14	3.66647e-14	3.23028e-14	2.85474e-14	2.52661e-14	2.25697e-14	2.01745e-14	1.81633e-14	1.63632e-14	1.49005e-14	1.35509e-14	1.24028e-14	1.13838e-14	1.0489e-14	9.72773e-15	8.97632e-15	8.38308e-15	7.79462e-15	7.27448e-15	6.84451e-15	6.41109e-15	6.02662e-15	5.70534e-15	5.37307e-15	5.09726e-15	4.82876e-15	4.59847e-15	4.35388e-15	4.15642e-15	3.96122e-15	3.78546e-15	3.61241e-15	3.47517e-15	3.32637e-15	3.17796e-15	3.05432e-15	2.92693e-15	2.81545e-15	2.70789e-15	2.61972e-15	2.51329e-15	2.11909e-15	1.80871e-15	1.5603e-15
141				5.86839e-14	5.00064e-14	4.31161e-14	3.76093e-14	3.29825e-14	2.92211e-14	2.58743e-14	2.30633e-14	2.06503e-14	1.85726e-14	1.6714e-14	1.51681e-14	1.38444e-14	1.2658e-14	1.15945e-14	1.06722e-14	9.88378e-15	9.14709e-15	8.48652e-15	7.91654e-15	7.41152e-15	6.95466e-15	6.50713e-15	6.10957e-15	5.77247e-15	5.43519e-15	5.1637e-15	4.90598e-15	4.63308e-15	4.42197e-15	4.2011e-15	4.01627e-15	3.81793e-15	3.66445e-15	3.50297e-15	3.35115e-15	3.20942e-15	3.09202e-15	2.95376e-15	2.85256e-15	2.74214e-15	2.64393e-15	2.55179e-15	2.13998e-15	1.82542e-15	1.57687e-15
142				6.05574e-14	5.09832e-14	4.41963e-14	3.85707e-14	3.38364e-14	2.98989e-14	2.64799e-14	2.36233e-14	2.11224e-14	1.89688e-14	1.71398e-14	1.54788e-14	1.41325e-14	1.28955e-14	1.18109e-14	1.08676e-14	1.00465e-14	9.29013e-15	8.61146e-15	8.04633e-15	7.52609e-15	7.05312e-15	6.60222e-15	6.1993e-15	5.84967e-15	5.5441e-15	5.22406e-15	4.96259e-15	4.70551e-15	4.46846e-15	4.26119e-15	4.0532e-15	3.87469e-15	3.69441e-15	3.53195e-15	3.39337e-15	3.25349e-15	3.11909e-15	2.99789e-15	2.87122e-15	2.76817e-15	2.68054e-15	2.5652e-15	2.16196e-15	1.84878e-15	1.59422e-15
143				6.26241e-14	5.23546e-14	4.52165e-14	3.95454e-14	3.47119e-14	3.06113e-14	2.72917e-14	2.41594e-14	2.16396e-14	1.94319e-14	1.75483e-14	1.58461e-14	1.44131e-14	1.31688e-14	1.20289e-14	1.11007e-14	1.02206e-14	9.41161e-15	8.76568e-15	8.18721e-15	7.63094e-15	7.15111e-15	6.69995e-15	6.29038e-15	5.94045e-15	5.6139e-15	5.3128e-15	5.04817e-15	4.7684e-15	4.51607e-15	4.30659e-15	4.10043e-15	3.9193e-15	3.73984e-15	3.5795e-15	3.43773e-15	3.29909e-15	3.15749e-15	3.02825e-15	2.91593e-15	2.805e-15	2.69029e-15	2.60337e-15	2.18726e-15	1.86672e-15	1.60965e-15
144				6.53923e-14	5.36023e-14	4.64023e-14	4.0605e-14	3.56025e-14	3.1507e-14	2.7938e-14	2.49023e-14	2.22522e-14	1.99791e-14	1.78959e-14	1.61655e-14	1.47477e-14	1.34174e-14	1.22797e-14	1.12873e-14	1.03964e-14	9.60826e-15	8.92043e-15	8.29753e-15	7.74884e-15	7.24109e-15	6.79074e-15	6.37877e-15	6.02522e-15	5.68786e-15	5.37288e-15	5.08894e-15	4.81894e-15	4.60453e-15	4.36847e-15	4.15016e-15	3.95276e-15	3.77518e-15	3.62694e-15	3.49046e-15	3.3266e-15	3.18383e-15	3.0671e-15	2.94836e-15	2.83202e-15	2.72593e-15	2.62684e-15	2.20515e-15	1.88309e-15	1.62502e-15
145					5.49899e-14	4.74676e-14	4.16107e-14	3.65988e-14	3.2379e-14	2.86836e-14	2.55449e-14	2.27878e-14	2.04329e-14	1.8401e-14	1.65581e-14	1.50881e-14	1.36805e-14	1.25223e-14	1.15002e-14	1.05835e-14	9.79635e-15	9.07326e-15	8.44932e-15	7.86778e-15	7.36833e-15	6.89161e-15	6.49201e-15	6.11451e-15	5.76095e-15	5.45493e-15	5.16009e-15	4.89583e-15	4.6367e-15	4.41349e-15	4.21733e-15	4.01344e-15	3.84349e-15	3.67069e-15	3.51307e-15	3.36624e-15	3.23406e-15	3.10109e-15	2.98501e-15	2.87169e-15	2.76067e-15	2.65968e-15	2.23981e-15	1.91047e-15	1.64655e-15
146					5.66833e-14	4.88535e-14	4.2695e-14	3.76331e-14	3.32679e-14	2.94349e-14	2.62965e-14	2.34459e-14	2.09499e-14	1.88751e-14	1.69829e-14	1.53722e-14	1.3988e-14	1.27831e-14	1.17322e-14	1.07975e-14	9.96952e-15	9.22451e-15	8.56164e-15	8.00091e-15	7.46899e-15	6.99626e-15	6.601e-15	6.19541e-15	5.84517e-15	5.53074e-15	5.2283e-15	4.9644e-15	4.70358e-15	4.48396e-15	4.26764e-15	4.06855e-15	3.90021e-15	3.71453e-15	3.55861e-15	3.41695e-15	3.27121e-15	3.14744e-15	3.02149e-15	2.91275e-15	2.79603e-15	2.69804e-15	2.26238e-15	1.92496e-15	1.66736e-15
147					5.86209e-14	5.01313e-14	4.40201e-14	3.87033e-14	3.42249e-14	3.03246e-14	2.69704e-14	2.40667e-14	2.16213e-14	1.93629e-14	1.74152e-14	1.57615e-14	1.4309e-14	1.30291e-14	1.19829e-14	1.10136e-14	1.01509e-14	9.43133e-15	8.74188e-15	8.12616e-15	7.64793e-15	7.1225e-15	6.69356e-15	6.31179e-15	5.93544e-15	5.59318e-15	5.30328e-15	5.03981e-15	4.76885e-15	4.54752e-15	4.3215e-15	4.13342e-15	3.93293e-15	3.76091e-15	3.61866e-15	3.4675e-15	3.31527e-15	3.17921e-15	3.06355e-15	2.94294e-15	2.82907e-15	2.73515e-15	2.29157e-15	1.95064e-15	1.68849e-15
148					6.11571e-14	5.15399e-14	4.51922e-14	3.98226e-14	3.53109e-14	3.12745e-14	2.78213e-14	2.48368e-14	2.21709e-14	1.98797e-14	1.78824e-14	1.61447e-14	1.46625e-14	1.33457e-14	1.22511e-14	1.12427e-14	1.03546e-14	9.60748e-15	8.90318e-15	8.27429e-15	7.72513e-15	7.24593e-15	6.79534e-15	6.38774e-15	6.03454e-15	5.71031e-15	5.38911e-15	5.11757e-15	4.84793e-15	4.61167e-15	4.39207e-15	4.19502e-15	3.99357e-15	3.82765e-15	3.66654e-15	3.50797e-15	3.36199e-15	3.22729e-15	3.10113e-15	2.97829e-15	2.86508e-15	2.76032e-15	2.32048e-15	1.97551e-15	1.71151e-15
149						5.32079e-14	4.65297e-14	4.10636e-14	3.64083e-14	3.22918e-14	2.87415e-14	2.55194e-14	2.2864e-14	2.04617e-14	1.83946e-14	1.65811e-14	1.50016e-14	1.37114e-14	1.25261e-14	1.14716e-14	1.05688e-14	9.81526e-15	9.08451e-15	8.43225e-15	7.8893e-15	7.38131e-15	6.93618e-15	6.50963e-15	6.12981e-15	5.80858e-15	5.47298e-15	5.18634e-15	4.91528e-15	4.67858e-15	4.47115e-15	4.24115e-15	4.04985e-15	3.86498e-15	3.69871e-15	3.54957e-15	3.40868e-15	3.27564e-15	3.13474e-15	3.00961e-15	2.90121e-15	2.79476e-15	2.35745e-15	2.00268e-15	1.72814e-15
150						5.51319e-14	4.79753e-14	4.2447e-14	3.75564e-14	3.34191e-14	2.96861e-14	2.63736e-14	2.35644e-14	2.10262e-14	1.89138e-14	1.70417e-14	1.54099e-14	1.39895e-14	1.27754e-14	1.17067e-14	1.07764e-14	9.93135e-15	9.25113e-15	8.60637e-15	8.01184e-15	7.50721e-15	7.03876e-15	6.60356e-15	6.23821e-15	5.87345e-15	5.56869e-15	5.25566e-15	5.001e-15	4.75128e-15	4.5074e-15	4.31427e-15	4.10718e-15	3.92247e-15	3.74667e-15	3.59768e-15	3.45068e-15	3.31515e-15	3.18092e-15	3.06601e-15	2.95638e-15	2.83456e-15	2.38007e-15	2.02323e-15	1.74358e-15
151						5.73236e-14	4.9516e-14	4.37302e-14	3.87594e-14	3.44521e-14	3.0584e-14	2.72488e-14	2.43289e-14	2.1737e-14	1.94891e-14	1.75117e-14	1.58121e-14	1.43777e-14	1.31011e-14	1.19828e-14	1.1039e-14	1.01625e-14	9.44245e-15	8.76919e-15	8.16658e-15	7.6486e-15	7.1726e-15	6.73788e-15	6.32874e-15	5.98105e-15	5.64658e-15	5.34124e-15	5.0742e-15	4.82566e-15	4.6014e-15	4.38683e-15	4.1701e-15	3.9979e-15	3.81889e-15	3.67271e-15	3.51041e-15	3.36701e-15	3.23374e-15	3.11108e-15	2.99187e-15	2.88686e-15	2.42339e-15	2.0519e-15	1.76993e-15
152						6.07223e-14	5.12934e-14	4.51124e-14	4.02041e-14	3.55708e-14	3.16918e-14	2.82597e-14	2.51975e-14	2.24586e-14	2.00519e-14	1.8018e-14	1.62573e-14	1.47435e-14	1.33981e-14	1.22987e-14	1.12627e-14	1.04175e-14	9.64769e-15	8.94354e-15	8.31967e-15	7.79221e-15	7.29471e-15	6.83948e-15	6.44489e-15	6.07288e-15	5.76025e-15	5.44228e-15	5.16746e-15	4.89998e-15	4.67548e-15	4.4512e-15	4.24593e-15	4.05904e-15	3.89023e-15	3.71642e-15	3.56775e-15	3.40893e-15	3.28976e-15	3.14876e-15	3.0384e-15	2.92545e-15	2.44781e-15	2.08696e-15	1.7991e-15
153							5.321e-14	4.69414e-14	4.15105e-14	3.68405e-14	3.28487e-14	2.9247e-14	2.6052e-14	2.32055e-14	2.06848e-14	1.85239e-14	1.67458e-14	1.51373e-14	1.36982e-14	1.25709e-14	1.15398e-14	1.06297e-14	9.8363e-15	9.15397e-15	8.47852e-15	7.96017e-15	7.42713e-15	6.97652e-15	6.55283e-15	6.17586e-15	5.83571e-15	5.53527e-15	5.24414e-15	4.98754e-15	4.73855e-15	4.52479e-15	4.31292e-15	4.10589e-15	3.94227e-15	3.77528e-15	3.60573e-15	3.46053e-15	3.33093e-15	3.20184e-15	3.08203e-15	2.96881e-15	2.47499e-15	2.10656e-15	1.82211e-15
154							5.5916e-14	4.86072e-14	4.29554e-14	3.83073e-14	3.40953e-14	3.0343e-14	2.69503e-14	2.40537e-14	2.14252e-14	1.91802e-14	1.72495e-14	1.5546e-14	1.41269e-14	1.29256e-14	1.18064e-14	1.09268e-14	1.00594e-14	9.30274e-15	8.66371e-15	8.07229e-15	7.55337e-15	7.0879e-15	6.67033e-15	6.3001e-15	5.94539e-15	5.6289e-15	5.33454e-15	5.06585e-15	4.81247e-15	4.57808e-15	4.37471e-15	4.19613e-15	3.9969e-15	3.82248e-15	3.66443e-15	3.51835e-15	3.38051e-15	3.25303e-15	3.11769e-15	3.01529e-15	2.52576e-15	2.14314e-15	1.84557e-15
155							5.99274e-14	5.04025e-14	4.47318e-14	3.97891e-14	3.54188e-14	3.15494e-14	2.79466e-14	2.48886e-14	2.21206e-14	1.97321e-14	1.77885e-14	1.60003e-14	1.45432e-14	1.31996e-14	1.21227e-14	1.11472e-14	1.02614e-14	9.52893e-15	8.86185e-15	8.27659e-15	7.72247e-15	7.24969e-15	6.829e-15	6.41485e-15	6.05198e-15	5.7549e-15	5.43628e-15	5.1682e-15	4.89234e-15	4.67145e-15	4.4519e-15	4.25406e-15	4.06951e-15	3.8915e-15	3.73689e-15	3.57513e-15	3.44373e-15	3.30825e-15	3.18132e-15	3.06027e-15	2.55468e-15	2.16841e-15	1.87725e-15
156								5.28381e-14	4.65371e-14	4.13662e-14	3.69312e-14	3.27827e-14	2.90056e-14	2.57945e-14	2.28874e-14	2.04144e-14	1.83117e-14	1.6492e-14	1.49348e-14	1.35663e-14	1.23867e-14	1.14141e-14	1.05105e-14	9.74635e-15	9.04101e-15	8.42828e-15	7.85427e-15	7.39663e-15	6.92816e-15	6.56323e-15	6.17905e-15	5.83614e-15	5.55866e-15	5.25256e-15	4.97877e-15	4.75359e-15	4.53083e-15	4.3336e-15	4.1438e-15	3.9552e-15	3.78572e-15	3.64537e-15	3.50452e-15	3.33579e-15	3.23793e-15	3.10761e-15	2.59775e-15	2.2172e-15	1.89978e-15
157								5.67575e-14	4.83991e-14	4.3098e-14	3.84231e-14	3.41299e-14	3.02384e-14	2.68153e-14	2.37862e-14	2.1141e-14	1.89067e-14	1.70529e-14	1.53707e-14	1.39467e-14	1.27362e-14	1.16962e-14	1.0729e-14	9.97055e-15	9.27729e-15	8.60357e-15	8.02783e-15	7.55974e-15	7.08377e-15	6.68482e-15	6.30452e-15	5.96722e-15	5.63294e-15	5.36037e-15	5.09846e-15	4.84155e-15	4.62405e-15	4.41566e-15	4.2146e-15	4.05445e-15	3.84907e-15	3.70558e-15	3.55478e-15	3.42216e-15	3.29786e-15	3.17873e-15	2.64819e-15	2.25238e-15	1.92814e-15
158									5.11145e-14	4.50797e-14	4.00998e-14	3.56216e-14	3.16301e-14	2.79401e-14	2.46241e-14	2.19439e-14	1.95316e-14	1.75867e-14	1.58301e-14	1.43642e-14	1.31185e-14	1.2027e-14	1.10645e-14	1.01828e-14	9.4656e-15	8.83384e-15	8.25587e-15	7.70493e-15	7.2441e-15	6.8217e-15	6.42353e-15	6.05801e-15	5.73127e-15	5.42735e-15	5.17393e-15	4.93689e-15	4.69866e-15	4.49533e-15	4.30381e-15	4.11234e-15	3.92546e-15	3.77785e-15	3.62435e-15	3.48088e-15	3.3466e-15	3.21822e-15	2.69773e-15	2.28849e-15	1.98051e-15
159									5.53398e-14	4.71079e-14	4.18902e-14	3.71493e-14	3.29701e-14	2.91146e-14	2.5707e-14	2.26899e-14	2.026e-14	1.81001e-14	1.63354e-14	1.48123e-14	1.34549e-14	1.22732e-14	1.13344e-14	1.0465e-14	9.66535e-15	9.02528e-15	8.41329e-15	7.87733e-15	7.38403e-15	6.95e-15	6.5457e-15	6.21118e-15	5.87472e-15	5.56323e-15	5.30795e-15	5.0503e-15	4.82648e-15	4.59146e-15	4.37705e-15	4.18412e-15	4.01046e-15	3.83989e-15	3.68848e-15	3.5538e-15	3.41289e-15	3.28224e-15	2.73968e-15	2.33478e-15	2.00655e-15
160										5.04692e-14	4.40548e-14	3.8943e-14	3.44904e-14	3.03199e-14	2.66773e-14	2.35913e-14	2.09506e-14	1.87193e-14	1.68305e-14	1.52199e-14	1.38162e-14	1.26632e-14	1.16477e-14	1.07149e-14	9.99407e-15	9.22946e-15	8.59634e-15	8.05059e-15	7.53424e-15	7.09357e-15	6.70393e-15	6.30752e-15	6.01002e-15	5.68595e-15	5.42336e-15	5.13303e-15	4.89465e-15	4.67623e-15	4.45429e-15	4.25625e-15	4.07731e-15	3.92007e-15	3.76844e-15	3.6082e-15	3.47442e-15	3.35453e-15	2.79458e-15	2.37471e-15	2.04983e-15
161											4.66551e-14	4.08092e-14	3.60602e-14	3.17023e-14	2.78729e-14	2.45795e-14	2.18354e-14	1.93747e-14	1.73628e-14	1.57041e-14	1.4286e-14	1.30194e-14	1.19429e-14	1.09674e-14	1.02047e-14	9.48106e-15	8.86015e-15	8.23846e-15	7.77056e-15	7.26934e-15	6.84784e-15	6.44752e-15	6.08418e-15	5.81023e-15	5.51091e-15	5.26137e-15	5.0017e-15	4.76774e-15	4.5516e-15	4.35456e-15	4.18072e-15	4.00855e-15	3.83963e-15	3.69704e-15	3.55515e-15	3.41799e-15	2.83688e-15	2.41958e-15	2.07758e-15
162											5.1113e-14	4.32477e-14	3.78653e-14	3.31868e-14	2.90124e-14	2.55631e-14	2.25949e-14	2.00652e-14	1.79657e-14	1.62393e-14	1.46989e-14	1.33972e-14	1.22758e-14	1.13253e-14	1.04624e-14	9.75765e-15	9.06389e-15	8.46481e-15	7.95495e-15	7.46176e-15	6.98769e-15	6.60379e-15	6.2859e-15	5.93344e-15	5.64574e-15	5.38384e-15	5.12746e-15	4.87028e-15	4.66413e-15	4.46687e-15	4.26834e-15	4.09028e-15	3.9594e-15	3.76065e-15	3.62808e-15	3.48858e-15	2.9052e-15	2.47968e-15	2.14105e-15
163												4.72374e-14	4.00254e-14	3.47329e-14	3.02541e-14	2.65413e-14	2.34441e-14	2.07482e-14	1.86409e-14	1.67341e-14	1.51909e-14	1.37892e-14	1.26365e-14	1.16263e-14	1.07949e-14	9.98977e-15	9.28253e-15	8.73157e-15	8.12671e-15	7.62351e-15	7.18437e-15	6.77031e-15	6.40301e-15	6.06199e-15	5.78177e-15	5.48383e-15	5.2188e-15	4.98759e-15	4.77784e-15	4.54138e-15	4.36144e-15	4.17887e-15	4.00865e-15	3.84627e-15	3.7162e-15	3.56021e-15	2.97144e-15	2.5238e-15	2.17956e-15
164													4.35592e-14	3.65784e-14	3.16819e-14	2.76177e-14	2.44121e-14	2.1528e-14	1.92926e-14	1.72641e-14	1.56757e-14	1.43301e-14	1.3038e-14	1.20234e-14	1.10642e-14	1.03674e-14	9.59971e-15	8.92866e-15	8.37272e-15	7.83652e-15	7.4158e-15	6.96078e-15	6.59822e-15	6.21282e-15	5.9025e-15	5.64832e-15	5.36814e-15	5.09804e-15	4.87505e-15	4.65215e-15	4.48889e-15	4.26806e-15	4.10629e-15	3.94737e-15	3.78658e-15	3.6357e-15	3.03295e-15	2.57828e-15	2.2416e-15
165														3.96217e-14	3.32417e-14	2.88338e-14	2.5209e-14	2.24168e-14	1.99985e-14	1.79463e-14	1.62399e-14	1.4759e-14	1.35063e-14	1.23578e-14	1.14328e-14	1.05962e-14	9.90162e-15	9.21596e-15	8.62334e-15	8.07438e-15	7.63767e-15	7.15528e-15	6.78917e-15	6.39503e-15	6.07874e-15	5.78221e-15	5.49479e-15	5.23803e-15	4.99508e-15	4.78854e-15	4.57906e-15	4.41554e-15	4.21581e-15	4.04734e-15	3.86599e-15	3.72979e-15	3.13391e-15	2.64517e-15	2.27783e-15
166															3.62883e-14	3.03195e-14	2.62406e-14	2.32154e-14	2.07468e-14	1.85902e-14	1.67675e-14	1.52242e-14	1.39551e-14	1.28121e-14	1.18587e-14	1.09629e-14	1.01978e-14	9.51976e-15	8.87289e-15	8.31967e-15	7.84952e-15	7.3868e-15	6.97012e-15	6.59085e-15	6.25795e-15	5.92061e-15	5.67571e-15	5.36913e-15	5.13848e-15	4.93042e-15	4.68828e-15	4.52223e-15	4.33243e-15	4.1581e-15	3.99467e-15	3.84725e-15	3.20342e-15	2.71609e-15	2.32906e-15
167																	2.78839e-14	2.42315e-14	2.1513e-14	1.92624e-14	1.7453e-14	1.57862e-14	1.44816e-14	1.33028e-14	1.22384e-14	1.13184e-14	1.04855e-14	9.83017e-15	9.18578e-15	8.60586e-15	8.10161e-15	7.64416e-15	7.22486e-15	6.81599e-15	6.46015e-15	6.1219e-15	5.867e-15	5.55911e-15	5.30929e-15	5.06238e-15	4.85655e-15	4.63744e-15	4.44836e-15	4.26133e-15	4.08506e-15	3.95283e-15	3.2921e-15	2.79536e-15	2.4115e-15
168																			2.25612e-14	1.99898e-14	1.80623e-14	1.6494e-14	1.51198e-14	1.38123e-14	1.2788e-14	1.17247e-14	1.08852e-14	1.0232e-14	9.50481e-15	8.91531e-15	8.34316e-15	7.88042e-15	7.42879e-15	6.99732e-15	6.6877e-15	6.34483e-15	6.04088e-15	5.76018e-15	5.48124e-15	5.22352e-15	5.01403e-15	4.81531e-15	4.61061e-15	4.41766e-15	4.25576e-15	4.06917e-15	3.40047e-15	2.85313e-15	2.47865e-15
169																					1.89189e-14	1.72378e-14	1.56714e-14	1.43927e-14	1.32946e-14	1.23055e-14	1.13566e-14	1.05631e-14	9.87946e-15	9.26817e-15	8.6896e-15	8.19177e-15	7.74529e-15	7.31528e-15	6.97426e-15	6.53184e-15	6.2092e-15	5.94479e-15	5.64093e-15	5.44739e-15	5.18297e-15	4.97879e-15	4.75025e-15	4.5632e-15	4.38376e-15	4.19751e-15	3.51575e-15	2.98499e-15	2.55038e-15
170
171
172
173
174
175
176
177
178
179
180
[truncated: 27 more columns]

## Sheet: D_electron
Electron dose rate (Gy/(Bqs))			angle q	0 deg. and 180 deg.		0 deg.< q <180 deg.			Distance r	r ≤ 1.5 cm	r ≥ 2 cm		Cut-off energy		10 keV (photon energy 0.010 MeV, electron energy 0.521 MeV)
			Bin range	1 deg.		0.2 deg.			Bin range	0.005 cm	0.05 cm
q(deg.)\ r(cm)	0.05	0.06	0.07	0.08	0.09	0.1	0.11	0.12	0.13	0.14	0.15	0.16	0.17	0.18	0.19	0.2	0.21	0.22	0.23	0.24	0.25	0.26	0.27	0.28	0.29	0.3	0.31	0.32	0.33	0.34	0.35	0.36	0.37	0.38	0.39	0.4	0.41	0.42	0.43	0.44	0.45	0.46	0.47	0.48	0.49	0.5	0.55	0.6	0.65
0																				1.02889e-14	9.87357e-15	7.56903e-15	5.80678e-15	5.82e-15	6.51803e-15	3.32123e-15	3.00501e-15	4.31335e-15	4.69478e-15	3.82886e-15	3.18256e-15	1.75728e-15	2.44003e-15	1.30486e-15	8.23477e-16	1.14998e-15	9.75678e-16	9.5823e-16	2.12899e-15	9.90959e-16	1.16794e-15	9.36975e-16	1.18409e-15	7.45936e-16	1.29771e-15	7.04711e-16	1.14459e-15	4.53271e-16	7.76466e-16
1																				1.43403e-14	7.61385e-15	7.0859e-15	7.3483e-15	7.14671e-15	4.71278e-15	4.8542e-15	3.64099e-15	4.34009e-15	3.63065e-15	1.31473e-15	2.37567e-15	1.6556e-15	1.51634e-15	1.23094e-15	1.44293e-15	9.45134e-16	1.09926e-15	1.76605e-15	1.69283e-15	1.2706e-15	8.24027e-16	5.70026e-16	1.14506e-15	4.00462e-16	6.53364e-16	7.94279e-16	7.39255e-16	4.61816e-16	6.54954e-16
2																				1.10176e-14	9.36201e-15	7.07424e-15	4.14525e-15	3.90403e-15	3.55225e-15	3.78357e-15	2.88985e-15	3.65526e-15	2.65696e-15	3.09535e-15	2.48974e-15	1.44035e-15	2.65574e-15	1.95748e-15	1.90894e-15	1.44686e-15	1.40951e-15	7.5591e-16	1.28117e-15	1.58995e-15	1.27263e-15	8.90402e-16	7.7034e-16	1.28838e-15	1.07289e-15	7.94454e-16	6.33403e-16	5.32847e-16	4.79358e-16
3																			3.62203e-14	1.18976e-14	1.03164e-14	8.24703e-15	6.4079e-15	4.86293e-15	4.66659e-15	3.96376e-15	2.75815e-15	2.5994e-15	2.54724e-15	2.0541e-15	2.93533e-15	2.18835e-15	2.18371e-15	1.39223e-15	1.64962e-15	2.30624e-15	1.75696e-15	1.81009e-15	8.67743e-16	1.16218e-15	1.63129e-15	7.04612e-16	8.85072e-16	8.11093e-16	1.37637e-15	1.04641e-15	7.82352e-16	6.07337e-16	4.72758e-16
4																			2.97904e-14	1.32979e-14	9.53511e-15	7.32814e-15	5.22315e-15	6.06649e-15	4.32244e-15	3.97116e-15	3.13428e-15	3.05237e-15	3.05029e-15	2.80812e-15	2.53329e-15	2.19349e-15	1.82228e-15	2.10125e-15	1.4147e-15	1.58243e-15	1.54118e-15	1.38726e-15	1.37099e-15	9.85822e-16	1.41639e-15	9.76706e-16	1.14495e-15	8.76795e-16	8.27641e-16	9.69853e-16	6.22881e-16	6.79013e-16	5.51514e-16
5																			2.67049e-14	1.22801e-14	8.82105e-15	7.50457e-15	7.1967e-15	4.73288e-15	5.10125e-15	4.06087e-15	4.01755e-15	3.40855e-15	3.36385e-15	2.63843e-15	2.35873e-15	2.05727e-15	1.61101e-15	2.00331e-15	1.29242e-15	1.60733e-15	1.90791e-15	1.73681e-15	1.07529e-15	1.2682e-15	1.38235e-15	1.30752e-15	1.09842e-15	9.36749e-16	1.09608e-15	7.3492e-16	8.90826e-16	5.39825e-16	5.06983e-16
6																			2.33415e-14	1.19772e-14	9.59729e-15	7.87143e-15	7.42326e-15	5.27329e-15	4.91813e-15	4.16748e-15	3.44683e-15	2.9897e-15	2.82429e-15	2.7779e-15	2.47621e-15	2.67346e-15	1.91074e-15	1.97902e-15	2.005e-15	1.24392e-15	1.49756e-15	1.4524e-15	1.15141e-15	1.32741e-15	1.20333e-15	1.25163e-15	1.05638e-15	1.13767e-15	1.19723e-15	7.82043e-16	7.61966e-16	7.23706e-16	4.78919e-16
7																			1.83442e-14	1.21183e-14	8.78921e-15	7.68915e-15	6.01458e-15	5.08501e-15	4.46886e-15	4.25473e-15	3.34057e-15	3.33554e-15	3.11138e-15	2.81233e-15	1.81319e-15	2.14742e-15	2.17502e-15	2.07657e-15	1.90075e-15	1.88188e-15	1.66237e-15	1.6845e-15	1.37456e-15	1.30173e-15	1.46154e-15	1.21593e-15	1.16799e-15	1.06926e-15	7.67616e-16	8.32523e-16	7.08044e-16	6.01741e-16	5.13993e-16
8																			2.03691e-14	1.1882e-14	1.04326e-14	7.43917e-15	6.84526e-15	4.98962e-15	3.98313e-15	3.9003e-15	3.04828e-15	3.23933e-15	2.77383e-15	2.47545e-15	2.90664e-15	2.1671e-15	1.7593e-15	1.83453e-15	1.8994e-15	1.74449e-15	1.54093e-15	1.7445e-15	1.42841e-15	1.10435e-15	1.52563e-15	1.23401e-15	1.22512e-15	1.10088e-15	1.08569e-15	1.1911e-15	6.81095e-16	7.16492e-16	4.49265e-16
9																			1.8626e-14	1.47014e-14	1.04885e-14	8.0781e-15	6.33096e-15	4.61278e-15	4.27969e-15	4.6884e-15	4.19581e-15	3.21125e-15	2.73606e-15	2.41865e-15	2.14241e-15	2.09079e-15	2.20846e-15	1.77966e-15	1.72189e-15	1.70522e-15	1.8594e-15	1.39983e-15	1.49225e-15	1.30955e-15	1.42103e-15	1.40764e-15	1.29435e-15	1.00546e-15	1.10647e-15	1.0047e-15	8.8933e-16	6.93032e-16	5.96938e-16
10																			2.08779e-14	1.31949e-14	1.06591e-14	8.19662e-15	6.43618e-15	5.77975e-15	4.58811e-15	4.37987e-15	3.41746e-15	3.33937e-15	3.01408e-15	2.73925e-15	2.38907e-15	2.18394e-15	2.48486e-15	2.22715e-15	1.93899e-15	1.82117e-15	1.77067e-15	1.77512e-15	1.37692e-15	1.27146e-15	1.41418e-15	1.32685e-15	1.18286e-15	1.17546e-15	1.06929e-15	1.01269e-15	9.48023e-16	6.50257e-16	6.51224e-16
11																		4.33416e-14	2.23447e-14	1.45245e-14	1.05895e-14	7.77424e-15	6.61647e-15	5.53718e-15	4.76338e-15	4.73472e-15	4.02027e-15	3.37146e-15	3.24083e-15	2.27239e-15	2.41019e-15	2.09089e-15	2.10081e-15	2.35314e-15	1.86724e-15	1.93464e-15	1.68564e-15	1.76933e-15	1.49364e-15	1.69644e-15	1.41102e-15	1.28331e-15	1.35937e-15	1.06463e-15	1.35282e-15	1.1419e-15	1.00365e-15	6.63633e-16	6.15292e-16
12																		4.10411e-14	2.50941e-14	1.64551e-14	1.11715e-14	7.82565e-15	7.00505e-15	5.84278e-15	4.84236e-15	4.25244e-15	3.48154e-15	3.28927e-15	3.05768e-15	2.85753e-15	2.71914e-15	2.4443e-15	2.35703e-15	2.33661e-15	1.79351e-15	2.05903e-15	1.75534e-15	1.55853e-15	1.44301e-15	1.48679e-15	1.52613e-15	1.47425e-15	1.41461e-15	1.22174e-15	1.28732e-15	1.32382e-15	9.19523e-16	6.90932e-16	6.80075e-16
13																	1.02809e-13	5.02911e-14	2.95262e-14	1.76377e-14	1.28807e-14	9.46782e-15	7.03056e-15	5.71265e-15	4.81453e-15	4.51281e-15	3.59641e-15	3.49331e-15	3.36892e-15	3.13414e-15	2.87755e-15	2.41339e-15	2.46525e-15	1.95443e-15	1.9873e-15	1.89434e-15	1.82353e-15	1.7606e-15	1.49506e-15	1.7084e-15	1.43003e-15	1.46576e-15	1.10949e-15	1.32338e-15	1.09469e-15	1.1465e-15	8.29886e-16	8.51529e-16	6.62525e-16
14															5.5168e-13	2.03236e-13	1.00557e-13	5.44962e-14	3.18128e-14	1.81426e-14	1.24931e-14	8.75512e-15	6.88244e-15	5.04919e-15	4.73638e-15	4.44802e-15	4.16084e-15	3.60728e-15	3.67898e-15	2.9949e-15	2.6863e-15	2.57961e-15	2.24442e-15	2.22552e-15	2.16964e-15	1.98613e-15	1.66227e-15	1.58975e-15	1.64871e-15	1.41924e-15	1.55795e-15	1.34192e-15	1.27885e-15	1.44016e-15	1.34907e-15	1.20419e-15	8.46926e-16	8.67654e-16	6.03178e-16
15														1.60396e-12	5.57756e-13	2.28233e-13	1.13007e-13	6.0007e-14	3.41288e-14	1.95569e-14	1.37092e-14	9.08322e-15	7.05673e-15	6.46874e-15	4.77611e-15	4.50549e-15	4.08806e-15	3.84431e-15	3.53067e-15	3.13345e-15	2.71098e-15	2.87021e-15	2.51343e-15	2.06587e-15	2.21122e-15	1.83962e-15	2.04597e-15	1.86442e-15	1.53093e-15	1.51085e-15	1.40435e-15	1.4079e-15	1.27394e-15	1.27879e-15	1.23907e-15	1.16461e-15	1.02889e-15	9.44567e-16	7.19546e-16
16													2.39961e-12	1.35954e-12	5.87648e-13	2.58593e-13	1.24957e-13	6.39798e-14	3.55114e-14	2.07108e-14	1.3298e-14	1.00751e-14	7.61342e-15	6.31045e-15	5.18854e-15	4.51381e-15	4.17474e-15	3.43902e-15	3.28796e-15	3.20029e-15	2.70553e-15	2.60038e-15	2.68473e-15	2.4651e-15	2.17702e-15	1.88573e-15	2.11871e-15	1.79279e-15	1.73272e-15	1.70927e-15	1.64862e-15	1.45889e-15	1.63911e-15	1.19535e-15	1.32996e-15	1.2916e-15	9.3714e-16	7.54981e-16	8.52046e-16
17												2.61712e-12	1.97889e-12	1.21398e-12	5.94445e-13	2.70545e-13	1.32602e-13	7.01949e-14	3.85685e-14	2.34659e-14	1.43391e-14	9.70369e-15	7.75593e-15	6.35052e-15	5.62851e-15	4.48291e-15	4.38715e-15	3.75338e-15	3.72709e-15	3.04623e-15	3.02177e-15	2.67875e-15	2.54682e-15	2.23584e-15	2.1887e-15	2.16777e-15	2.03343e-15	1.92103e-15	1.6868e-15	1.80082e-15	1.62135e-15	1.48461e-15	1.23959e-15	1.38956e-15	1.30552e-15	1.19129e-15	9.64299e-16	9.45412e-16	7.26262e-16
18											2.79264e-12	2.20491e-12	1.69764e-12	1.09497e-12	5.72559e-13	2.79229e-13	1.40973e-13	7.18014e-14	3.9737e-14	2.42583e-14	1.44881e-14	9.78338e-15	7.35111e-15	6.05424e-15	5.26501e-15	4.74583e-15	4.14794e-15	4.10026e-15	3.56763e-15	3.26488e-15	3.72993e-15	2.43759e-15	2.62385e-15	2.7931e-15	2.25916e-15	2.07818e-15	2.19785e-15	1.99985e-15	1.89272e-15	1.96689e-15	1.63489e-15	1.3937e-15	1.4074e-15	1.45877e-15	1.5369e-15	1.30983e-15	1.0706e-15	8.88847e-16	7.33994e-16
19											2.35232e-12	1.90681e-12	1.48233e-12	9.75995e-13	5.36991e-13	2.79469e-13	1.41334e-13	7.3512e-14	4.09749e-14	2.43884e-14	1.50271e-14	1.05727e-14	7.65539e-15	6.295e-15	5.53097e-15	4.79132e-15	4.3182e-15	3.98524e-15	3.30136e-15	3.38955e-15	3.19652e-15	2.89382e-15	2.66079e-15	2.49357e-15	2.36368e-15	2.11513e-15	1.99567e-15	1.79074e-15	1.67943e-15	1.889e-15	1.68522e-15	1.70439e-15	1.56944e-15	1.42573e-15	1.42331e-15	1.28136e-15	1.0161e-15	9.15639e-16	7.51433e-16
20										2.53235e-12	2.06708e-12	1.69404e-12	1.31598e-12	8.70664e-13	5.00921e-13	2.66597e-13	1.40898e-13	7.53162e-14	4.05977e-14	2.38961e-14	1.44391e-14	9.96291e-15	8.08077e-15	6.756e-15	6.06114e-15	4.72733e-15	4.47461e-15	3.86476e-15	3.50659e-15	3.36837e-15	3.21095e-15	3.40352e-15	2.76359e-15	2.56276e-15	2.51732e-15	2.49407e-15	2.22794e-15	2.10618e-15	1.95552e-15	1.86012e-15	1.79684e-15	1.53208e-15	1.44579e-15	1.41438e-15	1.29853e-15	1.33246e-15	1.12166e-15	8.91433e-16	8.86499e-16
21									2.80084e-12	2.22459e-12	1.84443e-12	1.50979e-12	1.15086e-12	7.6725e-13	4.59218e-13	2.57358e-13	1.36753e-13	7.35119e-14	4.20133e-14	2.49266e-14	1.58379e-14	1.02998e-14	7.79703e-15	7.06916e-15	5.35675e-15	5.07739e-15	4.45049e-15	4.16417e-15	3.5324e-15	3.79086e-15	2.999e-15	2.97082e-15	2.86802e-15	2.64553e-15	2.60152e-15	2.20803e-15	2.26156e-15	1.97497e-15	2.02904e-15	1.8678e-15	1.80839e-15	1.64249e-15	1.53268e-15	1.40348e-15	1.33338e-15	1.38411e-15	1.21217e-15	8.37545e-16	8.101e-16
22									2.43058e-12	1.99987e-12	1.66419e-12	1.33615e-12	1.01039e-12	6.83665e-13	4.20572e-13	2.37863e-13	1.29942e-13	7.41503e-14	4.0583e-14	2.41946e-14	1.44858e-14	9.99641e-15	7.90666e-15	6.18969e-15	5.34454e-15	4.82816e-15	4.75176e-15	4.00959e-15	3.86665e-15	3.4351e-15	3.39424e-15	3.11703e-15	2.79632e-15	2.55742e-15	2.50414e-15	2.3457e-15	2.27522e-15	2.12365e-15	1.84805e-15	1.9554e-15	1.70893e-15	1.58175e-15	1.67216e-15	1.65867e-15	1.43578e-15	1.49822e-15	1.05291e-15	9.54397e-16	7.49536e-16
23								2.73848e-12	2.18178e-12	1.80254e-12	1.48599e-12	1.18839e-12	8.8693e-13	6.04746e-13	3.75481e-13	2.18423e-13	1.22881e-13	6.86512e-14	3.93827e-14	2.30106e-14	1.52048e-14	1.09205e-14	8.04056e-15	6.92535e-15	5.64121e-15	5.02176e-15	4.92323e-15	3.88506e-15	3.89637e-15	3.60904e-15	3.03614e-15	3.2399e-15	2.88299e-15	2.54872e-15	2.38531e-15	2.23836e-15	2.09952e-15	2.01086e-15	1.98428e-15	2.06136e-15	1.65393e-15	1.87664e-15	1.62202e-15	1.49924e-15	1.40346e-15	1.43755e-15	1.05242e-15	9.26548e-16	8.41798e-16
24								2.40301e-12	1.96202e-12	1.6262e-12	1.32623e-12	1.04262e-12	7.86903e-13	5.36824e-13	3.42873e-13	2.02307e-13	1.14694e-13	6.47284e-14	3.57599e-14	2.19685e-14	1.45598e-14	1.0676e-14	7.62513e-15	6.72024e-15	5.43252e-15	5.00476e-15	4.69472e-15	4.29423e-15	3.75094e-15	3.58671e-15	3.42484e-15	3.20272e-15	2.92755e-15	2.63315e-15	2.77207e-15	2.35094e-15	2.33759e-15	2.31865e-15	2.15269e-15	1.97867e-15	1.97684e-15	1.81963e-15	1.70788e-15	1.61022e-15	1.56079e-15	1.36216e-15	1.12075e-15	1.0791e-15	8.61083e-16
25							2.8373e-12	2.18594e-12	1.78943e-12	1.47519e-12	1.19273e-12	9.30181e-13	6.89311e-13	4.74824e-13	3.02421e-13	1.82685e-13	1.0569e-13	6.12086e-14	3.55261e-14	2.18209e-14	1.39552e-14	1.05805e-14	7.63208e-15	6.89294e-15	5.66386e-15	5.52842e-15	4.97001e-15	4.24826e-15	3.96477e-15	3.788e-15	3.29685e-15	3.27437e-15	2.93395e-15	2.68197e-15	2.83616e-15	2.41616e-15	2.23542e-15	2.21111e-15	2.11372e-15	1.95857e-15	1.74667e-15	1.88622e-15	1.7853e-15	1.73148e-15	1.5645e-15	1.39731e-15	1.17095e-15	1.01045e-15	8.68065e-16
26							2.49869e-12	1.99938e-12	1.63428e-12	1.34099e-12	1.06554e-12	8.2389e-13	6.10886e-13	4.19834e-13	2.68576e-13	1.62129e-13	9.66512e-14	5.60648e-14	3.30132e-14	2.10252e-14	1.37328e-14	9.60658e-15	8.11266e-15	6.60942e-15	5.98876e-15	4.8768e-15	4.83056e-15	4.42851e-15	3.99126e-15	3.92216e-15	3.63019e-15	3.21856e-15	3.14966e-15	2.85546e-15	2.55098e-15	2.60643e-15	2.60087e-15	2.32211e-15	1.9912e-15	1.94498e-15	1.90517e-15	1.73118e-15	1.7285e-15	1.64682e-15	1.65221e-15	1.71588e-15	1.22503e-15	1.07221e-15	8.3485e-16
27							2.27968e-12	1.85371e-12	1.50815e-12	1.21412e-12	9.55164e-13	7.27161e-13	5.39493e-13	3.67232e-13	2.38466e-13	1.47599e-13	8.76752e-14	5.03345e-14	3.15766e-14	1.98731e-14	1.31535e-14	9.3145e-15	7.63947e-15	6.26194e-15	5.93207e-15	5.55259e-15	4.84968e-15	4.75947e-15	4.06265e-15	3.89304e-15	3.15948e-15	3.15344e-15	2.95961e-15	3.01539e-15	2.70534e-15	2.40607e-15	2.58915e-15	2.2975e-15	2.08505e-15	1.86983e-15	1.89154e-15	1.78962e-15	1.69128e-15	1.65288e-15	1.47128e-15	1.49808e-15	1.23067e-15	1.10226e-15	8.70378e-16
28						2.73118e-12	2.09707e-12	1.69105e-12	1.37698e-12	1.09673e-12	8.47979e-13	6.45964e-13	4.68608e-13	3.25078e-13	2.12341e-13	1.31583e-13	8.09014e-14	4.78201e-14	2.93917e-14	1.91588e-14	1.28599e-14	9.60009e-15	7.93768e-15	6.34602e-15	5.83865e-15	5.11726e-15	4.55422e-15	4.59692e-15	3.81146e-15	3.55609e-15	3.75849e-15	3.05929e-15	3.11164e-15	2.94671e-15	2.82915e-15	2.63487e-15	2.5932e-15	2.12378e-15	2.21695e-15	2.0048e-15	1.96666e-15	1.85455e-15	1.79442e-15	1.72667e-15	1.57785e-15	1.56143e-15	1.16898e-15	1.05484e-15	8.73339e-16
29						2.45138e-12	1.94194e-12	1.56325e-12	1.25575e-12	9.8794e-13	7.65159e-13	5.70848e-13	4.17212e-13	2.86072e-13	1.90304e-13	1.18219e-13	7.17553e-14	4.34118e-14	2.61661e-14	1.7493e-14	1.28391e-14	9.39496e-15	7.5144e-15	6.5245e-15	5.89895e-15	5.42958e-15	5.04007e-15	4.61394e-15	4.19552e-15	4.07194e-15	3.79731e-15	3.50932e-15	3.14733e-15	3.03349e-15	2.89845e-15	2.50256e-15	2.56965e-15	2.38639e-15	2.30706e-15	2.00959e-15	1.86032e-15	1.93287e-15	1.80239e-15	1.81102e-15	1.67126e-15	1.69363e-15	1.40664e-15	1.05361e-15	9.45726e-16
30						2.26105e-12	1.80215e-12	1.44916e-12	1.13941e-12	8.90921e-13	6.8297e-13	5.06952e-13	3.68602e-13	2.53257e-13	1.66775e-13	1.05939e-13	6.36554e-14	4.02456e-14	2.4327e-14	1.66169e-14	1.18609e-14	9.08837e-15	7.2903e-15	6.62975e-15	6.2796e-15	5.26016e-15	4.90099e-15	4.48746e-15	4.13409e-15	4.14613e-15	3.67801e-15	3.43569e-15	3.24827e-15	3.01421e-15	2.99853e-15	2.64508e-15	2.53598e-15	2.39821e-15	2.03063e-15	2.10582e-15	2.12887e-15	1.89797e-15	1.8634e-15	1.80265e-15	1.53975e-15	1.62967e-15	1.2733e-15	1.05416e-15	9.39018e-16
31						2.11705e-12	1.67586e-12	1.3321e-12	1.03788e-12	8.0435e-13	6.1202e-13	4.48807e-13	3.243e-13	2.25503e-13	1.47297e-13	9.38897e-14	5.71918e-14	3.65701e-14	2.40564e-14	1.55136e-14	1.09433e-14	8.57482e-15	7.45721e-15	6.92223e-15	5.99145e-15	5.62096e-15	5.07343e-15	4.74774e-15	4.3924e-15	4.0076e-15	3.78536e-15	3.27448e-15	3.14396e-15	3.16431e-15	2.7501e-15	2.77798e-15	2.59575e-15	2.33734e-15	2.32048e-15	2.2151e-15	2.02169e-15	1.93121e-15	1.78135e-15	1.78453e-15	1.70178e-15	1.65153e-15	1.29327e-15	1.06626e-15	9.63015e-16
32					2.56156e-12	1.96274e-12	1.56677e-12	1.22704e-12	9.49867e-13	7.22741e-13	5.48348e-13	4.00747e-13	2.86908e-13	1.95529e-13	1.29899e-13	8.3601e-14	5.18347e-14	3.27546e-14	2.08588e-14	1.47783e-14	1.07893e-14	8.59979e-15	7.20354e-15	6.77461e-15	5.9874e-15	5.647e-15	4.90297e-15	4.51722e-15	4.32939e-15	3.95092e-15	3.61233e-15	3.33749e-15	3.11281e-15	2.92122e-15	2.92496e-15	2.61797e-15	2.59374e-15	2.35816e-15	2.05312e-15	2.24456e-15	2.14158e-15	2.03527e-15	1.93553e-15	1.69471e-15	1.76371e-15	1.64765e-15	1.35387e-15	1.13672e-15	9.67605e-16
33					2.38777e-12	1.85368e-12	1.45925e-12	1.13192e-12	8.62529e-13	6.51528e-13	4.86504e-13	3.57274e-13	2.50443e-13	1.7354e-13	1.15211e-13	7.46123e-14	4.76182e-14	3.01603e-14	1.89192e-14	1.38546e-14	1.04137e-14	8.40055e-15	7.44759e-15	6.37974e-15	5.61371e-15	5.32205e-15	5.08366e-15	4.52618e-15	3.87637e-15	3.71455e-15	3.66003e-15	3.40198e-15	3.46485e-15	3.18183e-15	2.8968e-15	2.56872e-15	2.64295e-15	2.53615e-15	2.30465e-15	2.32493e-15	1.98592e-15	1.94249e-15	1.87075e-15	1.80521e-15	1.68741e-15	1.74777e-15	1.42545e-15	1.16978e-15	9.27126e-16
34					2.23798e-12	1.74178e-12	1.34635e-12	1.0415e-12	7.92031e-13	5.89299e-13	4.34744e-13	3.1608e-13	2.22569e-13	1.52196e-13	1.0137e-13	6.52428e-14	4.17216e-14	2.82133e-14	1.86317e-14	1.32881e-14	9.80178e-15	8.35486e-15	7.4611e-15	6.60477e-15	5.72866e-15	5.76395e-15	4.97579e-15	4.51202e-15	4.18313e-15	4.1401e-15	3.66045e-15	3.84163e-15	3.38292e-15	2.9245e-15	2.9416e-15	2.63628e-15	2.49946e-15	2.3828e-15	2.34205e-15	2.19727e-15	2.19314e-15	2.07782e-15	1.93138e-15	1.7607e-15	1.82435e-15	1.58024e-15	1.44932e-15	1.14994e-15	9.55745e-16
35					2.09994e-12	1.64322e-12	1.25466e-12	9.56167e-13	7.16332e-13	5.31627e-13	3.88937e-13	2.76399e-13	1.97671e-13	1.31873e-13	8.76733e-14	5.84771e-14	3.897e-14	2.57875e-14	1.73773e-14	1.27917e-14	1.02028e-14	8.46485e-15	7.42214e-15	6.60157e-15	6.09178e-15	5.66544e-15	5.20998e-15	4.61687e-15	4.66738e-15	4.02865e-15	3.60846e-15	3.55255e-15	3.36261e-15	3.17923e-15	2.99966e-15	2.81271e-15	2.70912e-15	2.78025e-15	2.3594e-15	2.14936e-15	2.08468e-15	2.0148e-15	1.89818e-15	1.84422e-15	1.86317e-15	1.72925e-15	1.38122e-15	1.20625e-15	9.1969e-16
36				2.71589e-12	1.97124e-12	1.52852e-12	1.16001e-12	8.81783e-13	6.53956e-13	4.84141e-13	3.52234e-13	2.5235e-13	1.72743e-13	1.18504e-13	7.98043e-14	5.14965e-14	3.34042e-14	2.30701e-14	1.59667e-14	1.1908e-14	9.63112e-15	8.39465e-15	7.2945e-15	6.84949e-15	6.20369e-15	5.70567e-15	5.06372e-15	4.65671e-15	4.2889e-15	4.28744e-15	3.6228e-15	3.63868e-15	3.32613e-15	3.31002e-15	2.89902e-15	2.56862e-15	2.66911e-15	2.49313e-15	2.30005e-15	2.31785e-15	2.26666e-15	2.05657e-15	1.86477e-15	1.80249e-15	1.77935e-15	1.72392e-15	1.38005e-15	1.15653e-15	1.0189e-15
37				2.53892e-12	1.85591e-12	1.44199e-12	1.08453e-12	8.14394e-13	6.00938e-13	4.40711e-13	3.16421e-13	2.24331e-13	1.54396e-13	1.03852e-13	6.96798e-14	4.62772e-14	3.16167e-14	2.11437e-14	1.51319e-14	1.17625e-14	9.09624e-15	8.13194e-15	7.13091e-15	6.53723e-15	5.67973e-15	5.40717e-15	4.95344e-15	4.91771e-15	4.4372e-15	4.05221e-15	3.85198e-15	3.68986e-15	3.3644e-15	3.2835e-15	2.99672e-15	2.85566e-15	2.62341e-15	2.43242e-15	2.30111e-15	2.34628e-15	2.02198e-15	2.04089e-15	2.00973e-15	2.00387e-15	1.87195e-15	1.90545e-15	1.41694e-15	1.21345e-15	1.04756e-15
38				2.36909e-12	1.76823e-12	1.34769e-12	1.00812e-12	7.49535e-13	5.48929e-13	3.9597e-13	2.82822e-13	2.01235e-13	1.38308e-13	9.17426e-14	6.19966e-14	4.03924e-14	2.8473e-14	1.93762e-14	1.38622e-14	1.14304e-14	9.23507e-15	8.06084e-15	6.93998e-15	6.49556e-15	5.86829e-15	5.52336e-15	5.17672e-15	4.55057e-15	4.09008e-15	3.99805e-15	3.76626e-15	3.68528e-15	3.39191e-15	3.27709e-15	3.15247e-15	2.8371e-15	2.6757e-15	2.44515e-15	2.45671e-15	2.34954e-15	2.25348e-15	2.12429e-15	1.9988e-15	1.80131e-15	1.88361e-15	1.74611e-15	1.38594e-15	1.15204e-15	1.0191e-15
39				2.23538e-12	1.69109e-12	1.26405e-12	9.39845e-13	6.96413e-13	4.99038e-13	3.57261e-13	2.51551e-13	1.77462e-13	1.21746e-13	8.22217e-14	5.39117e-14	3.62763e-14	2.48923e-14	1.79587e-14	1.3177e-14	1.0216e-14	8.75041e-15	7.58911e-15	7.00706e-15	6.42029e-15	5.77997e-15	5.35884e-15	5.40895e-15	4.49101e-15	4.50317e-15	4.10407e-15	3.82807e-15	3.63996e-15	3.4971e-15	3.34931e-15	3.01736e-15	2.97148e-15	2.75667e-15	2.48659e-15	2.48907e-15	2.48544e-15	2.03415e-15	2.17831e-15	2.01773e-15	1.92608e-15	1.9643e-15	1.86672e-15	1.41323e-15	1.24545e-15	1.07873e-15
40				2.12714e-12	1.59871e-12	1.19155e-12	8.72709e-13	6.4003e-13	4.58703e-13	3.30687e-13	2.26594e-13	1.59814e-13	1.06307e-13	7.34009e-14	4.74428e-14	3.27108e-14	2.31965e-14	1.68032e-14	1.26375e-14	1.07374e-14	9.37091e-15	7.52815e-15	7.11637e-15	6.45206e-15	6.14833e-15	5.56685e-15	4.99392e-15	4.94477e-15	4.28195e-15	4.21012e-15	3.92097e-15	3.72187e-15	3.47219e-15	3.22065e-15	3.18688e-15	2.79652e-15	2.56025e-15	2.56652e-15	2.3791e-15	2.33013e-15	2.37698e-15	2.15735e-15	2.12432e-15	2.05257e-15	1.80959e-15	1.77535e-15	1.5012e-15	1.29291e-15	9.92423e-16
41				2.01547e-12	1.51165e-12	1.12247e-12	8.22895e-13	5.82377e-13	4.17442e-13	2.97476e-13	2.06397e-13	1.39572e-13	9.55353e-14	6.51697e-14	4.40966e-14	2.98237e-14	2.02174e-14	1.57443e-14	1.16529e-14	1.07484e-14	8.1692e-15	7.85408e-15	7.01007e-15	6.5239e-15	5.39196e-15	5.55524e-15	4.99255e-15	4.71988e-15	4.51837e-15	4.08353e-15	3.73409e-15	3.85076e-15	3.47676e-15	3.06979e-15	3.00185e-15	2.78414e-15	2.86983e-15	2.64142e-15	2.42113e-15	2.22632e-15	2.13968e-15	2.13616e-15	1.89901e-15	2.01832e-15	1.83228e-15	1.75098e-15	1.50062e-15	1.25415e-15	1.07919e-15
42			2.75298e-12	1.92393e-12	1.43188e-12	1.05664e-12	7.6076e-13	5.39864e-13	3.83352e-13	2.71787e-13	1.86003e-13	1.26014e-13	8.58648e-14	5.6038e-14	3.80705e-14	2.69892e-14	1.89024e-14	1.42432e-14	1.18256e-14	9.69333e-15	8.95724e-15	8.0678e-15	7.11263e-15	6.52685e-15	5.7231e-15	5.55396e-15	4.82193e-15	4.65007e-15	4.57267e-15	4.04379e-15	4.01672e-15	3.53704e-15	3.45955e-15	3.33383e-15	3.18076e-15	3.02112e-15	2.77478e-15	2.53519e-15	2.52761e-15	2.21284e-15	2.39791e-15	2.26782e-15	2.03807e-15	2.18433e-15	1.89569e-15	1.84366e-15	1.442e-15	1.23925e-15	1.03086e-15
43			2.59496e-12	1.8376e-12	1.35808e-12	9.90034e-13	7.08538e-13	5.04738e-13	3.52197e-13	2.44416e-13	1.65183e-13	1.12315e-13	7.62056e-14	5.18625e-14	3.47035e-14	2.45605e-14	1.73481e-14	1.40346e-14	1.12537e-14	9.09437e-15	8.4905e-15	7.56442e-15	6.51887e-15	6.20262e-15	5.78977e-15	5.52509e-15	4.85065e-15	4.512e-15	4.46452e-15	4.32146e-15	3.8786e-15	3.62215e-15	3.39608e-15	3.25253e-15	3.1891e-15	2.85385e-15	2.80619e-15	2.57868e-15	2.58012e-15	2.50115e-15	2.35344e-15	2.27877e-15	2.14003e-15	2.11526e-15	1.98717e-15	1.81311e-15	1.53258e-15	1.33394e-15	1.13569e-15
44			2.46059e-12	1.75219e-12	1.28877e-12	9.2884e-13	6.59719e-13	4.62717e-13	3.21174e-13	2.21353e-13	1.48885e-13	1.01908e-13	6.87397e-14	4.71664e-14	3.17552e-14	2.23068e-14	1.68737e-14	1.29852e-14	1.02706e-14	9.4967e-15	8.6402e-15	7.20578e-15	6.37977e-15	5.98437e-15	5.71824e-15	5.60362e-15	4.97254e-15	4.88684e-15	4.57345e-15	4.16231e-15	3.74278e-15	3.95752e-15	3.32712e-15	3.47929e-15	3.0684e-15	2.87376e-15	2.73487e-15	2.7416e-15	2.44842e-15	2.36936e-15	2.3656e-15	2.23932e-15	2.13706e-15	2.05956e-15	2.03691e-15	1.95698e-15	1.61699e-15	1.32247e-15	1.00683e-15
45			2.32106e-12	1.68434e-12	1.22976e-12	8.77407e-13	6.19462e-13	4.33263e-13	2.97817e-13	2.0367e-13	1.38e-13	9.27533e-14	6.18008e-14	4.14248e-14	2.95871e-14	2.0981e-14	1.56901e-14	1.26254e-14	1.07484e-14	8.73575e-15	8.1236e-15	7.38996e-15	7.02911e-15	6.4688e-15	5.58031e-15	5.44963e-15	5.27511e-15	4.73262e-15	4.45098e-15	4.4588e-15	4.25755e-15	3.79087e-15	3.40769e-15	3.32122e-15	3.152e-15	3.09765e-15	2.79298e-15	2.81762e-15	2.43538e-15	2.5343e-15	2.36139e-15	2.1813e-15	2.12263e-15	1.97928e-15	1.95739e-15	1.88912e-15	1.59078e-15	1.29684e-15	1.15477e-15
46			2.23244e-12	1.61592e-12	1.15919e-12	8.21964e-13	5.7808e-13	3.97828e-13	2.7324e-13	1.84245e-13	1.25622e-13	8.42281e-14	5.71239e-14	3.83559e-14	2.73132e-14	1.95565e-14	1.54424e-14	1.1677e-14	1.0729e-14	9.44261e-15	8.1262e-15	7.15742e-15	6.85115e-15	6.32313e-15	6.01659e-15	5.51824e-15	5.16502e-15	4.89156e-15	4.202e-15	4.12308e-15	4.00899e-15	3.5694e-15	3.72791e-15	3.52305e-15	3.14037e-15	2.93156e-15	2.86394e-15	2.80796e-15	2.47938e-15	2.45804e-15	2.49417e-15	2.31768e-15	2.188e-15	2.04279e-15	2.04271e-15	1.8788e-15	1.63314e-15	1.40282e-15	1.16659e-15
47			2.14811e-12	1.54633e-12	1.1063e-12	7.80075e-13	5.41887e-13	3.68565e-13	2.50434e-13	1.70151e-13	1.12686e-13	7.4039e-14	5.00652e-14	3.41497e-14	2.49411e-14	1.85971e-14	1.45701e-14	1.15666e-14	1.05371e-14	8.95386e-15	8.3148e-15	7.36319e-15	7.14599e-15	6.59825e-15	5.85579e-15	5.52304e-15	5.2542e-15	4.79266e-15	4.71392e-15	4.15162e-15	3.99052e-15	3.64628e-15	3.36383e-15	3.22557e-15	3.08238e-15	3.11413e-15	2.97253e-15	2.83289e-15	2.61877e-15	2.52516e-15	2.36011e-15	2.34946e-15	2.05057e-15	1.99448e-15	1.92659e-15	1.84577e-15	1.58889e-15	1.29347e-15	1.09809e-15
48			2.06261e-12	1.47662e-12	1.03581e-12	7.30483e-13	5.04391e-13	3.41575e-13	2.32774e-13	1.53139e-13	1.04719e-13	6.87661e-14	4.49995e-14	3.20205e-14	2.25807e-14	1.75388e-14	1.38122e-14	1.15317e-14	9.65344e-15	8.74858e-15	7.84401e-15	7.61789e-15	6.73287e-15	6.27562e-15	5.75438e-15	5.43929e-15	5.42386e-15	4.73131e-15	4.3294e-15	4.13269e-15	4.03318e-15	3.71317e-15	3.52169e-15	3.36801e-15	3.34254e-15	3.02226e-15	2.94995e-15	2.63017e-15	2.52256e-15	2.40603e-15	2.56314e-15	2.2403e-15	2.14703e-15	2.20509e-15	1.84119e-15	1.94936e-15	1.63206e-15	1.38346e-15	1.11006e-15
49			1.99951e-12	1.42178e-12	9.92858e-13	6.89348e-13	4.73233e-13	3.17438e-13	2.14882e-13	1.4025e-13	9.57784e-14	6.24419e-14	4.14972e-14	2.91073e-14	2.14621e-14	1.65972e-14	1.28478e-14	1.13513e-14	9.60491e-15	8.9889e-15	8.19218e-15	7.42953e-15	6.65455e-15	6.40153e-15	5.78684e-15	5.36115e-15	5.02279e-15	4.79912e-15	4.49318e-15	4.07431e-15	4.33944e-15	3.63753e-15	3.58784e-15	3.4718e-15	3.21785e-15	2.96656e-15	2.87119e-15	2.75856e-15	2.64176e-15	2.45399e-15	2.32385e-15	2.17424e-15	2.23422e-15	2.11271e-15	2.09551e-15	1.87591e-15	1.54617e-15	1.38395e-15	1.1299e-15
50			1.91511e-12	1.36723e-12	9.50816e-13	6.53579e-13	4.43862e-13	2.99124e-13	2.00948e-13	1.27202e-13	8.73258e-14	5.77849e-14	3.90073e-14	2.73673e-14	1.96816e-14	1.59848e-14	1.25638e-14	1.04856e-14	9.84486e-15	8.70482e-15	8.15605e-15	7.27998e-15	6.76902e-15	6.22838e-15	6.07745e-15	5.31e-15	5.20206e-15	4.92581e-15	4.67185e-15	3.99069e-15	3.74393e-15	3.85782e-15	3.3648e-15	3.53683e-15	3.23147e-15	2.89318e-15	2.79671e-15	2.87149e-15	2.75169e-15	2.49437e-15	2.3757e-15	2.24726e-15	2.21966e-15	2.03625e-15	1.95713e-15	1.96538e-15	1.564e-15	1.41931e-15	1.08957e-15
51			1.84831e-12	1.30578e-12	9.09838e-13	6.17192e-13	4.13707e-13	2.79285e-13	1.83809e-13	1.2261e-13	7.87315e-14	5.19088e-14	3.45818e-14	2.52871e-14	1.96802e-14	1.51831e-14	1.23478e-14	1.10287e-14	9.6937e-15	8.86903e-15	7.88806e-15	7.38793e-15	6.5598e-15	6.51435e-15	5.74379e-15	5.42571e-15	5.17588e-15	4.92781e-15	4.5448e-15	4.19727e-15	4.13977e-15	3.87857e-15	3.75372e-15	3.45404e-15	3.15155e-15	2.92247e-15	2.87059e-15	2.81567e-15	2.66232e-15	2.6561e-15	2.25461e-15	2.30203e-15	2.32573e-15	2.18397e-15	2.00889e-15	2.11862e-15	1.60296e-15	1.29757e-15	1.14817e-15
52		2.66768e-12	1.79586e-12	1.25803e-12	8.65273e-13	5.85288e-13	3.9449e-13	2.5768e-13	1.69083e-13	1.13546e-13	7.23761e-14	4.89948e-14	3.22362e-14	2.40163e-14	1.88083e-14	1.46905e-14	1.23184e-14	1.08905e-14	9.75709e-15	8.91259e-15	7.752e-15	7.36922e-15	7.13167e-15	6.48955e-15	5.46503e-15	5.4224e-15	5.00792e-15	4.86972e-15	4.5889e-15	4.04669e-15	4.0196e-15	3.86927e-15	3.55962e-15	3.39712e-15	3.39341e-15	3.0294e-15	2.85167e-15	2.75734e-15	2.59498e-15	2.50751e-15	2.40246e-15	2.33186e-15	2.21082e-15	2.08713e-15	1.95945e-15	2.01347e-15	1.62292e-15	1.37179e-15	1.13626e-15
53		2.58133e-12	1.72523e-12	1.21275e-12	8.24382e-13	5.5664e-13	3.73415e-13	2.43158e-13	1.56279e-13	1.04157e-13	6.7576e-14	4.43827e-14	3.06111e-14	2.2251e-14	1.70357e-14	1.43975e-14	1.24634e-14	1.0541e-14	9.42539e-15	8.46547e-15	8.05437e-15	7.37571e-15	6.90206e-15	6.36855e-15	5.75397e-15	5.31739e-15	5.09519e-15	4.63984e-15	4.49969e-15	4.21622e-15	4.03252e-15	3.8033e-15	3.53324e-15	3.39393e-15	3.54009e-15	3.09739e-15	2.93177e-15	2.63112e-15	2.63762e-15	2.52017e-15	2.33792e-15	2.24964e-15	2.19606e-15	2.10428e-15	2.04864e-15	2.01366e-15	1.65025e-15	1.36425e-15	1.1342e-15
54		2.44107e-12	1.68122e-12	1.1611e-12	7.83045e-13	5.25021e-13	3.50539e-13	2.30244e-13	1.44002e-13	9.33091e-14	6.17036e-14	3.93045e-14	2.81411e-14	2.09302e-14	1.63672e-14	1.38174e-14	1.14843e-14	1.00712e-14	9.228e-15	8.26859e-15	7.80363e-15	7.57613e-15	6.77365e-15	6.40379e-15	6.24525e-15	5.44324e-15	5.11111e-15	4.69599e-15	4.39679e-15	4.40108e-15	4.19977e-15	3.76495e-15	3.46137e-15	3.4488e-15	3.14099e-15	3.08193e-15	2.93217e-15	2.85115e-15	2.83434e-15	2.57478e-15	2.54561e-15	2.25184e-15	2.25729e-15	2.06985e-15	2.04893e-15	1.97969e-15	1.54993e-15	1.40489e-15	1.24377e-15
55		2.3805e-12	1.63489e-12	1.11631e-12	7.56504e-13	5.04115e-13	3.2669e-13	2.12299e-13	1.34158e-13	8.64423e-14	5.73602e-14	3.83641e-14	2.65988e-14	2.05836e-14	1.56055e-14	1.37503e-14	1.13416e-14	1.05055e-14	9.47827e-15	8.74224e-15	7.82258e-15	7.33721e-15	6.8233e-15	6.42653e-15	5.80941e-15	5.44537e-15	5.15919e-15	4.67927e-15	4.34783e-15	4.36476e-15	3.94059e-15	3.57827e-15	3.7009e-15	3.26982e-15	3.29246e-15	3.0299e-15	2.94613e-15	2.74658e-15	2.75503e-15	2.57857e-15	2.38054e-15	2.3448e-15	2.26064e-15	2.16658e-15	2.00873e-15	1.91515e-15	1.56342e-15	1.39285e-15	1.19142e-15
56		2.31387e-12	1.57186e-12	1.08072e-12	7.25175e-13	4.7465e-13	3.08163e-13	2.00058e-13	1.27547e-13	8.15894e-14	5.41825e-14	3.49799e-14	2.53042e-14	1.84215e-14	1.46904e-14	1.25595e-14	1.15466e-14	1.03786e-14	9.53136e-15	8.68391e-15	8.1705e-15	6.97838e-15	6.76267e-15	6.16623e-15	5.83295e-15	5.44479e-15	5.22487e-15	4.75534e-15	4.54117e-15	4.25294e-15	4.15496e-15	3.65784e-15	3.54569e-15	3.48136e-15	3.34595e-15	3.12725e-15	2.93749e-15	2.75875e-15	2.66816e-15	2.52971e-15	2.45266e-15	2.27912e-15	2.14625e-15	2.18839e-15	2.0417e-15	1.85603e-15	1.6754e-15	1.44017e-15	1.22856e-15
57		2.23461e-12	1.53383e-12	1.03684e-12	6.94377e-13	4.51466e-13	2.93849e-13	1.88429e-13	1.19167e-13	7.4775e-14	5.04135e-14	3.38398e-14	2.29526e-14	1.86594e-14	1.53812e-14	1.31171e-14	1.12048e-14	9.7554e-15	9.21787e-15	8.49507e-15	7.53539e-15	7.10308e-15	6.75684e-15	6.33013e-15	5.81779e-15	5.28108e-15	5.1505e-15	4.66882e-15	4.34805e-15	4.12075e-15	4.14252e-15	3.79474e-15	3.64622e-15	3.56883e-15	3.23883e-15	3.13518e-15	2.98882e-15	2.7933e-15	2.69762e-15	2.68682e-15	2.49416e-15	2.50835e-15	2.35939e-15	2.1274e-15	2.15702e-15	2.0337e-15	1.68138e-15	1.441e-15	1.14536e-15
58		2.17773e-12	1.49036e-12	1.00799e-12	6.70286e-13	4.2993e-13	2.78324e-13	1.78588e-13	1.13461e-13	7.18391e-14	4.61665e-14	3.19584e-14	2.2171e-14	1.68282e-14	1.45209e-14	1.21914e-14	1.08829e-14	1.03586e-14	9.36135e-15	8.2882e-15	7.8767e-15	7.33994e-15	6.81633e-15	6.29763e-15	5.91876e-15	5.28953e-15	5.34326e-15	4.78785e-15	4.32147e-15	4.12445e-15	4.13579e-15	3.74676e-15	3.60399e-15	3.55566e-15	3.12463e-15	3.02487e-15	3.07835e-15	2.63646e-15	2.67834e-15	2.42003e-15	2.39269e-15	2.44995e-15	2.34874e-15	2.20733e-15	2.04866e-15	2.05979e-15	1.65608e-15	1.38524e-15	1.17597e-15
59		2.11279e-12	1.45169e-12	9.71851e-13	6.34367e-13	4.13392e-13	2.625e-13	1.70854e-13	1.06637e-13	6.8968e-14	4.39393e-14	3.07903e-14	2.12991e-14	1.67742e-14	1.39003e-14	1.19985e-14	1.09022e-14	1.00554e-14	9.09291e-15	8.65513e-15	7.5595e-15	7.20398e-15	6.65924e-15	6.18284e-15	5.81652e-15	5.52906e-15	5.00728e-15	4.90661e-15	4.46352e-15	4.28439e-15	4.11252e-15	3.8988e-15	3.43893e-15	3.39694e-15	3.25071e-15	3.00397e-15	2.84779e-15	2.63599e-15	2.63599e-15	2.49112e-15	2.48086e-15	2.4068e-15	2.2864e-15	2.17298e-15	2.14419e-15	1.99195e-15	1.61777e-15	1.42002e-15	1.18248e-15
60		2.0701e-12	1.40179e-12	9.35731e-13	6.16449e-13	3.98973e-13	2.50238e-13	1.58382e-13	9.94332e-14	6.28638e-14	4.14458e-14	2.89677e-14	2.07656e-14	1.65776e-14	1.37172e-14	1.19142e-14	1.0891e-14	9.93878e-15	8.77124e-15	8.52505e-15	7.52251e-15	6.6934e-15	6.65446e-15	6.33647e-15	5.99905e-15	5.41135e-15	5.41808e-15	4.80583e-15	4.44292e-15	4.2444e-15	3.97386e-15	3.76882e-15	3.55993e-15	3.27723e-15	3.29178e-15	3.08885e-15	2.82097e-15	2.76664e-15	2.63174e-15	2.42433e-15	2.43724e-15	2.39741e-15	2.27067e-15	2.17052e-15	1.99767e-15	1.97618e-15	1.71293e-15	1.45019e-15	1.22949e-15
61		2.01779e-12	1.36559e-12	9.10383e-13	5.95685e-13	3.79004e-13	2.40682e-13	1.50908e-13	9.45973e-14	5.99048e-14	3.92573e-14	2.6566e-14	2.05085e-14	1.64637e-14	1.40315e-14	1.18669e-14	1.07025e-14	9.49103e-15	8.82876e-15	7.7036e-15	7.5333e-15	7.53299e-15	6.61503e-15	6.04394e-15	6.01821e-15	5.33289e-15	4.93745e-15	4.73826e-15	4.71378e-15	4.42151e-15	4.04595e-15	3.69005e-15	3.61361e-15	3.2694e-15	3.25679e-15	3.18995e-15	3.05815e-15	2.89042e-15	2.62063e-15	2.54016e-15	2.5394e-15	2.44706e-15	2.35074e-15	2.25321e-15	2.09555e-15	2.06033e-15	1.64301e-15	1.41708e-15	1.19707e-15
62		1.96115e-12	1.33577e-12	8.77531e-13	5.67758e-13	3.62136e-13	2.3076e-13	1.41724e-13	8.95038e-14	5.5883e-14	3.74065e-14	2.57959e-14	1.9199e-14	1.5303e-14	1.33077e-14	1.1479e-14	1.00381e-14	9.26537e-15	9.01927e-15	8.42683e-15	7.85605e-15	6.93356e-15	6.85515e-15	6.46704e-15	5.70879e-15	5.34048e-15	5.34981e-15	4.819e-15	4.28074e-15	4.3906e-15	3.95364e-15	3.8816e-15	3.69611e-15	3.45174e-15	3.16145e-15	3.25943e-15	2.98441e-15	2.81657e-15	2.6977e-15	2.59446e-15	2.35432e-15	2.43338e-15	2.31192e-15	2.11358e-15	2.12084e-15	2.04707e-15	1.63173e-15	1.40384e-15	1.19451e-15
63		1.93048e-12	1.30584e-12	8.4487e-13	5.4978e-13	3.45539e-13	2.17438e-13	1.35579e-13	8.31771e-14	5.33266e-14	3.50562e-14	2.43134e-14	1.88893e-14	1.53971e-14	1.28045e-14	1.17739e-14	1.09355e-14	1.00722e-14	9.19341e-15	8.46208e-15	7.71826e-15	7.0081e-15	6.39175e-15	6.25611e-15	5.67741e-15	5.81551e-15	5.12731e-15	4.90889e-15	4.64155e-15	4.20038e-15	3.90765e-15	3.92681e-15	3.78285e-15	3.42074e-15	3.28354e-15	3.14739e-15	3.0808e-15	2.77108e-15	2.73573e-15	2.59757e-15	2.49061e-15	2.3375e-15	2.32614e-15	2.17096e-15	2.00824e-15	2.02436e-15	1.64767e-15	1.48707e-15	1.25433e-15
64		1.88554e-12	1.26874e-12	8.22519e-13	5.32977e-13	3.37824e-13	2.04916e-13	1.27328e-13	7.8535e-14	4.88334e-14	3.32364e-14	2.38129e-14	1.84908e-14	1.46786e-14	1.28599e-14	1.13368e-14	1.06201e-14	9.65034e-15	8.65878e-15	7.95644e-15	7.52555e-15	7.03915e-15	6.39534e-15	5.87732e-15	5.86322e-15	5.39252e-15	5.05221e-15	4.54509e-15	4.26008e-15	4.33497e-15	4.01742e-15	3.71078e-15	3.71188e-15	3.38174e-15	3.31124e-15	3.20734e-15	2.90848e-15	2.9891e-15	2.69342e-15	2.57879e-15	2.6709e-15	2.47483e-15	2.23085e-15	2.09241e-15	2.15411e-15	2.03177e-15	1.69621e-15	1.38e-15	1.22957e-15
65		1.86761e-12	1.23231e-12	8.07087e-13	5.05222e-13	3.19369e-13	1.99288e-13	1.24712e-13	7.65311e-14	4.89144e-14	3.22577e-14	2.22451e-14	1.71006e-14	1.45411e-14	1.23849e-14	1.13604e-14	1.04406e-14	9.49207e-15	8.96781e-15	8.13616e-15	7.57487e-15	6.92337e-15	6.43716e-15	6.0605e-15	5.77174e-15	5.55902e-15	5.21552e-15	4.76444e-15	4.66538e-15	4.39454e-15	4.2535e-15	3.98378e-15	3.68952e-15	3.68807e-15	3.23774e-15	3.08337e-15	3.16246e-15	2.78883e-15	2.71219e-15	2.62174e-15	2.43216e-15	2.33962e-15	2.34787e-15	2.27691e-15	2.1152e-15	2.11714e-15	1.73817e-15	1.47678e-15	1.20962e-15
66		1.81366e-12	1.20742e-12	7.77941e-13	4.99603e-13	3.06528e-13	1.90498e-13	1.17236e-13	7.31042e-14	4.71067e-14	3.13141e-14	2.18389e-14	1.68057e-14	1.43958e-14	1.2144e-14	1.13145e-14	1.04055e-14	9.45499e-15	8.12839e-15	8.29828e-15	7.19004e-15	7.22708e-15	6.41712e-15	6.44863e-15	5.54133e-15	5.7768e-15	5.33962e-15	4.69768e-15	4.53877e-15	4.36605e-15	4.14594e-15	3.92751e-15	3.79323e-15	3.56782e-15	3.36672e-15	3.21044e-15	2.99962e-15	2.89109e-15	2.72145e-15	2.587e-15	2.53607e-15	2.39546e-15	2.2952e-15	2.21399e-15	2.11145e-15	2.0891e-15	1.70966e-15	1.44328e-15	1.29103e-15
67		1.79898e-12	1.17836e-12	7.61882e-13	4.7582e-13	2.97468e-13	1.81333e-13	1.11125e-13	6.85735e-14	4.36922e-14	3.00721e-14	2.1187e-14	1.76183e-14	1.37321e-14	1.24326e-14	1.12253e-14	9.88778e-15	9.44016e-15	8.39694e-15	8.17406e-15	7.67995e-15	6.92009e-15	6.6979e-15	6.09396e-15	5.45937e-15	5.23357e-15	5.03487e-15	4.93804e-15	4.60286e-15	4.47274e-15	3.95038e-15	3.99177e-15	3.74336e-15	3.5097e-15	3.19657e-15	3.11895e-15	2.79775e-15	2.94798e-15	2.77164e-15	2.64273e-15	2.43236e-15	2.42874e-15	2.36163e-15	2.13517e-15	2.14369e-15	2.00637e-15	1.74449e-15	1.38303e-15	1.18368e-15
68		1.73755e-12	1.16154e-12	7.37787e-13	4.63963e-13	2.89671e-13	1.76456e-13	1.06702e-13	6.7516e-14	4.24402e-14	2.89237e-14	2.12834e-14	1.66346e-14	1.42092e-14	1.25002e-14	1.08972e-14	1.02948e-14	8.816e-15	8.59013e-15	8.30646e-15	7.48083e-15	7.01104e-15	6.76242e-15	6.14222e-15	5.64599e-15	5.07525e-15	5.05703e-15	4.7675e-15	4.62569e-15	4.20634e-15	3.87849e-15	3.8492e-15	3.47019e-15	3.37881e-15	3.33477e-15	3.10746e-15	2.95506e-15	2.89661e-15	2.7013e-15	2.68789e-15	2.52735e-15	2.34283e-15	2.34959e-15	2.22237e-15	2.10225e-15	2.00442e-15	1.66236e-15	1.58711e-15	1.22584e-15
69		1.71372e-12	1.13452e-12	7.26757e-13	4.52986e-13	2.77659e-13	1.706e-13	1.01171e-13	6.32287e-14	4.01325e-14	2.75205e-14	2.07385e-14	1.66765e-14	1.40987e-14	1.20458e-14	1.09372e-14	1.00992e-14	9.05168e-15	8.49594e-15	7.74867e-15	7.20325e-15	6.96774e-15	6.65316e-15	6.13044e-15	5.49796e-15	5.39895e-15	4.96012e-15	4.91854e-15	4.5411e-15	4.32271e-15	4.07079e-15	3.75755e-15	3.66187e-15	3.36011e-15	3.17802e-15	3.10037e-15	2.81722e-15	2.86443e-15	2.73444e-15	2.60369e-15	2.48962e-15	2.28609e-15	2.36907e-15	2.23164e-15	2.18754e-15	2.04328e-15	1.74425e-15	1.42339e-15	1.25318e-15
70		1.70538e-12	1.10654e-12	7.02139e-13	4.42947e-13	2.67134e-13	1.65905e-13	1.00491e-13	6.26192e-14	3.81386e-14	2.64576e-14	1.97533e-14	1.63953e-14	1.34067e-14	1.22936e-14	1.09193e-14	1.00126e-14	9.35637e-15	8.23753e-15	7.96815e-15	7.91497e-15	6.86271e-15	6.54502e-15	6.24107e-15	5.67425e-15	5.57477e-15	5.1686e-15	4.58849e-15	4.44979e-15	4.17752e-15	4.21243e-15	3.80371e-15	3.349e-15	3.54572e-15	3.34574e-15	3.05612e-15	3.17989e-15	2.78727e-15	2.74815e-15	2.60137e-15	2.51879e-15	2.36293e-15	2.35928e-15	2.21595e-15	2.21358e-15	2.04877e-15	1.79878e-15	1.44781e-15	1.20954e-15
71		1.68287e-12	1.09585e-12	6.91094e-13	4.2743e-13	2.6047e-13	1.58261e-13	9.46786e-14	5.92583e-14	3.74975e-14	2.65312e-14	2.00347e-14	1.56803e-14	1.30937e-14	1.22362e-14	1.10936e-14	9.68637e-15	9.45084e-15	8.57064e-15	7.79655e-15	7.54486e-15	6.87277e-15	6.73612e-15	5.88545e-15	5.68389e-15	5.61611e-15	5.18913e-15	4.6624e-15	4.49826e-15	4.18815e-15	4.00523e-15	3.89808e-15	3.71503e-15	3.45454e-15	3.33944e-15	3.27432e-15	2.81695e-15	2.80097e-15	2.82022e-15	2.58283e-15	2.51072e-15	2.33018e-15	2.39743e-15	2.27618e-15	2.17977e-15	2.12446e-15	1.75153e-15	1.47248e-15	1.23029e-15
72	2.62281e-12	1.65772e-12	1.0783e-12	6.73743e-13	4.15032e-13	2.51891e-13	1.52097e-13	9.34513e-14	5.72544e-14	3.78952e-14	2.49397e-14	1.93114e-14	1.56773e-14	1.32549e-14	1.21964e-14	1.14637e-14	9.74e-15	9.12903e-15	8.60727e-15	7.61853e-15	7.36163e-15	7.34158e-15	6.41047e-15	6.0517e-15	5.90524e-15	5.32387e-15	5.21767e-15	4.6217e-15	4.57347e-15	4.32117e-15	4.00006e-15	3.92378e-15	3.77109e-15	3.48597e-15	3.38332e-15	3.06213e-15	3.03705e-15	2.86677e-15	2.78653e-15	2.72307e-15	2.5079e-15	2.40201e-15	2.44359e-15	2.34813e-15	2.14041e-15	1.99084e-15	1.61181e-15	1.49036e-15	1.27417e-15
73	2.56869e-12	1.6301e-12	1.06101e-12	6.5769e-13	4.07159e-13	2.46761e-13	1.48421e-13	9.02769e-14	5.54883e-14	3.53039e-14	2.4832e-14	1.84971e-14	1.4935e-14	1.32347e-14	1.19425e-14	1.1228e-14	9.93597e-15	9.69566e-15	8.58959e-15	7.90022e-15	7.52676e-15	7.16753e-15	6.35445e-15	5.70796e-15	5.73628e-15	5.51296e-15	5.02227e-15	4.76038e-15	4.51073e-15	4.54648e-15	3.96068e-15	3.60779e-15	3.87673e-15	3.45376e-15	3.35236e-15	3.12783e-15	3.09047e-15	2.73374e-15	2.60741e-15	2.56265e-15	2.37141e-15	2.4786e-15	2.23317e-15	2.18199e-15	2.14765e-15	2.11638e-15	1.72609e-15	1.42814e-15	1.2578e-15
74	2.54637e-12	1.61212e-12	1.03373e-12	6.47019e-13	3.96283e-13	2.44223e-13	1.43804e-13	8.65706e-14	5.2695e-14	3.40918e-14	2.45111e-14	1.88142e-14	1.61333e-14	1.32494e-14	1.21933e-14	1.08124e-14	9.85854e-15	8.92008e-15	8.55457e-15	8.05912e-15	7.51201e-15	7.03293e-15	6.47172e-15	5.97432e-15	5.95862e-15	5.41671e-15	5.07207e-15	4.88467e-15	4.73827e-15	4.27782e-15	3.90271e-15	3.6769e-15	3.76846e-15	3.54792e-15	3.20268e-15	3.08387e-15	3.16608e-15	2.88091e-15	2.68602e-15	2.61703e-15	2.67749e-15	2.38713e-15	2.49974e-15	2.18436e-15	2.13001e-15	2.08585e-15	1.7035e-15	1.49839e-15	1.23191e-15
75	2.51915e-12	1.584e-12	1.02268e-12	6.39456e-13	3.8663e-13	2.34565e-13	1.39721e-13	8.48046e-14	5.24319e-14	3.45758e-14	2.38119e-14	1.85513e-14	1.52733e-14	1.41795e-14	1.16049e-14	1.04582e-14	9.96298e-15	9.01828e-15	8.76506e-15	8.16831e-15	7.43911e-15	6.73009e-15	6.36293e-15	6.16708e-15	5.66063e-15	5.50567e-15	4.93519e-15	4.80935e-15	4.41194e-15	4.39567e-15	4.07853e-15	3.72389e-15	3.56563e-15	3.42465e-15	3.15628e-15	3.16255e-15	3.09931e-15	2.89437e-15	2.71976e-15	2.75621e-15	2.4677e-15	2.49352e-15	2.38096e-15	2.21071e-15	2.13249e-15	2.03572e-15	1.65648e-15	1.52161e-15	1.28349e-15
76	2.49417e-12	1.55731e-12	1.01286e-12	6.24306e-13	3.80494e-13	2.31907e-13	1.38512e-13	8.35595e-14	5.00189e-14	3.2894e-14	2.2773e-14	1.76443e-14	1.48608e-14	1.35039e-14	1.17306e-14	1.04611e-14	9.69193e-15	9.1078e-15	8.48064e-15	7.90152e-15	7.67215e-15	6.92972e-15	6.58355e-15	6.10876e-15	5.74568e-15	5.42735e-15	5.10235e-15	4.74402e-15	4.4119e-15	4.16985e-15	4.24094e-15	3.77453e-15	3.60111e-15	3.4073e-15	3.30918e-15	3.18418e-15	3.05767e-15	2.95647e-15	2.73442e-15	2.69246e-15	2.50631e-15	2.48985e-15	2.38315e-15	2.24068e-15	2.14223e-15	2.17461e-15	1.71075e-15	1.48643e-15	1.27135e-15
77	2.42927e-12	1.55517e-12	9.84252e-13	6.17003e-13	3.75194e-13	2.23548e-13	1.35762e-13	7.97548e-14	4.9426e-14	3.19725e-14	2.27389e-14	1.79047e-14	1.50523e-14	1.30512e-14	1.20121e-14	1.06113e-14	9.73005e-15	9.13771e-15	8.91927e-15	8.10325e-15	7.36244e-15	7.145e-15	6.51236e-15	6.08474e-15	5.87974e-15	5.48668e-15	4.98474e-15	4.81116e-15	4.43766e-15	4.34175e-15	4.15832e-15	3.8257e-15	3.60149e-15	3.54218e-15	3.24268e-15	3.26191e-15	3.0404e-15	2.98071e-15	2.65167e-15	2.59549e-15	2.4993e-15	2.42089e-15	2.30059e-15	2.38946e-15	2.211e-15	2.04189e-15	1.74092e-15	1.40669e-15	1.26449e-15
78	2.42479e-12	1.54403e-12	9.83644e-13	6.03097e-13	3.69527e-13	2.22742e-13	1.31738e-13	8.09568e-14	5.04927e-14	3.18418e-14	2.32176e-14	1.76786e-14	1.46628e-14	1.23601e-14	1.15998e-14	1.09262e-14	1.00976e-14	9.09208e-15	8.43276e-15	7.86431e-15	7.4907e-15	7.05365e-15	6.63645e-15	6.19664e-15	5.40174e-15	5.29834e-15	5.34699e-15	4.70769e-15	4.72583e-15	4.41776e-15	4.02544e-15	3.79888e-15	3.75218e-15	3.50523e-15	3.27713e-15	3.28762e-15	3.02879e-15	2.905e-15	2.713e-15	2.71187e-15	2.7026e-15	2.51745e-15	2.25434e-15	2.20523e-15	2.18113e-15	2.02716e-15	1.77694e-15	1.44862e-15	1.28376e-15
79	2.41324e-12	1.52782e-12	9.70849e-13	5.97115e-13	3.6336e-13	2.13532e-13	1.2939e-13	7.76625e-14	4.6622e-14	3.14786e-14	2.28843e-14	1.72022e-14	1.46727e-14	1.26577e-14	1.21699e-14	1.09151e-14	1.00049e-14	9.14538e-15	8.61173e-15	8.0691e-15	7.17753e-15	6.51943e-15	6.57414e-15	6.0299e-15	5.78627e-15	5.4152e-15	4.7894e-15	4.68561e-15	4.1222e-15	4.49805e-15	4.26265e-15	3.84276e-15	3.57268e-15	3.53316e-15	3.33343e-15	3.09781e-15	3.10577e-15	2.82452e-15	2.80109e-15	2.68779e-15	2.61694e-15	2.33454e-15	2.34282e-15	2.24472e-15	2.08335e-15	2.10757e-15	1.79371e-15	1.5428e-15	1.23248e-15
80	2.38273e-12	1.5245e-12	9.51179e-13	5.86406e-13	3.55801e-13	2.12411e-13	1.26683e-13	7.62737e-14	4.62255e-14	3.13195e-14	2.23125e-14	1.61944e-14	1.46154e-14	1.33051e-14	1.21194e-14	1.06414e-14	9.85026e-15	8.99165e-15	8.12964e-15	7.7542e-15	7.27799e-15	6.60251e-15	6.43841e-15	6.24617e-15	5.89179e-15	5.53638e-15	4.99674e-15	5.04122e-15	4.41815e-15	4.38647e-15	4.12039e-15	3.99877e-15	3.69109e-15	3.51013e-15	3.22255e-15	3.14129e-15	2.75959e-15	2.99714e-15	2.84224e-15	2.59941e-15	2.55066e-15	2.49129e-15	2.28635e-15	2.22298e-15	2.25299e-15	2.13597e-15	1.76097e-15	1.50509e-15	1.22525e-15
81	2.3666e-12	1.48782e-12	9.3969e-13	5.76628e-13	3.50914e-13	2.11823e-13	1.23978e-13	7.53807e-14	4.55381e-14	3.10005e-14	2.18289e-14	1.65816e-14	1.42556e-14	1.30725e-14	1.11684e-14	1.07014e-14	9.86951e-15	8.8947e-15	8.34259e-15	7.89638e-15	7.74631e-15	6.75069e-15	6.57852e-15	6.14664e-15	5.69602e-15	5.44713e-15	5.01153e-15	4.7451e-15	4.63002e-15	4.31156e-15	3.94331e-15	4.09429e-15	3.50751e-15	3.45498e-15	3.12414e-15	3.19559e-15	2.86323e-15	2.83428e-15	2.78817e-15	2.61859e-15	2.50957e-15	2.49463e-15	2.25181e-15	2.31053e-15	2.19545e-15	2.11555e-15	1.77968e-15	1.51914e-15	1.26228e-15
82	2.35192e-12	1.47769e-12	9.42225e-13	5.75268e-13	3.45392e-13	2.08941e-13	1.22499e-13	7.29099e-14	4.45533e-14	2.97729e-14	2.14761e-14	1.67746e-14	1.47072e-14	1.26415e-14	1.16206e-14	1.05615e-14	9.71343e-15	8.86723e-15	8.53801e-15	7.77641e-15	7.2382e-15	6.95338e-15	6.60901e-15	6.18735e-15	5.79212e-15	5.07051e-15	5.00148e-15	4.81861e-15	4.49212e-15	4.22385e-15	4.31544e-15	3.96889e-15	3.59023e-15	3.45319e-15	3.4592e-15	3.22446e-15	3.03991e-15	3.03386e-15	2.8086e-15	2.59393e-15	2.54244e-15	2.44684e-15	2.28856e-15	2.2049e-15	2.21888e-15	2.13399e-15	1.78635e-15	1.53912e-15	1.32628e-15
83	2.33762e-12	1.4902e-12	9.33092e-13	5.76903e-13	3.41494e-13	2.03167e-13	1.19431e-13	7.23474e-14	4.36229e-14	3.01589e-14	2.18011e-14	1.70066e-14	1.45636e-14	1.2926e-14	1.1665e-14	1.06179e-14	9.76845e-15	9.04867e-15	8.53894e-15	7.6812e-15	7.31257e-15	6.76356e-15	6.33036e-15	5.72979e-15	6.05751e-15	5.15613e-15	4.87222e-15	4.92372e-15	4.35462e-15	4.35928e-15	4.00073e-15	3.99089e-15	3.67649e-15	3.50353e-15	3.49751e-15	3.19858e-15	3.26196e-15	2.80387e-15	2.66886e-15	2.55111e-15	2.67686e-15	2.38337e-15	2.3097e-15	2.30933e-15	2.1081e-15	1.95562e-15	1.75712e-15	1.44477e-15	1.28035e-15
84	2.31506e-12	1.47809e-12	9.23102e-13	5.73352e-13	3.38723e-13	2.02514e-13	1.18561e-13	7.24069e-14	4.45095e-14	2.94491e-14	2.05907e-14	1.73653e-14	1.4607e-14	1.25187e-14	1.15859e-14	1.03281e-14	9.9191e-15	9.02375e-15	8.48392e-15	7.65819e-15	7.44152e-15	6.96057e-15	6.45568e-15	5.86303e-15	5.81396e-15	5.26706e-15	4.72187e-15	4.79729e-15	4.41672e-15	4.19399e-15	3.97769e-15	3.89483e-15	3.56058e-15	3.51369e-15	3.40362e-15	3.19923e-15	3.09168e-15	2.84257e-15	2.80054e-15	2.58251e-15	2.618e-15	2.51398e-15	2.3828e-15	2.19229e-15	2.06446e-15	2.0906e-15	1.7033e-15	1.45802e-15	1.34802e-15
85	2.30893e-12	1.4618e-12	9.16517e-13	5.59819e-13	3.38919e-13	1.98734e-13	1.19661e-13	7.10288e-14	4.41858e-14	2.8927e-14	2.09732e-14	1.66552e-14	1.4301e-14	1.3189e-14	1.11594e-14	1.07807e-14	9.89377e-15	8.78234e-15	8.23332e-15	7.94988e-15	7.52769e-15	7.0971e-15	6.33946e-15	6.09191e-15	5.81489e-15	5.10499e-15	5.02473e-15	4.76053e-15	4.64508e-15	4.45789e-15	4.19039e-15	3.65526e-15	3.70545e-15	3.46699e-15	3.26486e-15	3.09434e-15	3.03693e-15	2.91215e-15	2.8075e-15	2.51092e-15	2.39494e-15	2.54446e-15	2.2457e-15	2.27783e-15	2.07881e-15	2.05863e-15	1.69452e-15	1.44456e-15	1.21473e-15
86	2.29631e-12	1.46342e-12	9.13202e-13	5.6093e-13	3.37648e-13	1.97695e-13	1.18668e-13	6.94555e-14	4.37781e-14	2.87002e-14	2.16992e-14	1.71318e-14	1.45877e-14	1.26589e-14	1.11091e-14	1.06471e-14	9.46162e-15	9.46651e-15	8.55624e-15	7.58897e-15	7.35709e-15	6.83372e-15	6.12117e-15	5.76768e-15	5.81087e-15	5.20449e-15	5.08524e-15	4.67505e-15	4.60387e-15	4.15066e-15	4.10195e-15	3.85769e-15	3.78993e-15	3.57107e-15	3.36263e-15	3.13111e-15	2.91783e-15	2.9607e-15	2.83343e-15	2.6731e-15	2.62667e-15	2.51802e-15	2.46687e-15	2.24053e-15	2.172e-15	2.07132e-15	1.72452e-15	1.54234e-15	1.286e-15
87	2.29289e-12	1.45777e-12	9.11309e-13	5.56601e-13	3.37645e-13	1.96431e-13	1.17326e-13	6.86841e-14	4.3795e-14	2.92735e-14	2.06939e-14	1.66717e-14	1.40103e-14	1.32209e-14	1.1136e-14	1.06092e-14	9.93027e-15	8.66353e-15	8.33629e-15	8.1465e-15	7.41369e-15	6.88234e-15	6.3185e-15	5.75029e-15	5.70974e-15	5.23802e-15	5.04861e-15	4.74053e-15	4.70868e-15	4.46813e-15	4.09725e-15	3.87185e-15	3.67446e-15	3.57805e-15	3.46906e-15	3.24429e-15	3.10754e-15	2.87293e-15	2.84321e-15	2.71699e-15	2.52166e-15	2.45822e-15	2.34308e-15	2.32445e-15	2.1649e-15	2.13227e-15	1.71485e-15	1.53484e-15	1.21699e-15
88	2.29551e-12	1.43854e-12	9.07519e-13	5.51737e-13	3.33421e-13	1.9636e-13	1.16268e-13	6.90672e-14	4.2691e-14	2.78367e-14	2.10711e-14	1.62182e-14	1.41545e-14	1.2782e-14	1.16996e-14	1.06316e-14	9.96017e-15	9.01763e-15	8.75968e-15	7.67523e-15	7.09747e-15	6.97738e-15	6.05056e-15	6.12632e-15	5.55243e-15	5.3524e-15	5.00326e-15	4.3396e-15	4.29662e-15	4.48809e-15	3.9845e-15	3.88187e-15	3.50625e-15	3.46926e-15	3.35068e-15	3.21951e-15	2.86964e-15	2.93457e-15	2.89736e-15	2.69161e-15	2.49343e-15	2.41451e-15	2.4024e-15	2.31112e-15	2.12178e-15	2.08756e-15	1.83108e-15	1.50931e-15	1.28303e-15
89	2.25988e-12	1.45281e-12	9.09543e-13	5.52292e-13	3.31836e-13	1.96265e-13	1.1586e-13	7.01089e-14	4.3288e-14	2.87218e-14	2.11884e-14	1.70372e-14	1.46261e-14	1.27095e-14	1.13282e-14	1.07576e-14	9.8795e-15	9.38197e-15	8.66673e-15	7.64483e-15	7.41694e-15	7.0289e-15	6.37472e-15	5.99533e-15	5.77407e-15	5.47922e-15	4.89135e-15	4.60145e-15	4.66074e-15	4.22582e-15	4.10226e-15	3.78999e-15	3.7473e-15	3.37111e-15	3.33739e-15	3.05228e-15	2.92984e-15	2.79953e-15	2.83122e-15	2.69187e-15	2.61223e-15	2.46335e-15	2.40217e-15	2.18701e-15	2.06234e-15	2.05458e-15	1.73784e-15	1.58144e-15	1.2597e-15
90	2.29038e-12	1.44376e-12	9.05668e-13	5.49931e-13	3.34791e-13	1.96253e-13	1.14527e-13	6.90849e-14	4.29714e-14	2.87132e-14	2.0229e-14	1.64856e-14	1.38673e-14	1.29263e-14	1.16089e-14	1.08595e-14	9.58379e-15	8.60078e-15	8.2252e-15	8.07522e-15	7.54631e-15	7.04968e-15	6.47463e-15	6.02469e-15	5.78586e-15	5.36567e-15	4.90093e-15	4.81223e-15	4.40894e-15	4.4583e-15	4.09454e-15	3.86519e-15	3.70647e-15	3.4904e-15	3.27575e-15	3.25889e-15	3.11593e-15	2.88006e-15	2.67661e-15	2.70234e-15	2.61336e-15	2.44191e-15	2.45623e-15	2.19927e-15	2.19296e-15	2.06822e-15	1.72534e-15	1.45229e-15	1.27654e-15
91	2.28409e-12	1.44347e-12	9.08064e-13	5.59669e-13	3.30952e-13	1.98091e-13	1.16649e-13	6.9809e-14	4.36983e-14	2.91662e-14	2.03527e-14	1.64269e-14	1.42061e-14	1.27374e-14	1.16383e-14	1.02593e-14	1.00171e-14	9.10268e-15	8.2949e-15	7.6932e-15	7.20702e-15	7.0685e-15	6.26856e-15	5.9803e-15	5.42309e-15	5.34665e-15	4.99158e-15	4.73518e-15	4.39569e-15	4.28577e-15	4.19233e-15	3.81232e-15	3.61044e-15	3.3913e-15	3.1391e-15	3.30372e-15	3.03306e-15	2.93547e-15	2.83617e-15	2.71649e-15	2.42884e-15	2.42907e-15	2.46224e-15	2.29746e-15	2.29515e-15	2.1385e-15	1.81915e-15	1.45592e-15	1.29027e-15
92	2.28056e-12	1.44729e-12	9.13339e-13	5.56519e-13	3.32359e-13	1.97977e-13	1.1628e-13	6.90602e-14	4.45066e-14	2.90047e-14	2.0946e-14	1.60976e-14	1.46149e-14	1.24104e-14	1.1851e-14	1.07488e-14	9.42021e-15	9.47568e-15	8.27609e-15	7.95657e-15	7.24765e-15	6.94324e-15	6.34029e-15	5.82507e-15	5.40322e-15	5.34371e-15	5.12219e-15	4.83687e-15	4.49296e-15	4.23383e-15	4.08567e-15	3.81751e-15	3.88964e-15	3.5193e-15	3.44633e-15	3.11909e-15	3.0143e-15	2.80224e-15	2.72572e-15	2.78151e-15	2.69736e-15	2.29314e-15	2.40885e-15	2.3717e-15	2.22954e-15	2.15793e-15	1.78707e-15	1.418e-15	1.26686e-15
93	2.28725e-12	1.46393e-12	9.20747e-13	5.57984e-13	3.3288e-13	1.96066e-13	1.16378e-13	6.89737e-14	4.27721e-14	2.96561e-14	2.12121e-14	1.64771e-14	1.44938e-14	1.28151e-14	1.15135e-14	1.05913e-14	9.71529e-15	9.00812e-15	8.5086e-15	7.75013e-15	7.50749e-15	6.60102e-15	6.60855e-15	6.12308e-15	5.84868e-15	5.57217e-15	5.2104e-15	4.64605e-15	4.54297e-15	4.3419e-15	4.03072e-15	4.02814e-15	3.59965e-15	3.53233e-15	3.37518e-15	3.15791e-15	2.92446e-15	2.84631e-15	2.79469e-15	2.71463e-15	2.55016e-15	2.42164e-15	2.36495e-15	2.34015e-15	2.11187e-15	2.08582e-15	1.8067e-15	1.49706e-15	1.24158e-15
94	2.29942e-12	1.45754e-12	9.13073e-13	5.65044e-13	3.3591e-13	1.97093e-13	1.18074e-13	6.93393e-14	4.29545e-14	2.95744e-14	2.15268e-14	1.67465e-14	1.37668e-14	1.24854e-14	1.15005e-14	1.07117e-14	9.77731e-15	8.90325e-15	9.12863e-15	7.92861e-15	7.6624e-15	6.81864e-15	6.35823e-15	5.971e-15	5.69239e-15	5.51761e-15	4.99596e-15	4.67344e-15	4.45598e-15	4.34393e-15	4.26233e-15	3.86259e-15	3.66877e-15	3.65678e-15	3.27288e-15	3.28677e-15	3.01773e-15	2.98307e-15	2.9412e-15	2.69125e-15	2.63226e-15	2.60695e-15	2.3911e-15	2.25461e-15	2.11025e-15	2.10727e-15	1.79356e-15	1.61677e-15	1.31562e-15
95	2.29333e-12	1.46378e-12	9.23277e-13	5.61277e-13	3.41133e-13	2.02596e-13	1.17897e-13	6.90586e-14	4.34871e-14	3.04551e-14	2.11887e-14	1.62396e-14	1.40691e-14	1.25247e-14	1.20505e-14	1.08658e-14	9.82256e-15	9.12697e-15	8.98093e-15	7.75561e-15	7.50831e-15	7.05395e-15	6.52933e-15	5.79606e-15	5.65007e-15	5.19763e-15	5.31742e-15	4.8925e-15	4.47753e-15	4.31455e-15	4.08163e-15	3.85671e-15	3.63737e-15	3.34955e-15	3.44088e-15	3.0256e-15	2.9799e-15	2.96412e-15	2.84559e-15	2.56095e-15	2.51471e-15	2.43915e-15	2.31204e-15	2.31474e-15	2.09101e-15	2.12867e-15	1.81229e-15	1.48936e-15	1.26166e-15
96	2.32868e-12	1.47731e-12	9.37423e-13	5.70323e-13	3.41936e-13	2.04079e-13	1.17559e-13	7.07169e-14	4.45453e-14	2.89694e-14	2.06213e-14	1.70782e-14	1.42029e-14	1.28466e-14	1.15057e-14	1.05103e-14	1.00621e-14	8.7021e-15	8.58318e-15	7.92173e-15	7.3605e-15	6.85738e-15	6.24043e-15	6.02493e-15	5.47708e-15	5.2926e-15	5.20588e-15	4.74029e-15	4.45288e-15	4.26506e-15	4.17831e-15	3.70017e-15	3.63776e-15	3.70263e-15	3.27472e-15	3.098e-15	3.05988e-15	2.78148e-15	2.85924e-15	2.60986e-15	2.46293e-15	2.55568e-15	2.28859e-15	2.25304e-15	2.14874e-15	2.13836e-15	1.67021e-15	1.49848e-15	1.27046e-15
97	2.34384e-12	1.48371e-12	9.29731e-13	5.78357e-13	3.47276e-13	2.04921e-13	1.2149e-13	7.0397e-14	4.35248e-14	3.03031e-14	2.15983e-14	1.66541e-14	1.43958e-14	1.30256e-14	1.22447e-14	1.0521e-14	1.00935e-14	9.00257e-15	8.37835e-15	8.21373e-15	7.76557e-15	6.86726e-15	6.42985e-15	6.00703e-15	5.69048e-15	5.42636e-15	5.24415e-15	4.56416e-15	4.79867e-15	4.20432e-15	4.01915e-15	3.90117e-15	3.60594e-15	3.38011e-15	3.47386e-15	3.2792e-15	3.16324e-15	2.79456e-15	2.67583e-15	2.75532e-15	2.65836e-15	2.55819e-15	2.36177e-15	2.30636e-15	2.16659e-15	2.05027e-15	1.73967e-15	1.48747e-15	1.33024e-15
98	2.36553e-12	1.49858e-12	9.35645e-13	5.82091e-13	3.52336e-13	2.07437e-13	1.22406e-13	7.21965e-14	4.44025e-14	2.89036e-14	2.10388e-14	1.79767e-14	1.47614e-14	1.31524e-14	1.1774e-14	1.09048e-14	9.79761e-15	9.51383e-15	8.38566e-15	7.99104e-15	7.0534e-15	6.94352e-15	6.4475e-15	6.06234e-15	5.62813e-15	5.52396e-15	4.97839e-15	4.75046e-15	4.58688e-15	4.30849e-15	4.08321e-15	3.86342e-15	3.44683e-15	3.50019e-15	3.40027e-15	3.1718e-15	3.01377e-15	2.81032e-15	2.99192e-15	2.6797e-15	2.45531e-15	2.4828e-15	2.39929e-15	2.42173e-15	2.21841e-15	2.11604e-15	1.75729e-15	1.56796e-15	1.27996e-15
99	2.36464e-12	1.50231e-12	9.45101e-13	5.81393e-13	3.54546e-13	2.07378e-13	1.25914e-13	7.33129e-14	4.58385e-14	2.97851e-14	2.02405e-14	1.7376e-14	1.41097e-14	1.29561e-14	1.17423e-14	1.10959e-14	9.71836e-15	8.92808e-15	8.1986e-15	8.09683e-15	7.55408e-15	6.74553e-15	6.55713e-15	6.09895e-15	5.6298e-15	5.54037e-15	4.87234e-15	4.81566e-15	4.47891e-15	4.04528e-15	4.09522e-15	3.78488e-15	3.70529e-15	3.22948e-15	3.22692e-15	3.15171e-15	3.11591e-15	2.95224e-15	2.6782e-15	2.60621e-15	2.54723e-15	2.51343e-15	2.42917e-15	2.11333e-15	2.21347e-15	2.0776e-15	1.83699e-15	1.5134e-15	1.22091e-15
100	2.37083e-12	1.52112e-12	9.59527e-13	5.89085e-13	3.58431e-13	2.19385e-13	1.23955e-13	7.45068e-14	4.60961e-14	3.00309e-14	2.18658e-14	1.77403e-14	1.44714e-14	1.26399e-14	1.14296e-14	1.07445e-14	9.92392e-15	9.23998e-15	8.86039e-15	8.44185e-15	7.10611e-15	6.72404e-15	6.63457e-15	5.89775e-15	5.53619e-15	5.52368e-15	4.88068e-15	4.86712e-15	4.39397e-15	3.94775e-15	4.08233e-15	3.71817e-15	3.57575e-15	3.40633e-15	3.38035e-15	3.23888e-15	2.99277e-15	2.8508e-15	2.68969e-15	2.77303e-15	2.56081e-15	2.42135e-15	2.23614e-15	2.33204e-15	2.12328e-15	2.16509e-15	1.67553e-15	1.44197e-15	1.23778e-15
101	2.39798e-12	1.52754e-12	9.69856e-13	5.95697e-13	3.61731e-13	2.19668e-13	1.28395e-13	7.59312e-14	4.72921e-14	3.06178e-14	2.20421e-14	1.74478e-14	1.48784e-14	1.29331e-14	1.1322e-14	1.08755e-14	9.40068e-15	9.2017e-15	8.74578e-15	8.18802e-15	7.29347e-15	6.96816e-15	6.55335e-15	6.30321e-15	5.59973e-15	5.5266e-15	4.99722e-15	4.79082e-15	4.44862e-15	4.18375e-15	4.11864e-15	3.69063e-15	3.6163e-15	3.39491e-15	3.28873e-15	3.11569e-15	3.07367e-15	2.7971e-15	2.76409e-15	2.67731e-15	2.60765e-15	2.55215e-15	2.3336e-15	2.30239e-15	2.17209e-15	2.14935e-15	1.7918e-15	1.53146e-15	1.21803e-15
102	2.42309e-12	1.5431e-12	9.79283e-13	6.05038e-13	3.69743e-13	2.1959e-13	1.28671e-13	7.64858e-14	4.67475e-14	3.12332e-14	2.29452e-14	1.77877e-14	1.47534e-14	1.2729e-14	1.20013e-14	1.06689e-14	9.32867e-15	9.08166e-15	8.16551e-15	8.02038e-15	7.31633e-15	6.61555e-15	6.50196e-15	6.0024e-15	5.63106e-15	5.39901e-15	4.9937e-15	4.90278e-15	4.44799e-15	4.50178e-15	3.9255e-15	3.93087e-15	3.76927e-15	3.56424e-15	3.34223e-15	3.17005e-15	3.04846e-15	2.88048e-15	2.672e-15	2.68504e-15	2.50175e-15	2.42001e-15	2.40487e-15	2.21704e-15	2.20355e-15	2.00982e-15	1.73239e-15	1.43059e-15	1.24901e-15
103	2.42623e-12	1.5452e-12	9.91542e-13	6.12239e-13	3.7305e-13	2.23868e-13	1.32645e-13	8.01176e-14	4.89563e-14	3.17435e-14	2.31492e-14	1.7742e-14	1.46954e-14	1.38421e-14	1.17336e-14	1.10222e-14	9.35919e-15	9.02881e-15	8.52908e-15	7.85168e-15	7.43569e-15	6.95746e-15	6.57326e-15	5.71363e-15	5.53266e-15	5.33233e-15	5.14757e-15	4.51729e-15	4.52232e-15	4.16956e-15	4.05799e-15	3.83188e-15	3.71801e-15	3.42315e-15	3.4657e-15	3.13429e-15	3.27759e-15	2.97067e-15	2.84929e-15	2.7467e-15	2.56486e-15	2.35252e-15	2.26033e-15	2.30764e-15	2.13687e-15	2.05589e-15	1.80794e-15	1.4806e-15	1.23498e-15
104	2.46705e-12	1.57604e-12	1.00509e-12	6.19056e-13	3.82049e-13	2.31156e-13	1.38479e-13	8.20552e-14	5.05904e-14	3.17008e-14	2.35366e-14	1.82623e-14	1.46206e-14	1.30999e-14	1.15623e-14	1.05923e-14	9.82013e-15	9.45654e-15	8.59828e-15	8.09677e-15	7.64084e-15	6.94702e-15	6.39253e-15	6.4438e-15	5.66399e-15	5.53634e-15	5.11496e-15	4.80598e-15	4.46402e-15	4.20035e-15	4.02103e-15	3.88276e-15	3.76371e-15	3.45446e-15	3.28025e-15	3.19189e-15	2.99168e-15	2.80761e-15	2.84645e-15	2.75479e-15	2.54212e-15	2.43192e-15	2.37153e-15	2.23494e-15	2.08381e-15	2.13432e-15	1.82755e-15	1.4761e-15	1.23014e-15
105	2.53349e-12	1.58338e-12	1.02477e-12	6.34811e-13	3.90055e-13	2.34473e-13	1.39186e-13	8.42889e-14	5.1305e-14	3.34919e-14	2.42403e-14	1.86924e-14	1.53337e-14	1.32137e-14	1.19193e-14	1.09067e-14	1.00508e-14	8.96688e-15	8.36534e-15	7.87317e-15	7.8663e-15	7.00566e-15	6.60612e-15	6.04207e-15	5.7349e-15	5.32992e-15	4.92535e-15	4.81727e-15	4.60657e-15	4.08506e-15	4.09101e-15	3.98095e-15	3.80368e-15	3.467e-15	3.29643e-15	3.20931e-15	3.09814e-15	2.97104e-15	2.85288e-15	2.68755e-15	2.53345e-15	2.43952e-15	2.34909e-15	2.4027e-15	2.14043e-15	2.18395e-15	1.76632e-15	1.44219e-15	1.29334e-15
106	2.54617e-12	1.60214e-12	1.03044e-12	6.51509e-13	3.97257e-13	2.37761e-13	1.44075e-13	8.76412e-14	5.32948e-14	3.34555e-14	2.44825e-14	1.89864e-14	1.52765e-14	1.2777e-14	1.18856e-14	1.10446e-14	1.00166e-14	9.54052e-15	8.74763e-15	8.11839e-15	7.4677e-15	6.76505e-15	6.1634e-15	6.54133e-15	5.89837e-15	5.24725e-15	5.11653e-15	4.72291e-15	4.52063e-15	4.38678e-15	4.21633e-15	4.01598e-15	3.53799e-15	3.42927e-15	3.35927e-15	3.2351e-15	2.95684e-15	2.93647e-15	2.66332e-15	2.51256e-15	2.62763e-15	2.58117e-15	2.40383e-15	2.37279e-15	2.07387e-15	2.09994e-15	1.75723e-15	1.48634e-15	1.23612e-15
107	2.60572e-12	1.62111e-12	1.05758e-12	6.56348e-13	4.05809e-13	2.45485e-13	1.49864e-13	9.06371e-14	5.59972e-14	3.5673e-14	2.5634e-14	1.89395e-14	1.63933e-14	1.40787e-14	1.19354e-14	1.10547e-14	1.00318e-14	9.18258e-15	8.94782e-15	7.99745e-15	7.2011e-15	7.20021e-15	6.43938e-15	5.88901e-15	5.77157e-15	5.34711e-15	5.07444e-15	4.83618e-15	4.59641e-15	4.30425e-15	4.07475e-15	3.84701e-15	3.59452e-15	3.37809e-15	3.28323e-15	3.13289e-15	2.93843e-15	2.82014e-15	2.78575e-15	2.60613e-15	2.48068e-15	2.40747e-15	2.38705e-15	2.22548e-15	2.14516e-15	2.13368e-15	1.72852e-15	1.43952e-15	1.29368e-15
108	2.63115e-12	1.65072e-12	1.0691e-12	6.74722e-13	4.1238e-13	2.53955e-13	1.53183e-13	9.21337e-14	5.83014e-14	3.62405e-14	2.59411e-14	1.92237e-14	1.57039e-14	1.36196e-14	1.22676e-14	1.08864e-14	9.95647e-15	9.63012e-15	8.59435e-15	8.12765e-15	7.33157e-15	6.7382e-15	6.58702e-15	5.86247e-15	5.7952e-15	5.41238e-15	5.19912e-15	4.62813e-15	4.37438e-15	4.12656e-15	4.08245e-15	3.84274e-15	3.68328e-15	3.45037e-15	3.35422e-15	3.07435e-15	2.90387e-15	2.97297e-15	2.77635e-15	2.62331e-15	2.58406e-15	2.52418e-15	2.45558e-15	2.22104e-15	2.06229e-15	2.06989e-15	1.79189e-15	1.42597e-15	1.32201e-15
109		1.67475e-12	1.08663e-12	6.90614e-13	4.25368e-13	2.60365e-13	1.59397e-13	9.50916e-14	5.65964e-14	3.78565e-14	2.60372e-14	1.99753e-14	1.52416e-14	1.34431e-14	1.16593e-14	1.11145e-14	9.46005e-15	9.00879e-15	8.60744e-15	8.1919e-15	7.65119e-15	6.99847e-15	6.58754e-15	6.38602e-15	5.63861e-15	5.68246e-15	5.01489e-15	4.99546e-15	4.8002e-15	4.27904e-15	4.20633e-15	3.81932e-15	3.64899e-15	3.35133e-15	3.28025e-15	3.17218e-15	2.99716e-15	2.84855e-15	2.70205e-15	2.62435e-15	2.59273e-15	2.40637e-15	2.24729e-15	2.20881e-15	2.14761e-15	2.12643e-15	1.73988e-15	1.44133e-15	1.26099e-15
110		1.70479e-12	1.11938e-12	7.08464e-13	4.42464e-13	2.69799e-13	1.62036e-13	9.98399e-14	6.11299e-14	3.8383e-14	2.62044e-14	1.9895e-14	1.62067e-14	1.36694e-14	1.24797e-14	1.14701e-14	1.01779e-14	8.79041e-15	8.77196e-15	7.76291e-15	7.39929e-15	6.94308e-15	6.77213e-15	6.22901e-15	5.88186e-15	5.50186e-15	4.99107e-15	4.81127e-15	4.57602e-15	4.24532e-15	3.9368e-15	3.70652e-15	3.6574e-15	3.63e-15	3.2882e-15	3.03441e-15	2.98103e-15	2.7688e-15	2.75337e-15	2.64221e-15	2.69126e-15	2.36671e-15	2.323e-15	2.12515e-15	2.20693e-15	2.09874e-15	1.65827e-15	1.52709e-15	1.26284e-15
111		1.72947e-12	1.13835e-12	7.24649e-13	4.5207e-13	2.7986e-13	1.68696e-13	1.02165e-13	6.27881e-14	4.15943e-14	2.77727e-14	1.98575e-14	1.6608e-14	1.41331e-14	1.2111e-14	1.13493e-14	1.03399e-14	9.32424e-15	8.64495e-15	7.87602e-15	7.3618e-15	7.05159e-15	6.83454e-15	6.22387e-15	5.7894e-15	5.34005e-15	4.94744e-15	4.79921e-15	4.82844e-15	4.22325e-15	4.15928e-15	4.04563e-15	3.61571e-15	3.57845e-15	3.27488e-15	3.18002e-15	2.98311e-15	3.06558e-15	2.77462e-15	2.60578e-15	2.55513e-15	2.30446e-15	2.38659e-15	2.29151e-15	2.13558e-15	1.92867e-15	1.71007e-15	1.448e-15	1.20374e-15
112		1.76089e-12	1.15702e-12	7.41234e-13	4.6661e-13	2.87094e-13	1.76866e-13	1.07629e-13	6.62765e-14	4.31687e-14	2.85419e-14	2.04539e-14	1.69688e-14	1.36437e-14	1.23453e-14	1.12229e-14	1.01062e-14	9.38691e-15	8.87227e-15	8.02255e-15	7.43089e-15	6.78664e-15	6.53659e-15	6.16682e-15	5.57637e-15	5.32924e-15	5.07798e-15	4.84653e-15	4.74306e-15	4.09189e-15	4.17034e-15	3.82654e-15	3.645e-15	3.42549e-15	3.32065e-15	3.09608e-15	2.94327e-15	2.8545e-15	2.65729e-15	2.65933e-15	2.60991e-15	2.44349e-15	2.24269e-15	2.22796e-15	2.13303e-15	2.0127e-15	1.74182e-15	1.41651e-15	1.2601e-15
113		1.78841e-12	1.16881e-12	7.60963e-13	4.7252e-13	2.9717e-13	1.86456e-13	1.13238e-13	7.01548e-14	4.39857e-14	3.05793e-14	2.12295e-14	1.70897e-14	1.4748e-14	1.275e-14	1.12328e-14	9.81286e-15	9.39637e-15	8.74187e-15	8.13555e-15	7.57383e-15	7.10984e-15	6.76838e-15	6.08081e-15	5.74201e-15	5.4435e-15	5.16174e-15	4.68275e-15	4.54344e-15	4.44173e-15	4.01373e-15	3.76084e-15	3.55811e-15	3.75209e-15	3.30007e-15	3.22848e-15	3.02769e-15	2.848e-15	2.80994e-15	2.61518e-15	2.45359e-15	2.3953e-15	2.33571e-15	2.26715e-15	2.20984e-15	2.13198e-15	1.77467e-15	1.40552e-15	1.24515e-15
114		1.82934e-12	1.21715e-12	7.91357e-13	4.94186e-13	3.05643e-13	1.89393e-13	1.17509e-13	7.36702e-14	4.68523e-14	3.1401e-14	2.26481e-14	1.73115e-14	1.45825e-14	1.22411e-14	1.1254e-14	1.00001e-14	9.60945e-15	9.03262e-15	7.90117e-15	7.592e-15	7.33298e-15	6.62494e-15	6.07671e-15	5.58145e-15	5.3875e-15	5.21278e-15	4.86545e-15	4.23014e-15	4.33081e-15	4.03356e-15	3.64322e-15	3.64384e-15	3.52186e-15	3.32317e-15	3.21857e-15	3.00745e-15	2.93254e-15	2.68465e-15	2.5912e-15	2.37666e-15	2.42308e-15	2.31837e-15	2.32231e-15	2.14411e-15	2.00792e-15	1.71362e-15	1.453e-15	1.25617e-15
115		1.86372e-12	1.24004e-12	8.04296e-13	5.10387e-13	3.20385e-13	2.01388e-13	1.22176e-13	7.60498e-14	4.78482e-14	3.2125e-14	2.32591e-14	1.73074e-14	1.47983e-14	1.31641e-14	1.12464e-14	1.02637e-14	9.3931e-15	8.63971e-15	8.2138e-15	7.46703e-15	6.764e-15	6.50877e-15	6.36519e-15	5.90421e-15	5.49723e-15	4.93464e-15	4.72458e-15	4.5555e-15	4.3069e-15	3.86053e-15	3.86004e-15	3.74024e-15	3.33331e-15	3.33575e-15	3.2464e-15	2.94746e-15	2.80161e-15	2.69926e-15	2.56264e-15	2.46785e-15	2.38243e-15	2.40677e-15	2.14828e-15	2.05384e-15	2.07281e-15	1.7525e-15	1.42954e-15	1.25152e-15
116		1.89471e-12	1.26828e-12	8.26977e-13	5.29561e-13	3.32604e-13	2.06664e-13	1.27803e-13	7.92252e-14	5.08587e-14	3.39118e-14	2.38979e-14	1.88758e-14	1.51929e-14	1.29317e-14	1.14512e-14	1.01962e-14	9.70223e-15	9.07235e-15	7.8998e-15	7.79102e-15	7.21393e-15	6.58292e-15	6.04958e-15	5.78623e-15	5.55106e-15	5.18449e-15	4.95535e-15	4.4014e-15	4.39566e-15	4.09517e-15	3.80195e-15	3.76904e-15	3.43495e-15	3.21181e-15	3.09651e-15	2.92722e-15	2.74644e-15	2.75808e-15	2.66761e-15	2.48688e-15	2.42121e-15	2.2805e-15	2.13258e-15	2.09529e-15	2.03543e-15	1.6216e-15	1.39721e-15	1.17949e-15
117		1.92892e-12	1.29979e-12	8.50005e-13	5.47527e-13	3.43898e-13	2.15075e-13	1.34257e-13	8.21959e-14	5.33275e-14	3.53394e-14	2.3982e-14	1.8155e-14	1.5896e-14	1.28203e-14	1.13686e-14	1.07711e-14	9.15799e-15	8.70744e-15	8.47713e-15	7.80005e-15	7.07849e-15	6.35277e-15	6.1267e-15	5.98833e-15	5.62213e-15	5.28248e-15	4.68532e-15	4.52754e-15	4.26782e-15	3.97076e-15	3.6804e-15	3.58278e-15	3.4408e-15	3.38453e-15	3.15633e-15	3.1358e-15	2.80358e-15	2.56241e-15	2.55324e-15	2.52034e-15	2.24305e-15	2.37566e-15	2.13096e-15	2.07791e-15	2.01906e-15	1.6875e-15	1.36593e-15	1.17036e-15
118		1.98135e-12	1.32369e-12	8.73566e-13	5.64017e-13	3.60793e-13	2.25723e-13	1.44568e-13	8.96185e-14	5.55114e-14	3.72438e-14	2.62211e-14	1.9424e-14	1.59072e-14	1.30377e-14	1.2013e-14	1.02229e-14	9.90574e-15	8.99876e-15	8.30631e-15	7.42613e-15	7.53335e-15	6.53589e-15	6.40155e-15	5.61056e-15	5.53792e-15	5.12149e-15	4.94116e-15	4.53594e-15	4.22512e-15	4.0065e-15	3.75477e-15	3.81469e-15	3.53311e-15	3.33793e-15	3.2298e-15	2.91905e-15	2.9141e-15	2.69955e-15	2.63553e-15	2.53077e-15	2.29188e-15	2.28787e-15	2.1731e-15	2.15779e-15	2.0719e-15	1.74507e-15	1.38819e-15	1.25507e-15
119		2.04224e-12	1.37667e-12	9.0579e-13	5.94633e-13	3.79341e-13	2.36998e-13	1.50647e-13	9.3893e-14	5.96924e-14	3.9327e-14	2.69519e-14	2.02173e-14	1.59485e-14	1.34268e-14	1.16651e-14	1.08726e-14	9.9606e-15	9.0363e-15	8.40051e-15	7.71772e-15	7.14965e-15	6.39608e-15	6.44481e-15	5.92036e-15	5.17601e-15	5.08908e-15	4.91104e-15	4.53544e-15	4.33496e-15	4.02445e-15	3.74526e-15	3.72804e-15	3.3026e-15	3.28973e-15	3.19605e-15	2.9362e-15	2.79731e-15	2.74001e-15	2.54737e-15	2.43738e-15	2.35644e-15	2.33329e-15	2.1688e-15	2.02728e-15	2.0355e-15	1.63029e-15	1.37568e-15	1.25575e-15
120		2.06914e-12	1.40971e-12	9.41149e-13	6.13268e-13	3.97377e-13	2.46126e-13	1.58072e-13	9.87875e-14	6.36553e-14	4.17196e-14	2.86892e-14	2.06709e-14	1.61439e-14	1.40394e-14	1.23086e-14	1.10112e-14	9.33732e-15	8.94629e-15	7.88342e-15	7.6524e-15	7.46651e-15	6.40172e-15	6.29814e-15	5.80649e-15	5.49552e-15	5.08815e-15	4.9803e-15	4.52092e-15	4.23433e-15	4.02523e-15	3.74824e-15	3.68974e-15	3.44427e-15	3.16525e-15	2.95783e-15	3.10368e-15	2.8676e-15	2.668e-15	2.67493e-15	2.50887e-15	2.3129e-15	2.25111e-15	2.25656e-15	2.14134e-15	2.10205e-15	1.64554e-15	1.39731e-15	1.21905e-15
121		2.13185e-12	1.45061e-12	9.68146e-13	6.36218e-13	4.17224e-13	2.63231e-13	1.67345e-13	1.04961e-13	6.72316e-14	4.34917e-14	3.02132e-14	2.16182e-14	1.61452e-14	1.42717e-14	1.20179e-14	1.10736e-14	9.6178e-15	9.00335e-15	8.7237e-15	7.84973e-15	7.29154e-15	6.60938e-15	6.37656e-15	5.76885e-15	5.48116e-15	5.15202e-15	5.15132e-15	4.33732e-15	4.24931e-15	3.92617e-15	3.82889e-15	3.70133e-15	3.36508e-15	3.33527e-15	2.96956e-15	2.92214e-15	2.80236e-15	2.62874e-15	2.64925e-15	2.5459e-15	2.35679e-15	2.16821e-15	2.11996e-15	2.03793e-15	2.08408e-15	1.54676e-15	1.47272e-15	1.20335e-15
122		2.16134e-12	1.48445e-12	1.00642e-12	6.63251e-13	4.3583e-13	2.82583e-13	1.7704e-13	1.13292e-13	7.24904e-14	4.76708e-14	3.18551e-14	2.31109e-14	1.80946e-14	1.42451e-14	1.30123e-14	1.10816e-14	1.02872e-14	9.17081e-15	8.08335e-15	8.07996e-15	7.08844e-15	6.68585e-15	6.37485e-15	5.73556e-15	5.48869e-15	5.38109e-15	4.96221e-15	4.5926e-15	4.21914e-15	4.27971e-15	3.89667e-15	3.68272e-15	3.42136e-15	3.35581e-15	2.95747e-15	3.01097e-15	2.91304e-15	2.72082e-15	2.4827e-15	2.49357e-15	2.36665e-15	2.29452e-15	2.16206e-15	2.27733e-15	1.94985e-15	1.75168e-15	1.34987e-15	1.27486e-15
123		2.25555e-12	1.54241e-12	1.03501e-12	6.9578e-13	4.55558e-13	2.92153e-13	1.87304e-13	1.22922e-13	7.64998e-14	5.00985e-14	3.44631e-14	2.37846e-14	1.84857e-14	1.43381e-14	1.2602e-14	1.09739e-14	1.03418e-14	9.04857e-15	8.30309e-15	7.74971e-15	6.79306e-15	6.5435e-15	6.07718e-15	5.60326e-15	5.73271e-15	4.99124e-15	4.7786e-15	4.58798e-15	4.31373e-15	4.02749e-15	3.72199e-15	3.43397e-15	3.25894e-15	3.26582e-15	3.06581e-15	2.75334e-15	2.83227e-15	2.70705e-15	2.67494e-15	2.49656e-15	2.21144e-15	2.29529e-15	2.10185e-15	2.12471e-15	1.9195e-15	1.70903e-15	1.34901e-15	1.24522e-15
124		2.3141e-12	1.58373e-12	1.0865e-12	7.25585e-13	4.79429e-13	3.10357e-13	2.00389e-13	1.29427e-13	8.1891e-14	5.48363e-14	3.67115e-14	2.54325e-14	1.87554e-14	1.51263e-14	1.30176e-14	1.14752e-14	1.03763e-14	9.15013e-15	8.55254e-15	7.66768e-15	7.23654e-15	6.62743e-15	6.0578e-15	5.68915e-15	5.47674e-15	5.13006e-15	4.63985e-15	4.43012e-15	4.24094e-15	4.27145e-15	3.78285e-15	3.66943e-15	3.37599e-15	3.22533e-15	3.10534e-15	2.98844e-15	2.69318e-15	2.6938e-15	2.50432e-15	2.45543e-15	2.40844e-15	2.19429e-15	2.23622e-15	2.15065e-15	1.96472e-15	1.63724e-15	1.39102e-15	1.16689e-15
125		2.3822e-12	1.63574e-12	1.12129e-12	7.52255e-13	5.06992e-13	3.27271e-13	2.12512e-13	1.37137e-13	8.74504e-14	5.74621e-14	3.72872e-14	2.70985e-14	2.0303e-14	1.63052e-14	1.27037e-14	1.15856e-14	9.98118e-15	9.2724e-15	8.69508e-15	7.80982e-15	7.40543e-15	6.94597e-15	6.4219e-15	5.49247e-15	5.20134e-15	5.23665e-15	4.61337e-15	4.41996e-15	4.23141e-15	3.66961e-15	3.67579e-15	3.58384e-15	3.39905e-15	3.23017e-15	3.05579e-15	2.86124e-15	2.68277e-15	2.64915e-15	2.48134e-15	2.37709e-15	2.42004e-15	2.35426e-15	2.12696e-15	2.07018e-15	2.02571e-15	1.61907e-15	1.37252e-15	1.17474e-15
126		2.49337e-12	1.70147e-12	1.16586e-12	7.88644e-13	5.35289e-13	3.51317e-13	2.28114e-13	1.44584e-13	9.50158e-14	6.07443e-14	4.05295e-14	2.90127e-14	2.06258e-14	1.68124e-14	1.28856e-14	1.12069e-14	1.02214e-14	9.32533e-15	8.50906e-15	7.55416e-15	7.38289e-15	6.64315e-15	6.5039e-15	5.79212e-15	5.402e-15	5.13443e-15	4.56834e-15	4.66368e-15	4.22602e-15	4.08641e-15	3.65519e-15	3.71769e-15	3.29508e-15	3.18544e-15	2.94765e-15	3.06947e-15	2.79061e-15	2.6557e-15	2.57701e-15	2.25574e-15	2.29179e-15	2.34584e-15	2.10251e-15	2.05903e-15	2.01949e-15	1.69912e-15	1.36973e-15	1.14367e-15
127		2.59393e-12	1.73465e-12	1.20974e-12	8.20158e-13	5.59211e-13	3.70263e-13	2.42847e-13	1.57317e-13	1.03814e-13	6.47206e-14	4.35186e-14	3.03944e-14	2.22212e-14	1.66989e-14	1.39587e-14	1.17524e-14	1.07315e-14	9.5664e-15	8.80603e-15	7.93508e-15	7.3689e-15	6.87027e-15	6.43835e-15	5.91717e-15	5.50852e-15	5.17692e-15	4.75528e-15	4.50061e-15	4.27752e-15	3.93252e-15	3.69532e-15	3.59053e-15	3.50708e-15	3.19903e-15	2.97146e-15	2.95949e-15	2.7432e-15	2.57084e-15	2.4729e-15	2.40337e-15	2.40435e-15	2.33321e-15	1.98865e-15	2.02358e-15	1.93079e-15	1.598e-15	1.37622e-15	1.19247e-15
128		2.69908e-12	1.80588e-12	1.26069e-12	8.68355e-13	5.86313e-13	3.91352e-13	2.60817e-13	1.67051e-13	1.11329e-13	7.27538e-14	4.98933e-14	3.25645e-14	2.33941e-14	1.79e-14	1.43559e-14	1.23389e-14	1.03744e-14	9.54492e-15	8.73001e-15	7.9608e-15	7.4991e-15	6.82434e-15	6.33682e-15	5.69675e-15	5.47679e-15	5.25159e-15	4.93126e-15	4.55752e-15	4.06344e-15	4.05995e-15	3.87307e-15	3.60533e-15	3.31066e-15	3.22014e-15	3.15394e-15	2.97179e-15	2.79878e-15	2.73388e-15	2.50725e-15	2.39387e-15	2.27176e-15	2.22705e-15	2.11198e-15	2.07664e-15	1.98437e-15	1.60598e-15	1.39282e-15	1.16489e-15
129			1.86967e-12	1.31703e-12	9.11434e-13	6.21025e-13	4.13987e-13	2.79499e-13	1.79662e-13	1.17999e-13	7.80078e-14	5.18069e-14	3.5496e-14	2.51754e-14	1.8851e-14	1.52226e-14	1.27108e-14	1.05946e-14	9.27278e-15	8.63722e-15	7.98457e-15	7.14794e-15	6.81738e-15	6.5087e-15	5.92761e-15	5.36507e-15	5.02554e-15	4.72957e-15	4.42332e-15	4.13498e-15	4.12135e-15	3.78512e-15	3.62384e-15	3.2738e-15	3.24716e-15	3.11957e-15	2.88936e-15	2.64584e-15	2.64973e-15	2.55085e-15	2.39361e-15	2.34596e-15	2.09593e-15	2.07684e-15	2.02815e-15	1.9662e-15	1.61205e-15	1.38736e-15	1.16666e-15
130			1.92304e-12	1.36046e-12	9.52958e-13	6.57594e-13	4.45303e-13	2.99889e-13	1.95515e-13	1.29434e-13	8.60611e-14	5.82217e-14	3.89037e-14	2.6742e-14	2.03425e-14	1.52961e-14	1.33036e-14	1.10131e-14	9.63566e-15	8.87948e-15	7.92674e-15	7.53852e-15	6.99997e-15	6.29286e-15	5.79866e-15	5.42773e-15	4.95146e-15	4.76681e-15	4.50046e-15	4.24576e-15	4.06329e-15	3.71237e-15	3.60616e-15	3.38097e-15	3.05039e-15	3.04501e-15	3.0016e-15	2.79657e-15	2.52396e-15	2.37093e-15	2.30909e-15	2.14952e-15	2.10263e-15	2.172e-15	1.97076e-15	1.91995e-15	1.64205e-15	1.31908e-15	1.14076e-15
131			1.9888e-12	1.43801e-12	1.00207e-12	6.94793e-13	4.70989e-13	3.16698e-13	2.14501e-13	1.43237e-13	9.35e-14	6.20875e-14	4.35809e-14	3.00621e-14	2.1225e-14	1.66301e-14	1.35494e-14	1.14816e-14	9.47534e-15	9.49719e-15	8.37157e-15	7.44095e-15	6.71929e-15	6.72806e-15	6.01752e-15	5.39907e-15	4.99599e-15	4.77849e-15	4.34858e-15	4.2325e-15	4.05049e-15	3.72008e-15	3.58169e-15	3.31377e-15	3.13972e-15	2.90978e-15	2.89354e-15	2.78886e-15	2.53386e-15	2.50556e-15	2.37056e-15	2.19591e-15	2.08693e-15	2.06998e-15	2.00837e-15	1.8883e-15	1.60555e-15	1.27519e-15	1.12439e-15
132			2.06086e-12	1.48909e-12	1.06117e-12	7.34077e-13	4.99269e-13	3.39019e-13	2.31163e-13	1.53189e-13	1.03649e-13	6.90674e-14	4.56713e-14	3.16484e-14	2.34405e-14	1.73209e-14	1.34582e-14	1.10087e-14	1.00154e-14	8.86882e-15	8.22393e-15	7.51343e-15	7.06305e-15	6.19262e-15	5.89981e-15	5.76952e-15	5.03956e-15	4.7444e-15	4.48373e-15	4.34802e-15	3.83134e-15	3.71494e-15	3.4493e-15	3.25465e-15	3.29869e-15	3.06059e-15	2.93873e-15	2.63234e-15	2.66906e-15	2.4729e-15	2.47928e-15	2.28591e-15	2.15819e-15	2.19234e-15	1.95601e-15	1.93314e-15	1.47694e-15	1.34838e-15	1.13585e-15
133			2.1495e-12	1.55108e-12	1.11446e-12	7.73425e-13	5.35775e-13	3.67034e-13	2.49594e-13	1.68597e-13	1.13744e-13	7.41532e-14	5.0274e-14	3.44091e-14	2.4065e-14	1.86084e-14	1.46511e-14	1.17124e-14	9.92007e-15	8.56165e-15	8.3414e-15	7.47162e-15	6.97572e-15	6.31966e-15	5.98863e-15	5.65524e-15	5.05365e-15	4.84181e-15	4.57162e-15	4.15771e-15	4.08447e-15	3.65961e-15	3.41888e-15	3.27812e-15	3.28459e-15	3.09033e-15	2.73351e-15	2.79936e-15	2.7267e-15	2.51476e-15	2.27201e-15	2.32899e-15	2.11114e-15	2.13771e-15	1.98773e-15	1.99352e-15	1.54246e-15	1.38279e-15	1.14089e-15
134			2.24852e-12	1.62287e-12	1.16808e-12	8.25771e-13	5.84881e-13	3.9791e-13	2.69521e-13	1.83712e-13	1.23652e-13	8.29913e-14	5.58197e-14	3.82815e-14	2.6714e-14	1.98693e-14	1.43719e-14	1.22013e-14	1.04308e-14	9.40285e-15	8.50809e-15	7.51387e-15	6.69335e-15	6.22896e-15	6.06084e-15	5.67497e-15	4.89015e-15	4.7703e-15	4.22148e-15	4.11375e-15	3.76116e-15	3.74551e-15	3.57933e-15	3.22236e-15	3.22846e-15	2.88547e-15	2.81333e-15	2.61544e-15	2.48672e-15	2.63779e-15	2.24958e-15	2.27036e-15	2.12306e-15	2.06386e-15	1.88842e-15	1.82748e-15	1.62591e-15	1.36336e-15	1.07632e-15
135			2.32747e-12	1.70293e-12	1.22697e-12	8.72367e-13	6.20399e-13	4.2805e-13	2.92153e-13	2.03315e-13	1.39051e-13	9.14538e-14	5.97604e-14	4.22769e-14	2.89723e-14	2.1566e-14	1.5647e-14	1.34165e-14	1.0373e-14	9.34747e-15	8.0585e-15	7.62408e-15	6.83625e-15	6.13486e-15	5.76611e-15	5.83107e-15	4.96301e-15	4.70158e-15	4.48614e-15	4.40451e-15	3.85324e-15	3.75719e-15	3.31538e-15	3.33811e-15	2.97757e-15	2.95197e-15	2.90183e-15	2.59699e-15	2.53584e-15	2.36646e-15	2.42546e-15	2.30243e-15	2.2105e-15	1.90173e-15	2.05232e-15	1.8737e-15	1.50185e-15	1.37388e-15	1.11102e-15
136			2.4515e-12	1.77754e-12	1.2832e-12	9.24338e-13	6.59312e-13	4.62539e-13	3.21786e-13	2.21432e-13	1.49708e-13	1.01896e-13	6.74285e-14	4.58955e-14	3.37308e-14	2.24714e-14	1.69149e-14	1.32228e-14	1.15252e-14	9.44856e-15	8.74153e-15	7.39222e-15	6.85529e-15	6.43047e-15	5.60151e-15	5.53786e-15	4.99425e-15	4.81091e-15	4.86985e-15	4.31115e-15	3.6901e-15	3.75033e-15	3.39731e-15	3.21873e-15	3.05712e-15	2.85364e-15	2.76838e-15	2.7424e-15	2.61014e-15	2.31593e-15	2.24684e-15	2.15481e-15	2.05249e-15	2.07712e-15	1.96134e-15	1.77889e-15	1.52382e-15	1.29122e-15	1.06899e-15
137			2.57301e-12	1.85111e-12	1.35317e-12	9.81967e-13	7.0386e-13	5.03498e-13	3.47915e-13	2.42103e-13	1.68816e-13	1.13107e-13	7.44181e-14	5.15725e-14	3.57375e-14	2.4409e-14	1.83131e-14	1.36598e-14	1.0971e-14	9.27749e-15	8.32928e-15	7.48982e-15	7.10711e-15	6.24317e-15	6.0454e-15	5.72549e-15	4.88148e-15	4.61785e-15	4.55207e-15	4.069e-15	3.73802e-15	3.69048e-15	3.55939e-15	3.41581e-15	3.15225e-15	2.86822e-15	2.56948e-15	2.59796e-15	2.59767e-15	2.39492e-15	2.33168e-15	2.23161e-15	2.10548e-15	2.03094e-15	1.78907e-15	1.79437e-15	1.54984e-15	1.236e-15	1.09995e-15
138			2.75438e-12	1.95364e-12	1.43773e-12	1.04688e-12	7.65307e-13	5.46005e-13	3.80989e-13	2.66946e-13	1.83295e-13	1.25514e-13	8.49593e-14	5.82522e-14	3.89909e-14	2.7057e-14	1.88413e-14	1.46791e-14	1.15553e-14	9.75967e-15	8.60259e-15	7.91103e-15	6.64938e-15	6.45041e-15	6.03467e-15	5.6381e-15	4.93173e-15	5.09809e-15	4.23391e-15	4.25273e-15	3.87241e-15	3.69746e-15	3.28287e-15	3.26849e-15	3.07715e-15	2.90906e-15	2.71231e-15	2.59962e-15	2.43332e-15	2.34341e-15	2.26915e-15	2.19356e-15	2.13169e-15	1.94576e-15	1.88579e-15	1.84322e-15	1.52541e-15	1.24527e-15	1.02101e-15
139				2.02512e-12	1.52091e-12	1.11224e-12	8.13122e-13	5.85788e-13	4.19831e-13	2.97072e-13	2.06666e-13	1.39958e-13	9.58502e-14	6.38266e-14	4.35802e-14	2.95717e-14	2.01405e-14	1.54165e-14	1.11567e-14	9.95257e-15	8.77576e-15	7.6378e-15	6.66228e-15	6.63538e-15	6.031e-15	5.41438e-15	4.96151e-15	4.82748e-15	4.48484e-15	4.48236e-15	3.82963e-15	3.58382e-15	3.30476e-15	3.30335e-15	3.27421e-15	2.91054e-15	2.59236e-15	2.75531e-15	2.49472e-15	2.32922e-15	2.32686e-15	2.04862e-15	2.0666e-15	2.00938e-15	1.89893e-15	1.81899e-15	1.4924e-15	1.28515e-15	1.08212e-15
140				2.1219e-12	1.5885e-12	1.19481e-12	8.77466e-13	6.32877e-13	4.60927e-13	3.29825e-13	2.27411e-13	1.57372e-13	1.07574e-13	7.11932e-14	4.74971e-14	3.33575e-14	2.24632e-14	1.66875e-14	1.26526e-14	1.03828e-14	9.07816e-15	7.57887e-15	6.95967e-15	6.63641e-15	5.48654e-15	5.4307e-15	5.27731e-15	4.77672e-15	4.62393e-15	4.14e-15	3.78814e-15	3.69354e-15	3.2029e-15	3.24196e-15	3.11414e-15	2.69664e-15	2.61473e-15	2.55354e-15	2.467e-15	2.34003e-15	2.24837e-15	2.13059e-15	2.00011e-15	1.92364e-15	1.84794e-15	1.84459e-15	1.50161e-15	1.28713e-15	1.05318e-15
141				2.23146e-12	1.67511e-12	1.27096e-12	9.32739e-13	6.88524e-13	5.01551e-13	3.59453e-13	2.52436e-13	1.78247e-13	1.20982e-13	8.12337e-14	5.46304e-14	3.55476e-14	2.5367e-14	1.79335e-14	1.36955e-14	1.04636e-14	9.06119e-15	7.73538e-15	7.18122e-15	6.34848e-15	5.79903e-15	4.8136e-15	5.13274e-15	4.65656e-15	4.32606e-15	4.20995e-15	3.97319e-15	3.65998e-15	3.28041e-15	3.22187e-15	3.01454e-15	2.95992e-15	2.83449e-15	2.56298e-15	2.4878e-15	2.2279e-15	2.26464e-15	2.27465e-15	1.95496e-15	1.94081e-15	1.90245e-15	1.7874e-15	1.52308e-15	1.16446e-15	1.11641e-15
142				2.35979e-12	1.76725e-12	1.34154e-12	1.01211e-12	7.39805e-13	5.47562e-13	3.96968e-13	2.83577e-13	1.99383e-13	1.37351e-13	9.31257e-14	6.03788e-14	4.01667e-14	2.6973e-14	1.79862e-14	1.4532e-14	1.06381e-14	9.09953e-15	7.94151e-15	7.33921e-15	6.42508e-15	5.98278e-15	5.45967e-15	5.07393e-15	4.83127e-15	4.27559e-15	4.08316e-15	4.00463e-15	3.43683e-15	3.36087e-15	3.11243e-15	2.99769e-15	2.89739e-15	2.81782e-15	2.629e-15	2.55364e-15	2.45143e-15	2.18572e-15	2.18352e-15	2.18582e-15	2.01146e-15	1.96469e-15	1.81354e-15	1.43188e-15	1.34477e-15	1.04809e-15
143				2.53064e-12	1.87476e-12	1.427e-12	1.08826e-12	8.11082e-13	5.95404e-13	4.35751e-13	3.13561e-13	2.25064e-13	1.54339e-13	1.04052e-13	6.86374e-14	4.47214e-14	3.07454e-14	2.02774e-14	1.59406e-14	1.19623e-14	9.28565e-15	7.7736e-15	7.16712e-15	6.48579e-15	6.04721e-15	4.95555e-15	4.82879e-15	4.3354e-15	4.32535e-15	4.10892e-15	4.04821e-15	3.62042e-15	3.35116e-15	3.08986e-15	2.90838e-15	2.67053e-15	2.57925e-15	2.37648e-15	2.33101e-15	2.29614e-15	2.3372e-15	2.24258e-15	2.00475e-15	1.95605e-15	1.75242e-15	1.74363e-15	1.52741e-15	1.30541e-15	1.00687e-15
144				2.71518e-12	1.97758e-12	1.52831e-12	1.16568e-12	8.83109e-13	6.58131e-13	4.86384e-13	3.53973e-13	2.50679e-13	1.71992e-13	1.19307e-13	7.9022e-14	5.06051e-14	3.40056e-14	2.27816e-14	1.5372e-14	1.18049e-14	9.6068e-15	7.9912e-15	6.99935e-15	6.28484e-15	5.75731e-15	5.40808e-15	5.09852e-15	4.33058e-15	4.27664e-15	4.04692e-15	3.67332e-15	3.20946e-15	3.40089e-15	2.96698e-15	2.73212e-15	2.85602e-15	2.67818e-15	2.48794e-15	2.43385e-15	2.406e-15	2.44405e-15	2.17058e-15	1.99009e-15	1.80597e-15	1.90548e-15	1.8264e-15	1.29938e-15	1.14957e-15	1.03748e-15
145					2.10179e-12	1.62863e-12	1.25545e-12	9.64408e-13	7.28736e-13	5.33444e-13	3.88651e-13	2.78497e-13	1.95926e-13	1.35875e-13	8.81698e-14	5.6973e-14	3.62066e-14	2.4302e-14	1.71277e-14	1.22264e-14	1.06457e-14	7.99089e-15	7.27307e-15	6.41566e-15	5.91874e-15	5.65171e-15	5.23017e-15	4.64998e-15	3.99892e-15	4.20763e-15	3.57024e-15	3.62815e-15	3.40868e-15	3.00565e-15	2.93763e-15	2.78237e-15	2.62577e-15	2.40118e-15	2.51193e-15	2.38384e-15	2.25348e-15	1.93385e-15	1.91471e-15	1.78905e-15	1.79955e-15	1.53039e-15	1.3647e-15	1.14352e-15	9.36511e-16
146					2.23253e-12	1.73214e-12	1.35037e-12	1.04207e-12	7.96487e-13	5.91924e-13	4.38988e-13	3.17019e-13	2.20528e-13	1.51167e-13	9.98176e-14	6.6395e-14	4.07708e-14	2.67251e-14	1.80906e-14	1.33007e-14	9.96249e-15	8.6436e-15	7.0729e-15	6.70575e-15	5.95755e-15	5.57535e-15	5.20403e-15	4.72993e-15	4.19493e-15	3.92622e-15	3.83822e-15	3.74593e-15	3.4592e-15	2.92777e-15	2.86178e-15	2.62272e-15	2.65166e-15	2.50052e-15	2.25273e-15	2.24487e-15	2.11777e-15	2.06513e-15	2.05919e-15	2.1562e-15	1.77701e-15	1.58706e-15	1.37281e-15	1.09992e-15	1.00119e-15
147					2.39185e-12	1.85267e-12	1.45952e-12	1.12964e-12	8.63909e-13	6.55601e-13	4.84891e-13	3.53339e-13	2.50981e-13	1.71883e-13	1.15663e-13	7.24911e-14	4.59813e-14	2.97192e-14	1.99251e-14	1.42832e-14	1.03191e-14	8.80999e-15	7.05474e-15	6.48025e-15	5.75641e-15	5.24566e-15	4.91507e-15	4.65999e-15	4.11459e-15	4.14642e-15	3.82829e-15	3.30339e-15	3.23699e-15	3.07304e-15	2.92004e-15	2.66373e-15	2.70318e-15	2.42044e-15	2.32181e-15	2.20677e-15	2.14531e-15	1.99456e-15	1.92907e-15	1.86898e-15	1.69114e-15	1.66524e-15	1.49684e-15	1.1343e-15	9.83804e-16
148					2.5982e-12	1.98465e-12	1.5669e-12	1.23114e-12	9.48891e-13	7.30896e-13	5.4943e-13	3.99044e-13	2.8165e-13	1.94341e-13	1.28667e-13	8.26562e-14	5.19631e-14	3.29866e-14	2.06915e-14	1.51223e-14	1.13839e-14	8.35703e-15	7.22449e-15	6.13218e-15	5.69129e-15	5.35487e-15	4.72911e-15	4.55067e-15	4.52186e-15	4.09067e-15	3.70003e-15	3.46793e-15	3.20212e-15	3.12694e-15	3.09966e-15	2.68786e-15	2.55194e-15	2.5236e-15	2.37517e-15	2.35385e-15	2.03635e-15	2.05804e-15	1.79518e-15	1.83208e-15	1.7432e-15	1.66605e-15	1.39763e-15	1.10609e-15	8.69725e-16
149						2.11975e-12	1.68369e-12	1.33816e-12	1.04123e-12	7.98515e-13	6.13774e-13	4.48272e-13	3.21705e-13	2.21293e-13	1.45498e-13	9.30198e-14	5.77391e-14	3.77836e-14	2.30767e-14	1.55756e-14	1.1035e-14	8.68169e-15	7.79948e-15	6.73274e-15	6.07147e-15	5.50898e-15	4.94271e-15	4.67966e-15	4.43247e-15	3.95816e-15	3.56727e-15	3.42785e-15	3.4484e-15	3.04197e-15	2.85489e-15	2.57202e-15	2.53963e-15	2.50472e-15	2.34994e-15	2.14919e-15	1.90778e-15	1.8081e-15	1.95015e-15	1.74806e-15	1.70192e-15	1.59347e-15	1.3306e-15	1.14327e-15	1.04496e-15
150						2.2773e-12	1.8118e-12	1.45123e-12	1.13818e-12	8.90214e-13	6.76758e-13	5.07004e-13	3.67689e-13	2.5341e-13	1.65737e-13	1.06745e-13	6.62843e-14	3.96739e-14	2.5736e-14	1.6261e-14	1.16326e-14	9.20123e-15	7.24786e-15	6.64119e-15	5.73187e-15	5.48056e-15	4.85574e-15	4.36916e-15	4.01117e-15	4.15791e-15	3.77239e-15	3.29997e-15	3.08901e-15	3.03719e-15	2.74405e-15	2.6366e-15	2.31546e-15	2.46245e-15	2.04343e-15	2.21254e-15	2.03908e-15	1.82603e-15	1.69828e-15	1.71504e-15	1.69661e-15	1.5644e-15	1.3024e-15	1.10128e-15	9.34327e-16
151						2.46196e-12	1.95013e-12	1.56413e-12	1.24992e-12	9.87548e-13	7.59235e-13	5.69836e-13	4.16464e-13	2.83853e-13	1.8703e-13	1.18009e-13	7.30436e-14	4.35926e-14	2.73436e-14	1.7529e-14	1.28338e-14	9.0736e-15	8.08187e-15	6.57542e-15	5.82181e-15	5.45551e-15	4.91586e-15	4.54873e-15	4.0632e-15	3.91603e-15	3.51729e-15	3.56117e-15	3.27774e-15	3.04075e-15	2.5974e-15	2.62817e-15	2.45888e-15	2.39078e-15	2.26109e-15	2.24971e-15	1.96171e-15	1.77884e-15	1.81822e-15	1.75783e-15	1.6193e-15	1.56974e-15	1.15242e-15	1.13725e-15	9.19949e-16
152						2.73229e-12	2.09934e-12	1.70941e-12	1.37606e-12	1.08829e-12	8.49322e-13	6.49855e-13	4.70193e-13	3.26314e-13	2.13203e-13	1.32726e-13	8.18132e-14	4.69092e-14	2.90176e-14	1.94476e-14	1.24411e-14	9.6771e-15	7.78497e-15	6.47647e-15	5.73797e-15	5.65226e-15	4.51366e-15	4.53583e-15	4.33923e-15	3.74076e-15	3.4798e-15	3.39488e-15	3.37795e-15	2.91868e-15	2.73232e-15	2.72692e-15	2.36472e-15	2.41642e-15	2.21832e-15	2.08973e-15	1.92738e-15	1.93031e-15	1.72185e-15	1.74293e-15	1.43239e-15	1.56924e-15	1.30319e-15	1.08799e-15	9.09266e-16
153							2.26187e-12	1.84545e-12	1.49452e-12	1.2065e-12	9.51683e-13	7.2806e-13	5.33831e-13	3.67469e-13	2.38998e-13	1.47417e-13	8.76102e-14	5.14374e-14	3.11732e-14	2.03327e-14	1.28871e-14	1.00304e-14	8.09477e-15	6.53799e-15	5.83269e-15	5.49201e-15	4.99807e-15	4.32856e-15	4.01876e-15	3.67787e-15	3.43082e-15	3.07917e-15	2.9531e-15	2.69737e-15	2.71789e-15	2.59313e-15	2.2642e-15	2.11962e-15	2.16956e-15	2.17037e-15	1.82512e-15	1.71489e-15	1.75994e-15	1.51621e-15	1.61827e-15	1.60483e-15	1.32991e-15	1.01138e-15	8.60399e-16
154							2.49996e-12	1.99378e-12	1.63882e-12	1.33874e-12	1.06606e-12	8.18593e-13	6.0877e-13	4.19413e-13	2.71556e-13	1.66013e-13	9.81666e-14	5.67794e-14	3.39376e-14	2.06715e-14	1.38634e-14	9.8055e-15	8.02777e-15	6.64638e-15	5.61264e-15	5.21326e-15	4.98778e-15	4.31302e-15	4.08014e-15	3.83229e-15	3.30652e-15	3.20532e-15	3.03889e-15	2.88644e-15	2.86517e-15	2.59827e-15	2.29551e-15	2.23962e-15	2.1342e-15	2.06249e-15	1.80947e-15	1.82942e-15	1.65861e-15	1.56775e-15	1.50679e-15	1.49812e-15	1.25388e-15	8.94698e-16	8.71591e-16
155							2.81399e-12	2.19058e-12	1.78833e-12	1.45684e-12	1.18988e-12	9.31027e-13	6.87173e-13	4.76859e-13	3.03599e-13	1.83678e-13	1.04203e-13	6.12773e-14	3.54193e-14	2.21317e-14	1.3974e-14	1.00226e-14	7.30526e-15	6.72897e-15	6.07746e-15	5.02897e-15	4.57855e-15	4.13885e-15	3.87852e-15	3.49979e-15	3.46073e-15	3.19526e-15	3.15923e-15	2.80025e-15	2.65714e-15	2.39462e-15	2.28666e-15	2.20274e-15	2.0719e-15	2.08731e-15	1.90658e-15	1.74057e-15	1.78083e-15	1.60211e-15	1.54078e-15	1.43915e-15	1.26139e-15	9.80914e-16	7.40702e-16
156								2.41957e-12	1.9792e-12	1.61345e-12	1.33143e-12	1.04841e-12	7.72935e-13	5.37143e-13	3.41106e-13	2.04558e-13	1.15466e-13	6.42834e-14	3.67248e-14	2.25362e-14	1.47477e-14	1.00726e-14	7.67113e-15	7.00567e-15	5.40425e-15	4.88619e-15	4.49562e-15	4.45443e-15	3.75972e-15	3.54233e-15	3.49069e-15	3.10626e-15	2.72553e-15	2.57422e-15	2.46262e-15	2.44438e-15	2.1402e-15	2.01411e-15	2.0312e-15	2.02603e-15	1.86577e-15	1.6126e-15	1.59864e-15	1.5485e-15	1.67005e-15	1.44913e-15	1.21084e-15	9.05265e-16	8.49646e-16
157								2.74179e-12	2.17383e-12	1.80189e-12	1.49072e-12	1.17817e-12	8.89658e-13	6.13027e-13	3.76264e-13	2.19901e-13	1.21692e-13	6.95328e-14	3.93958e-14	2.33345e-14	1.48647e-14	9.83562e-15	7.50775e-15	6.44082e-15	5.707e-15	4.99318e-15	4.68613e-15	4.23246e-15	3.93012e-15	3.58314e-15	3.52423e-15	3.0499e-15	2.68432e-15	2.78577e-15	2.48748e-15	2.38867e-15	2.30459e-15	2.05619e-15	2.01159e-15	1.77229e-15	1.77674e-15	1.81036e-15	1.57801e-15	1.45627e-15	1.52005e-15	1.46394e-15	1.21756e-15	8.84831e-16	8.04484e-16
158									2.4192e-12	1.99678e-12	1.65734e-12	1.33628e-12	1.01605e-12	6.85723e-13	4.16691e-13	2.4022e-13	1.29197e-13	7.08358e-14	4.0069e-14	2.33866e-14	1.49699e-14	9.73555e-15	7.55332e-15	6.69992e-15	5.84405e-15	5.0007e-15	4.58637e-15	4.30156e-15	3.79797e-15	3.50092e-15	3.1815e-15	3.15506e-15	3.04504e-15	2.69687e-15	2.39233e-15	2.26007e-15	2.26005e-15	2.09035e-15	1.8761e-15	1.79682e-15	1.72307e-15	1.71563e-15	1.82512e-15	1.48533e-15	1.38506e-15	1.33727e-15	1.12272e-15	9.36577e-16	8.49553e-16
159									2.78375e-12	2.22235e-12	1.83842e-12	1.49954e-12	1.14194e-12	7.73195e-13	4.60871e-13	2.55261e-13	1.34041e-13	7.49053e-14	4.11483e-14	2.40488e-14	1.50459e-14	1.02721e-14	7.86591e-15	6.66294e-15	5.66122e-15	4.83911e-15	4.35655e-15	3.91644e-15	3.60237e-15	3.50271e-15	3.31537e-15	3.00071e-15	2.92794e-15	2.60351e-15	2.31431e-15	2.17546e-15	2.26947e-15	2.07869e-15	1.95412e-15	1.76271e-15	1.74426e-15	1.55e-15	1.56123e-15	1.5979e-15	1.40752e-15	1.27417e-15	1.14833e-15	8.54219e-16	8.27211e-16
160										2.51123e-12	2.06596e-12	1.70297e-12	1.29977e-12	8.67182e-13	4.9902e-13	2.66873e-13	1.41033e-13	7.77691e-14	4.25891e-14	2.48895e-14	1.50863e-14	9.95293e-15	7.94673e-15	6.29225e-15	5.3318e-15	4.89733e-15	4.46936e-15	3.98546e-15	3.74575e-15	3.39019e-15	3.01395e-15	2.77975e-15	2.74984e-15	2.45475e-15	2.35152e-15	2.07659e-15	2.07982e-15	1.8294e-15	2.13909e-15	1.84599e-15	1.6296e-15	1.64885e-15	1.43708e-15	1.40714e-15	1.32936e-15	1.33067e-15	1.05823e-15	8.937e-16	6.83463e-16
161											2.3571e-12	1.92444e-12	1.48009e-12	9.76322e-13	5.3596e-13	2.78793e-13	1.3791e-13	7.48303e-14	4.18262e-14	2.31574e-14	1.49033e-14	1.08083e-14	7.97441e-15	6.39708e-15	5.4162e-15	4.59589e-15	4.46954e-15	3.6624e-15	3.59403e-15	3.18203e-15	3.00401e-15	2.94725e-15	2.88954e-15	2.27768e-15	2.4277e-15	1.8942e-15	1.99026e-15	1.83054e-15	1.88402e-15	1.9255e-15	1.85133e-15	1.45825e-15	1.44249e-15	1.33269e-15	1.34213e-15	1.38804e-15	9.95107e-16	7.90362e-16	7.5448e-16
162											2.77008e-12	2.20399e-12	1.70135e-12	1.08423e-12	5.68674e-13	2.81751e-13	1.38758e-13	7.54121e-14	4.11682e-14	2.24105e-14	1.47031e-14	9.98982e-15	7.68464e-15	5.97709e-15	5.28192e-15	4.89353e-15	4.15381e-15	3.83907e-15	3.59342e-15	3.23099e-15	3.26389e-15	2.4357e-15	2.41559e-15	2.71308e-15	2.07512e-15	2.021e-15	2.05374e-15	1.75591e-15	1.83469e-15	1.65439e-15	1.50852e-15	1.55164e-15	1.50041e-15	1.36687e-15	1.32721e-15	1.15356e-15	1.02952e-15	8.93677e-16	7.33563e-16
163												2.6188e-12	1.96626e-12	1.20755e-12	5.92733e-13	2.71929e-13	1.33788e-13	7.13222e-14	3.80341e-14	2.21881e-14	1.36652e-14	1.01122e-14	7.39479e-15	6.1904e-15	5.16646e-15	4.43196e-15	4.16851e-15	3.24328e-15	3.42926e-15	3.16981e-15	2.74656e-15	2.8187e-15	2.40309e-15	2.26999e-15	2.21235e-15	1.82555e-15	1.77004e-15	1.84857e-15	1.60853e-15	1.62333e-15	1.52124e-15	1.37724e-15	1.35114e-15	1.41532e-15	1.30412e-15	1.17354e-15	9.21571e-16	7.53802e-16	6.2389e-16
164													2.38287e-12	1.36269e-12	5.87799e-13	2.54865e-13	1.2827e-13	6.49169e-14	3.63746e-14	2.24885e-14	1.36915e-14	9.27116e-15	7.38415e-15	5.79768e-15	5.33772e-15	4.51216e-15	4.45853e-15	3.84316e-15	3.35692e-15	3.0224e-15	3.05613e-15	2.34345e-15	2.23156e-15	2.42077e-15	1.96588e-15	1.97302e-15	2.09494e-15	1.63339e-15	1.69814e-15	1.61066e-15	1.47526e-15	1.37071e-15	1.47623e-15	1.25157e-15	1.27544e-15	1.25721e-15	1.06268e-15	7.57194e-16	6.81577e-16
165														1.59332e-12	5.57089e-13	2.22703e-13	1.16555e-13	5.99906e-14	3.48348e-14	2.15142e-14	1.35514e-14	9.56271e-15	7.73096e-15	5.64091e-15	4.93042e-15	4.0426e-15	3.93238e-15	3.39962e-15	3.21561e-15	2.92946e-15	2.41967e-15	2.53836e-15	2.59502e-15	1.95238e-15	2.03501e-15	2.02401e-15	1.85314e-15	1.66505e-15	1.61922e-15	1.36168e-15	1.30308e-15	1.46291e-15	1.32557e-15	1.2459e-15	1.24343e-15	1.1255e-15	8.07193e-16	7.25588e-16	6.66324e-16
166															5.51188e-13	1.99547e-13	1.01841e-13	5.79788e-14	3.29044e-14	2.03909e-14	1.27151e-14	9.63376e-15	6.51071e-15	5.45737e-15	4.60521e-15	4.54407e-15	3.76442e-15	3.25861e-15	2.94661e-15	2.78434e-15	2.54598e-15	2.52696e-15	2.23979e-15	1.90489e-15	1.94727e-15	1.8773e-15	1.83105e-15	1.67246e-15	1.4672e-15	1.54969e-15	1.60571e-15	1.16771e-15	1.2482e-15	1.29984e-15	1.31081e-15	1.06888e-15	8.80416e-16	7.63068e-16	6.21397e-16
167																	1.05387e-13	5.2867e-14	3.08306e-14	1.86091e-14	1.25251e-14	8.71355e-15	6.8096e-15	6.01418e-15	4.84178e-15	4.01482e-15	4.05214e-15	3.48328e-15	3.17469e-15	3.17474e-15	2.36835e-15	2.26195e-15	2.30752e-15	2.19025e-15	2.00464e-15	1.51658e-15	1.71418e-15	1.60515e-15	1.52839e-15	1.43527e-15	1.36076e-15	1.36011e-15	1.3294e-15	1.08003e-15	1.20777e-15	1.11381e-15	8.32202e-16	7.18864e-16	6.01767e-16
168																			3.69696e-14	1.92307e-14	1.32165e-14	8.92086e-15	7.01418e-15	5.86349e-15	4.83156e-15	3.77939e-15	3.37384e-15	3.64517e-15	2.72306e-15	2.88688e-15	2.79477e-15	2.55136e-15	2.10492e-15	2.01552e-15	1.97289e-15	1.62844e-15	1.70999e-15	1.29573e-15	1.25137e-15	1.18476e-15	1.08112e-15	1.10632e-15	1.1822e-15	9.92014e-16	1.0597e-15	1.03307e-15	6.80937e-16	7.76455e-16	6.76173e-16
169																					1.46226e-14	9.87507e-15	7.05063e-15	5.84853e-15	4.64437e-15	4.23262e-15	4.00784e-15	3.28291e-15	2.34684e-15	2.5456e-15	2.25931e-15	2.26735e-15	1.87193e-15	2.06022e-15	1.677e-15	1.52993e-15	1.35272e-15	1.3137e-15	1.37038e-15	1.0018e-15	1.15575e-15	1.16923e-15	1.13618e-15	1.1383e-15	8.69017e-16	8.39286e-16	8.24114e-16	6.47669e-16	4.88264e-16
170
171
172
173
174
175
176
177
178
179
180
standard error (Gy/(Bqs))
q(deg.)\ r(cm)	0.05	0.06	0.07	0.08	0.09	0.1	0.11	0.12	0.13	0.14	0.15	0.16	0.17	0.18	0.19	0.2	0.21	0.22	0.23	0.24	0.25	0.26	0.27	0.28	0.29	0.3	0.31	0.32	0.33	0.34	0.35	0.36	0.37	0.38	0.39	0.4	0.41	0.42	0.43	0.44	0.45	0.46	0.47	0.48	0.49	0.5	0.55	0.6	0.65
0																				2.49762e-15	2.70992e-15	2.2241e-15	1.68103e-15	1.81917e-15	1.74603e-15	1.05902e-15	1.09571e-15	1.27513e-15	1.33433e-15	1.26269e-15	1.16111e-15	6.61316e-16	8.63776e-16	4.40382e-16	4.13253e-16	5.49619e-16	4.59841e-16	5.55925e-16	6.43124e-16	4.66496e-16	5.34853e-16	4.22926e-16	5.0489e-16	3.11809e-16	4.78049e-16	2.97886e-16	4.33411e-16	2.72232e-16	3.53401e-16
1																				1.91408e-15	1.28679e-15	1.26958e-15	1.31749e-15	1.40756e-15	1.01246e-15	1.04725e-15	8.35798e-16	9.09718e-16	7.71016e-16	4.03423e-16	5.18706e-16	5.67206e-16	4.28607e-16	4.49623e-16	3.46891e-16	3.16925e-16	3.22207e-16	4.85142e-16	4.97491e-16	3.74719e-16	2.72658e-16	1.70945e-16	3.29087e-16	1.43649e-16	2.19254e-16	2.46293e-16	2.13499e-16	1.7539e-16	1.83671e-16
2																				1.21929e-15	1.16128e-15	8.63133e-16	6.64466e-16	7.05989e-16	5.66744e-16	6.04918e-16	5.03375e-16	6.60752e-16	4.69541e-16	5.31183e-16	4.46759e-16	2.79856e-16	4.93663e-16	3.49891e-16	3.65354e-16	2.85603e-16	2.56503e-16	1.63588e-16	2.71712e-16	3.16682e-16	2.37366e-16	2.06402e-16	1.67608e-16	2.52569e-16	2.20514e-16	1.68697e-16	1.42963e-16	1.11116e-16	1.1709e-16
3																			2.04389e-15	9.99496e-16	9.82106e-16	9.00069e-16	7.47472e-16	5.8656e-16	5.97288e-16	5.10769e-16	3.7071e-16	3.58952e-16	3.60025e-16	3.30893e-16	3.80019e-16	3.27878e-16	3.42078e-16	2.9051e-16	2.562e-16	3.27097e-16	2.5641e-16	2.88184e-16	1.73642e-16	2.0417e-16	2.29858e-16	1.32653e-16	1.80691e-16	1.44226e-16	2.25418e-16	1.69849e-16	1.36508e-16	1.19722e-16	1.06281e-16
4																			1.57297e-15	1.00857e-15	7.77731e-16	6.4314e-16	5.32469e-16	6.096e-16	5.00268e-16	4.3099e-16	3.39929e-16	3.7508e-16	3.48994e-16	3.6167e-16	3.12728e-16	2.8732e-16	2.41442e-16	2.90418e-16	2.22481e-16	2.32705e-16	2.13545e-16	2.09611e-16	1.88393e-16	1.46246e-16	2.1191e-16	1.67524e-16	1.5502e-16	1.38229e-16	1.31401e-16	1.57344e-16	1.02396e-16	1.08498e-16	8.53762e-17
5																			1.30475e-15	8.29895e-16	7.00918e-16	6.47449e-16	6.12949e-16	4.20848e-16	4.82815e-16	3.91939e-16	3.89213e-16	3.46582e-16	3.61036e-16	3.20885e-16	2.74763e-16	2.41882e-16	1.96431e-16	2.47039e-16	1.70881e-16	1.86498e-16	2.31268e-16	2.06468e-16	1.42943e-16	1.5781e-16	1.69004e-16	1.56927e-16	1.46516e-16	1.34973e-16	1.50283e-16	1.1204e-16	1.24041e-16	7.99505e-17	7.43619e-17
6																			1.15412e-15	7.42524e-16	6.80194e-16	5.61497e-16	5.81271e-16	4.44989e-16	4.10673e-16	3.81624e-16	3.30513e-16	3.03338e-16	2.86958e-16	2.80471e-16	2.51242e-16	2.80108e-16	2.29627e-16	2.04224e-16	2.09344e-16	1.54117e-16	1.73212e-16	1.62389e-16	1.4449e-16	1.53087e-16	1.5714e-16	1.47685e-16	1.26083e-16	1.24761e-16	1.38086e-16	1.03754e-16	1.0286e-16	9.40745e-17	6.56651e-17
7																			8.71291e-16	7.20661e-16	5.71916e-16	5.3431e-16	4.54448e-16	4.1405e-16	3.7747e-16	3.49137e-16	3.08724e-16	3.16318e-16	2.88541e-16	2.7811e-16	1.86579e-16	2.19154e-16	2.12935e-16	2.02353e-16	1.95047e-16	1.88529e-16	1.75532e-16	1.7122e-16	1.42514e-16	1.35281e-16	1.46128e-16	1.32348e-16	1.39936e-16	1.18886e-16	9.49052e-17	9.83494e-17	9.24293e-17	7.14138e-17	6.46064e-17
8																			9.19017e-16	6.56749e-16	6.08895e-16	4.90923e-16	4.54361e-16	3.77341e-16	3.19831e-16	3.19473e-16	2.67392e-16	2.8371e-16	2.43231e-16	2.16839e-16	2.52373e-16	2.03868e-16	1.60028e-16	1.85471e-16	1.81992e-16	1.66892e-16	1.47697e-16	1.62806e-16	1.43026e-16	1.24543e-16	1.4435e-16	1.27687e-16	1.24144e-16	1.2089e-16	1.10712e-16	1.17179e-16	8.47293e-17	7.71706e-17	5.33848e-17
9																			7.78396e-16	7.24545e-16	5.61064e-16	4.81959e-16	4.15749e-16	3.34907e-16	3.14419e-16	3.23478e-16	3.0854e-16	2.53571e-16	2.37748e-16	2.11839e-16	1.93969e-16	1.80183e-16	1.90507e-16	1.55724e-16	1.52577e-16	1.50233e-16	1.62673e-16	1.30631e-16	1.30854e-16	1.24667e-16	1.2821e-16	1.29643e-16	1.23794e-16	1.0626e-16	1.07425e-16	9.84352e-17	8.64769e-17	7.28509e-17	5.85856e-17
10																			7.92187e-16	5.93426e-16	5.46651e-16	4.50536e-16	3.84816e-16	3.73538e-16	3.04215e-16	3.01518e-16	2.69663e-16	2.34394e-16	2.22076e-16	2.20448e-16	1.8671e-16	1.79937e-16	1.9044e-16	1.80865e-16	1.49553e-16	1.55132e-16	1.44887e-16	1.49935e-16	1.20801e-16	1.15509e-16	1.21762e-16	1.19433e-16	1.10732e-16	1.04123e-16	9.77176e-17	9.13309e-17	8.76241e-17	6.00314e-17	6.19943e-17
11																		1.1535e-15	7.80042e-16	5.98218e-16	5.04585e-16	4.11532e-16	3.80836e-16	3.32595e-16	2.9455e-16	3.00484e-16	2.61337e-16	2.31228e-16	2.30679e-16	1.81178e-16	1.89835e-16	1.68865e-16	1.63896e-16	1.78677e-16	1.42132e-16	1.53085e-16	1.31292e-16	1.40236e-16	1.19341e-16	1.3231e-16	1.14905e-16	1.053e-16	1.12974e-16	9.641e-17	1.1471e-16	9.29302e-17	8.30983e-17	6.07155e-17	5.98786e-17
12																		1.00084e-15	7.97967e-16	6.29458e-16	5.08191e-16	3.96923e-16	3.79796e-16	3.34639e-16	3.02753e-16	2.66952e-16	2.32248e-16	2.17762e-16	2.09293e-16	1.96942e-16	1.99225e-16	1.77235e-16	1.68936e-16	1.65509e-16	1.39207e-16	1.54e-16	1.30195e-16	1.23046e-16	1.11718e-16	1.14611e-16	1.21114e-16	1.18485e-16	1.1484e-16	1.03477e-16	1.01377e-16	1.00541e-16	7.58231e-17	5.92536e-17	5.5955e-17
13																	1.65329e-15	1.11555e-15	8.27856e-16	6.23607e-16	5.2429e-16	4.39252e-16	3.66405e-16	3.13392e-16	2.80933e-16	2.62255e-16	2.2514e-16	2.20949e-16	2.11156e-16	2.00557e-16	1.8506e-16	1.66945e-16	1.6715e-16	1.34907e-16	1.38119e-16	1.36079e-16	1.27935e-16	1.30495e-16	1.09841e-16	1.16983e-16	1.08969e-16	1.11093e-16	8.50803e-17	9.35858e-17	8.81479e-17	8.53401e-17	6.76993e-17	6.8432e-17	5.24785e-17
14															4.05082e-15	2.30024e-15	1.55894e-15	1.08579e-15	8.24176e-16	5.83353e-16	4.8866e-16	3.87151e-16	3.27089e-16	2.74937e-16	2.74252e-16	2.53545e-16	2.35278e-16	2.13177e-16	2.15264e-16	1.84494e-16	1.69316e-16	1.65833e-16	1.48781e-16	1.45403e-16	1.50515e-16	1.32321e-16	1.14764e-16	1.08529e-16	1.12395e-16	1.02253e-16	1.11018e-16	9.7414e-17	9.20603e-17	9.97376e-17	9.69208e-17	8.73979e-17	6.37014e-17	6.48824e-17	4.75063e-17
15														6.81938e-15	3.75428e-15	2.29772e-15	1.55656e-15	1.09558e-15	8.16724e-16	5.97018e-16	4.93028e-16	3.90094e-16	3.36385e-16	3.15972e-16	2.58189e-16	2.55095e-16	2.34781e-16	2.19434e-16	2.00796e-16	1.89345e-16	1.64794e-16	1.68865e-16	1.56474e-16	1.35455e-16	1.46082e-16	1.20423e-16	1.30648e-16	1.23077e-16	1.07429e-16	1.02304e-16	9.80224e-17	9.55608e-17	8.54586e-17	8.88552e-17	8.67179e-17	8.01208e-17	7.36815e-17	6.62945e-17	5.17036e-17
16													8.39551e-15	5.81955e-15	3.63808e-15	2.33689e-15	1.58046e-15	1.09406e-15	7.97227e-16	5.99418e-16	4.55903e-16	4.10089e-16	3.42501e-16	3.02637e-16	2.60351e-16	2.38764e-16	2.2902e-16	2.01275e-16	1.89288e-16	1.8214e-16	1.61692e-16	1.56159e-16	1.54465e-16	1.50696e-16	1.2889e-16	1.21945e-16	1.33114e-16	1.14719e-16	1.08199e-16	1.07922e-16	1.05593e-16	9.38779e-17	1.07637e-16	8.77474e-17	8.64962e-17	8.55487e-17	6.56648e-17	5.51663e-17	5.95437e-17
17												8.95666e-15	7.09486e-15	5.24379e-15	3.52643e-15	2.31048e-15	1.57932e-15	1.10829e-15	8.28334e-16	6.34392e-16	4.74594e-16	3.82498e-16	3.20414e-16	2.94268e-16	2.65438e-16	2.27944e-16	2.24399e-16	2.01535e-16	1.98093e-16	1.68358e-16	1.69306e-16	1.56e-16	1.46009e-16	1.34001e-16	1.26072e-16	1.2998e-16	1.25364e-16	1.16244e-16	1.05382e-16	1.06238e-16	9.85336e-17	9.39113e-17	7.83347e-17	8.55514e-17	8.05906e-17	7.60147e-17	6.51049e-17	6.23964e-17	4.91346e-17
18											9.58465e-15	7.68853e-15	6.25381e-15	4.75595e-15	3.32566e-15	2.26968e-15	1.58916e-15	1.09404e-15	7.95567e-16	6.19008e-16	4.67285e-16	3.64864e-16	3.1543e-16	2.72588e-16	2.45638e-16	2.35887e-16	2.12318e-16	2.03053e-16	1.86114e-16	1.79813e-16	1.85529e-16	1.35538e-16	1.49313e-16	1.5276e-16	1.25968e-16	1.22633e-16	1.27331e-16	1.16355e-16	1.10581e-16	1.10877e-16	9.78434e-17	8.9878e-17	8.57497e-17	8.80899e-17	9.12183e-17	8.2797e-17	6.7382e-17	5.70145e-17	4.84965e-17
19											8.19604e-15	6.75632e-15	5.57207e-15	4.31677e-15	3.10054e-15	2.21395e-15	1.53455e-15	1.06621e-15	7.68752e-16	5.91997e-16	4.53184e-16	3.72267e-16	3.08126e-16	2.81508e-16	2.5814e-16	2.36037e-16	2.10826e-16	2.00859e-16	1.67701e-16	1.73809e-16	1.67585e-16	1.54441e-16	1.44797e-16	1.37316e-16	1.31763e-16	1.19278e-16	1.14506e-16	1.0294e-16	9.87388e-17	1.05187e-16	9.73964e-17	9.92137e-17	9.42005e-17	8.53676e-17	8.21818e-17	7.75357e-17	6.25292e-17	5.61863e-17	4.71521e-17
20										8.89132e-15	7.27622e-15	6.12488e-15	5.08824e-15	3.95799e-15	2.92961e-15	2.073e-15	1.48916e-15	1.06615e-15	7.66572e-16	5.60771e-16	4.22227e-16	3.55585e-16	3.13231e-16	2.84995e-16	2.62978e-16	2.26706e-16	2.09765e-16	1.96603e-16	1.76094e-16	1.73781e-16	1.61005e-16	1.6392e-16	1.44767e-16	1.35355e-16	1.28531e-16	1.28e-16	1.2044e-16	1.11942e-16	1.09174e-16	1.02772e-16	1.00069e-16	8.64668e-17	8.20102e-17	8.21459e-17	7.81135e-17	7.69114e-17	6.8629e-17	5.30871e-17	5.18077e-17
21									9.97788e-15	7.87648e-15	6.611e-15	5.58009e-15	4.62121e-15	3.60805e-15	2.74428e-15	2.02038e-15	1.44121e-15	1.01782e-15	7.65762e-16	5.8221e-16	4.50375e-16	3.61349e-16	2.98945e-16	2.77674e-16	2.33545e-16	2.25384e-16	2.00043e-16	1.92372e-16	1.73113e-16	1.79825e-16	1.49806e-16	1.48436e-16	1.41016e-16	1.34301e-16	1.31458e-16	1.13551e-16	1.1706e-16	1.03559e-16	1.05566e-16	1.01871e-16	1.00759e-16	8.86917e-17	8.515e-17	7.91202e-17	7.70106e-17	8.01178e-17	6.58332e-17	4.88792e-17	4.69366e-17
22									8.7501e-15	7.1711e-15	6.09197e-15	5.09103e-15	4.19514e-15	3.33277e-15	2.56723e-15	1.87211e-15	1.3557e-15	1.02167e-15	7.34417e-16	5.56072e-16	4.17987e-16	3.35541e-16	2.97429e-16	2.52566e-16	2.2759e-16	2.11641e-16	2.03496e-16	1.82308e-16	1.79157e-16	1.65763e-16	1.59606e-16	1.43205e-16	1.39286e-16	1.25383e-16	1.24206e-16	1.16192e-16	1.16083e-16	1.06521e-16	1.01035e-16	9.91694e-17	9.1028e-17	8.38034e-17	8.45714e-17	8.46254e-17	7.63902e-17	7.95132e-17	5.78838e-17	5.31078e-17	4.2218e-17
23								9.98836e-15	7.90159e-15	6.56558e-15	5.5451e-15	4.6865e-15	3.86175e-15	3.07598e-15	2.34138e-15	1.76145e-15	1.29447e-15	9.59004e-16	7.06756e-16	5.30658e-16	4.18534e-16	3.51357e-16	2.92256e-16	2.68945e-16	2.35875e-16	2.16626e-16	2.13458e-16	1.76187e-16	1.74089e-16	1.61003e-16	1.4393e-16	1.52297e-16	1.39166e-16	1.26927e-16	1.19284e-16	1.0737e-16	1.0601e-16	9.94681e-17	9.97222e-17	9.90674e-17	8.74546e-17	9.21167e-17	8.5001e-17	7.81718e-17	7.38819e-17	7.66742e-17	5.80092e-17	5.01882e-17	4.69014e-17
24								8.82909e-15	7.17284e-15	6.03144e-15	5.1046e-15	4.29534e-15	3.58012e-15	2.84168e-15	2.23735e-15	1.66832e-15	1.22112e-15	9.02541e-16	6.49466e-16	5.09392e-16	4.04055e-16	3.43018e-16	2.80135e-16	2.61099e-16	2.21689e-16	2.08737e-16	1.91961e-16	1.8462e-16	1.65413e-16	1.54854e-16	1.53542e-16	1.41816e-16	1.35404e-16	1.24043e-16	1.25942e-16	1.1252e-16	1.11066e-16	1.1076e-16	1.04246e-16	9.6122e-17	9.53988e-17	8.80085e-17	8.36256e-17	7.99885e-17	7.86635e-17	6.76364e-17	5.80643e-17	5.43421e-17	4.75901e-17
25							1.05709e-14	8.08434e-15	6.63353e-15	5.5968e-15	4.73597e-15	3.99051e-15	3.28868e-15	2.63832e-15	2.04518e-15	1.55234e-15	1.1577e-15	8.66523e-16	6.495e-16	4.9439e-16	3.87531e-16	3.37832e-16	2.72649e-16	2.56294e-16	2.22884e-16	2.09869e-16	2.0274e-16	1.76446e-16	1.70934e-16	1.62973e-16	1.43853e-16	1.42279e-16	1.29308e-16	1.22852e-16	1.28281e-16	1.10971e-16	1.06934e-16	1.02026e-16	1.00126e-16	9.18898e-17	8.5576e-17	8.8455e-17	8.59752e-17	8.15568e-17	7.74302e-17	6.93216e-17	5.82651e-17	5.16285e-17	4.49689e-17
26							9.43235e-15	7.44948e-15	6.15617e-15	5.21452e-15	4.38576e-15	3.67863e-15	3.05754e-15	2.45412e-15	1.89016e-15	1.42294e-15	1.0813e-15	8.09773e-16	6.07377e-16	4.76743e-16	3.87024e-16	3.1475e-16	2.78727e-16	2.4444e-16	2.29757e-16	1.94492e-16	1.90029e-16	1.75273e-16	1.65938e-16	1.61755e-16	1.54668e-16	1.40961e-16	1.31711e-16	1.28808e-16	1.15106e-16	1.16123e-16	1.16032e-16	1.04937e-16	9.19239e-17	9.10874e-17	9.00352e-17	8.19113e-17	8.00814e-17	7.9185e-17	7.93286e-17	7.84846e-17	6.02281e-17	5.26436e-17	4.32613e-17
27							8.61069e-15	6.97705e-15	5.7732e-15	4.87591e-15	4.08866e-15	3.40777e-15	2.8443e-15	2.2315e-15	1.76623e-15	1.34428e-15	1.01887e-15	7.36085e-16	5.85287e-16	4.55497e-16	3.64114e-16	2.89015e-16	2.61389e-16	2.30332e-16	2.2716e-16	2.05938e-16	1.8893e-16	1.83665e-16	1.68611e-16	1.56352e-16	1.36226e-16	1.3586e-16	1.28252e-16	1.26266e-16	1.17085e-16	1.05932e-16	1.11829e-16	1.02729e-16	9.20058e-17	8.75644e-17	8.81106e-17	8.31483e-17	7.96569e-17	7.70524e-17	7.25236e-17	7.3281e-17	5.79698e-17	5.29427e-17	4.2868e-17
28						1.05548e-14	7.95985e-15	6.44456e-15	5.43163e-15	4.53811e-15	3.79489e-15	3.17525e-15	2.58742e-15	2.09411e-15	1.63196e-15	1.25754e-15	9.71933e-16	7.28466e-16	5.53173e-16	4.37995e-16	3.52558e-16	3.00302e-16	2.67589e-16	2.28845e-16	2.13735e-16	1.94079e-16	1.75412e-16	1.73638e-16	1.57796e-16	1.44411e-16	1.50176e-16	1.31106e-16	1.27273e-16	1.25419e-16	1.15926e-16	1.1278e-16	1.10629e-16	9.39552e-17	9.7915e-17	8.96628e-17	8.78319e-17	8.44478e-17	7.70716e-17	7.58468e-17	7.20097e-17	7.16744e-17	5.57285e-17	4.96045e-17	4.33655e-17
29						9.51663e-15	7.42535e-15	6.06676e-15	5.06878e-15	4.24162e-15	3.57046e-15	2.92707e-15	2.40987e-15	1.93032e-15	1.53503e-15	1.16495e-15	8.93191e-16	6.82533e-16	5.17572e-16	4.177e-16	3.50163e-16	2.88551e-16	2.5406e-16	2.30236e-16	2.12945e-16	1.96438e-16	1.90203e-16	1.70687e-16	1.6136e-16	1.56932e-16	1.48897e-16	1.38691e-16	1.23262e-16	1.23442e-16	1.1966e-16	1.06649e-16	1.06573e-16	1.02956e-16	9.67178e-17	9.04841e-17	7.97096e-17	8.27496e-17	7.86736e-17	7.8632e-17	7.40475e-17	7.3303e-17	6.30813e-17	4.93639e-17	4.45133e-17
30						8.8091e-15	6.99852e-15	5.7476e-15	4.71841e-15	3.98753e-15	3.30612e-15	2.72838e-15	2.25075e-15	1.79351e-15	1.41835e-15	1.09015e-15	8.2704e-16	6.47865e-16	4.93526e-16	4.06437e-16	3.32815e-16	2.84203e-16	2.46492e-16	2.27415e-16	2.17012e-16	1.93277e-16	1.79444e-16	1.67591e-16	1.5862e-16	1.57358e-16	1.40558e-16	1.33605e-16	1.26902e-16	1.17658e-16	1.22748e-16	1.10325e-16	1.04117e-16	9.77636e-17	8.77513e-17	8.87044e-17	8.57073e-17	8.15056e-17	7.90372e-17	7.66715e-17	6.89019e-17	7.01799e-17	5.69755e-17	4.73551e-17	4.24935e-17
31						8.27798e-15	6.56024e-15	5.41426e-15	4.4759e-15	3.74655e-15	3.09603e-15	2.5457e-15	2.07821e-15	1.68689e-15	1.31019e-15	1.02929e-15	7.7512e-16	6.08355e-16	4.85062e-16	3.7906e-16	3.082e-16	2.70062e-16	2.45904e-16	2.32866e-16	2.05247e-16	1.96451e-16	1.80557e-16	1.72553e-16	1.60615e-16	1.52903e-16	1.43048e-16	1.30421e-16	1.21376e-16	1.22605e-16	1.08236e-16	1.09497e-16	1.05027e-16	9.56702e-17	9.28579e-17	8.73845e-17	8.13042e-17	7.88168e-17	7.4196e-17	7.40429e-17	7.08533e-17	7.06599e-17	5.64532e-17	4.56541e-17	4.16388e-17
32					1.0315e-14	7.74051e-15	6.22502e-15	5.09857e-15	4.23122e-15	3.49563e-15	2.91011e-15	2.38174e-15	1.93002e-15	1.54563e-15	1.21977e-15	9.48111e-16	7.31278e-16	5.7051e-16	4.39937e-16	3.68695e-16	3.03916e-16	2.65175e-16	2.33251e-16	2.23288e-16	2.05158e-16	1.97107e-16	1.74039e-16	1.65843e-16	1.59887e-16	1.45952e-16	1.36249e-16	1.26893e-16	1.24877e-16	1.13854e-16	1.11604e-16	1.04941e-16	9.99868e-17	9.48086e-17	8.37534e-17	8.98173e-17	8.62122e-17	8.1083e-17	7.82416e-17	6.88476e-17	7.30174e-17	6.76814e-17	5.67331e-17	4.88787e-17	4.1584e-17
33					9.63117e-15	7.33701e-15	5.9068e-15	4.81766e-15	4.00281e-15	3.28851e-15	2.70807e-15	2.221e-15	1.78279e-15	1.4451e-15	1.14178e-15	8.91267e-16	6.99845e-16	5.46208e-16	4.23675e-16	3.5482e-16	2.98197e-16	2.56092e-16	2.37262e-16	2.11699e-16	1.98423e-16	1.8047e-16	1.77673e-16	1.60696e-16	1.41315e-16	1.36689e-16	1.34085e-16	1.28534e-16	1.27058e-16	1.18527e-16	1.11701e-16	1.03473e-16	1.03098e-16	9.92972e-17	8.92966e-17	8.9923e-17	7.89345e-17	7.64165e-17	7.52755e-17	7.36047e-17	7.06731e-17	7.04382e-17	5.91633e-17	4.86456e-17	4.08165e-17
34					9.01465e-15	6.97355e-15	5.5769e-15	4.58006e-15	3.75648e-15	3.06955e-15	2.52607e-15	2.07529e-15	1.67274e-15	1.33614e-15	1.0623e-15	8.17926e-16	6.37233e-16	5.22037e-16	4.15639e-16	3.35944e-16	2.80866e-16	2.54497e-16	2.33588e-16	2.18377e-16	1.92864e-16	1.94388e-16	1.69931e-16	1.59228e-16	1.48225e-16	1.46675e-16	1.30496e-16	1.35809e-16	1.24092e-16	1.08624e-16	1.11871e-16	9.9101e-17	9.63675e-17	9.13655e-17	8.91214e-17	8.51163e-17	8.42464e-17	7.97909e-17	7.77726e-17	6.88849e-17	7.01762e-17	6.46074e-17	5.82342e-17	4.70896e-17	4.06279e-17
35					8.50185e-15	6.67532e-15	5.28527e-15	4.33867e-15	3.54285e-15	2.87963e-15	2.36923e-15	1.89836e-15	1.57369e-15	1.23145e-15	9.74222e-16	7.75088e-16	6.19305e-16	5.03142e-16	3.984e-16	3.32832e-16	2.88231e-16	2.55903e-16	2.3326e-16	2.13802e-16	1.95196e-16	1.8938e-16	1.73993e-16	1.56201e-16	1.58351e-16	1.3975e-16	1.29702e-16	1.26546e-16	1.17633e-16	1.14208e-16	1.09757e-16	1.0265e-16	1.00457e-16	1.01569e-16	9.01681e-17	8.22891e-17	7.9449e-17	7.81314e-17	7.3571e-17	7.11931e-17	7.13958e-17	6.71145e-17	5.48948e-17	4.82511e-17	3.89938e-17
36				1.12927e-14	8.01075e-15	6.27065e-15	5.0457e-15	4.10158e-15	3.36809e-15	2.73895e-15	2.23285e-15	1.81638e-15	1.44406e-15	1.16465e-15	9.3009e-16	7.19369e-16	5.64625e-16	4.66802e-16	3.73854e-16	3.13502e-16	2.73781e-16	2.52842e-16	2.29394e-16	2.18861e-16	1.9971e-16	1.87479e-16	1.68658e-16	1.61013e-16	1.48616e-16	1.43254e-16	1.25794e-16	1.27712e-16	1.17013e-16	1.18756e-16	1.05499e-16	9.70559e-17	9.64002e-17	9.45529e-17	8.48216e-17	8.78951e-17	8.3781e-17	7.81333e-17	7.33784e-17	6.96294e-17	6.8044e-17	6.63761e-17	5.5198e-17	4.6802e-17	4.02303e-17
37				1.05559e-14	7.59684e-15	6.01791e-15	4.81595e-15	3.89502e-15	3.18143e-15	2.59783e-15	2.11014e-15	1.69674e-15	1.35986e-15	1.07891e-15	8.51099e-16	6.79715e-16	5.50316e-16	4.42483e-16	3.65462e-16	3.17783e-16	2.64068e-16	2.44114e-16	2.20191e-16	2.05283e-16	1.84616e-16	1.78933e-16	1.65505e-16	1.59851e-16	1.50355e-16	1.37727e-16	1.31648e-16	1.25675e-16	1.17285e-16	1.13886e-16	1.08054e-16	1.01027e-16	9.68294e-17	8.99453e-17	8.46089e-17	8.54944e-17	7.60418e-17	7.68318e-17	7.32344e-17	7.45827e-17	7.07638e-17	7.03351e-17	5.55685e-17	4.73122e-17	4.09845e-17
38				9.88196e-15	7.28313e-15	5.69815e-15	4.58651e-15	3.74135e-15	3.0308e-15	2.4332e-15	1.95741e-15	1.58713e-15	1.28761e-15	1.01084e-15	8.00435e-16	6.29268e-16	5.18327e-16	4.12146e-16	3.41447e-16	2.99013e-16	2.62062e-16	2.38949e-16	2.1848e-16	1.97945e-16	1.84717e-16	1.77372e-16	1.64287e-16	1.51106e-16	1.37389e-16	1.35494e-16	1.30026e-16	1.26128e-16	1.15846e-16	1.11444e-16	1.0905e-16	9.82835e-17	9.32549e-17	8.66952e-17	8.80377e-17	8.51821e-17	8.27995e-17	7.56576e-17	7.32679e-17	6.72666e-17	6.88436e-17	6.48892e-17	5.29806e-17	4.46749e-17	3.99398e-17
39				9.34139e-15	6.99469e-15	5.4645e-15	4.38819e-15	3.59178e-15	2.85102e-15	2.29151e-15	1.82898e-15	1.48337e-15	1.1847e-15	9.46489e-16	7.4891e-16	6.02443e-16	4.8164e-16	4.03436e-16	3.32999e-16	2.74499e-16	2.54705e-16	2.2679e-16	2.11816e-16	1.99166e-16	1.87027e-16	1.69352e-16	1.69461e-16	1.47685e-16	1.47396e-16	1.3615e-16	1.2703e-16	1.19688e-16	1.1903e-16	1.13726e-16	1.0469e-16	1.01481e-16	9.65202e-17	8.79632e-17	8.76847e-17	8.67898e-17	7.36942e-17	7.84481e-17	7.30158e-17	6.9228e-17	7.07321e-17	6.66901e-17	5.2817e-17	4.58674e-17	4.07463e-17
40				8.93454e-15	6.71399e-15	5.25895e-15	4.18191e-15	3.3825e-15	2.71e-15	2.19962e-15	1.7158e-15	1.40452e-15	1.10188e-15	8.90565e-16	6.88368e-16	5.64579e-16	4.64296e-16	3.79423e-16	3.20051e-16	2.93608e-16	2.6659e-16	2.22113e-16	2.13744e-16	1.99632e-16	1.89224e-16	1.76714e-16	1.61427e-16	1.57427e-16	1.38962e-16	1.37376e-16	1.299e-16	1.20994e-16	1.14427e-16	1.07467e-16	1.06166e-16	9.77941e-17	9.13808e-17	8.65965e-17	8.30568e-17	8.16007e-17	8.1957e-17	7.76637e-17	7.61401e-17	7.177e-17	6.58172e-17	6.20424e-17	5.51467e-17	4.72473e-17	3.80463e-17
41				8.47078e-15	6.41066e-15	5.05689e-15	4.04018e-15	3.16019e-15	2.55609e-15	2.06122e-15	1.64731e-15	1.29098e-15	1.03494e-15	8.36003e-16	6.77457e-16	5.3611e-16	4.27792e-16	3.68718e-16	3.03098e-16	2.90276e-16	2.42163e-16	2.29858e-16	2.13732e-16	1.93411e-16	1.72511e-16	1.7262e-16	1.57275e-16	1.48307e-16	1.46292e-16	1.35253e-16	1.25369e-16	1.26187e-16	1.16696e-16	1.02992e-16	1.02484e-16	9.67343e-17	9.65179e-17	9.18247e-17	8.27019e-17	7.7348e-17	7.5357e-17	7.57106e-17	6.81985e-17	7.0685e-17	6.55976e-17	6.35835e-17	5.3105e-17	4.58248e-17	3.91593e-17
42			1.19753e-14	8.13853e-15	6.18551e-15	4.86156e-15	3.84152e-15	3.03463e-15	2.42918e-15	1.97227e-15	1.55342e-15	1.22963e-15	9.80525e-16	7.60861e-16	6.05154e-16	5.01474e-16	4.1208e-16	3.46591e-16	3.07761e-16	2.64247e-16	2.52336e-16	2.33981e-16	2.12097e-16	1.96042e-16	1.76575e-16	1.67946e-16	1.47939e-16	1.47403e-16	1.4291e-16	1.32342e-16	1.25439e-16	1.158e-16	1.13949e-16	1.10878e-16	1.04965e-16	9.90403e-17	9.39396e-17	8.80563e-17	8.50194e-17	7.73451e-17	8.19847e-17	7.72634e-17	7.24021e-17	7.26786e-17	6.6852e-17	6.44715e-17	5.1893e-17	4.50231e-17	3.79373e-17
43			1.12635e-14	7.77509e-15	5.93969e-15	4.64396e-15	3.67935e-15	2.90564e-15	2.32961e-15	1.8505e-15	1.45388e-15	1.15095e-15	9.13207e-16	7.35395e-16	5.68874e-16	4.7487e-16	3.90195e-16	3.42119e-16	2.96745e-16	2.54236e-16	2.39071e-16	2.2276e-16	1.97054e-16	1.88027e-16	1.79582e-16	1.69032e-16	1.52398e-16	1.4206e-16	1.3769e-16	1.3467e-16	1.2417e-16	1.17536e-16	1.09064e-16	1.06005e-16	1.04919e-16	9.30494e-17	9.34266e-17	8.88808e-17	8.53186e-17	8.31836e-17	7.9255e-17	7.57574e-17	7.41198e-17	7.15318e-17	6.62656e-17	6.27949e-17	5.37137e-17	4.76417e-17	3.98713e-17
44			1.07162e-14	7.50328e-15	5.71632e-15	4.48582e-15	3.51111e-15	2.76672e-15	2.18166e-15	1.75773e-15	1.36243e-15	1.0907e-15	8.60336e-16	6.93593e-16	5.50669e-16	4.50263e-16	3.82086e-16	3.22629e-16	2.75428e-16	2.65974e-16	2.43621e-16	2.09571e-16	1.90271e-16	1.87879e-16	1.70333e-16	1.68635e-16	1.57469e-16	1.47231e-16	1.42041e-16	1.31056e-16	1.21368e-16	1.23149e-16	1.10199e-16	1.12128e-16	9.81678e-17	9.31273e-17	9.05025e-17	8.83224e-17	8.2902e-17	7.83389e-17	7.83601e-17	7.37045e-17	7.15936e-17	6.90988e-17	6.73355e-17	6.58311e-17	5.51065e-17	4.59642e-17	3.63442e-17
45			1.01407e-14	7.22895e-15	5.54093e-15	4.30122e-15	3.3926e-15	2.69529e-15	2.10134e-15	1.66566e-15	1.30871e-15	1.04713e-15	8.22264e-16	6.46771e-16	5.3686e-16	4.31079e-16	3.67979e-16	3.18832e-16	2.85463e-16	2.41862e-16	2.36982e-16	2.12855e-16	2.04593e-16	1.90749e-16	1.692e-16	1.61534e-16	1.54777e-16	1.44545e-16	1.36421e-16	1.38423e-16	1.29458e-16	1.18631e-16	1.09209e-16	1.06989e-16	1.00172e-16	9.8401e-17	9.09063e-17	9.20128e-17	8.2726e-17	8.30927e-17	7.72134e-17	7.22745e-17	7.08592e-17	6.58438e-17	6.61399e-17	6.44268e-17	5.48567e-17	4.46679e-17	3.94355e-17
46			9.75456e-15	6.98746e-15	5.30573e-15	4.12643e-15	3.24265e-15	2.53479e-15	2.00624e-15	1.56477e-15	1.24657e-15	9.93932e-16	7.88894e-16	6.20339e-16	5.09699e-16	4.13412e-16	3.631e-16	3.01393e-16	2.83788e-16	2.52293e-16	2.30782e-16	2.04469e-16	1.96978e-16	1.85866e-16	1.75867e-16	1.63319e-16	1.55563e-16	1.45664e-16	1.29854e-16	1.27498e-16	1.23016e-16	1.11896e-16	1.12531e-16	1.08466e-16	9.98274e-17	9.51455e-17	9.19626e-17	8.92139e-17	8.15647e-17	8.02421e-17	7.98776e-17	7.59893e-17	7.18071e-17	6.79931e-17	6.64045e-17	6.2731e-17	5.46079e-17	4.72144e-17	3.97901e-17
47			9.36506e-15	6.76948e-15	5.16361e-15	4.01932e-15	3.13234e-15	2.41543e-15	1.89955e-15	1.50531e-15	1.16791e-15	9.14177e-16	7.21238e-16	5.8297e-16	4.85374e-16	4.09802e-16	3.50573e-16	2.97261e-16	2.79916e-16	2.49678e-16	2.32632e-16	2.08841e-16	2.03763e-16	1.88982e-16	1.72217e-16	1.62718e-16	1.54611e-16	1.41238e-16	1.42219e-16	1.28155e-16	1.2126e-16	1.12786e-16	1.05292e-16	9.95327e-17	9.85197e-17	9.67198e-17	9.19312e-17	8.93286e-17	8.33204e-17	8.09758e-17	7.57627e-17	7.5256e-17	6.69359e-17	6.68825e-17	6.41355e-17	6.10976e-17	5.28793e-17	4.3701e-17	3.82239e-17
48			9.03444e-15	6.51131e-15	4.93082e-15	3.86449e-15	3.0098e-15	2.32453e-15	1.83279e-15	1.4122e-15	1.1268e-15	8.76525e-16	6.89603e-16	5.59156e-16	4.5834e-16	3.93115e-16	3.33783e-16	2.95691e-16	2.60897e-16	2.43367e-16	2.20146e-16	2.12025e-16	1.96456e-16	1.81487e-16	1.68672e-16	1.59677e-16	1.57593e-16	1.41352e-16	1.33049e-16	1.24695e-16	1.19568e-16	1.11856e-16	1.06367e-16	1.04278e-16	1.02212e-16	9.387e-17	9.15345e-17	8.34075e-17	7.99981e-17	7.72171e-17	8.16108e-17	7.04539e-17	6.93511e-17	6.95846e-17	6.10588e-17	6.32335e-17	5.30946e-17	4.57963e-17	3.84871e-17
49			8.77111e-15	6.34736e-15	4.80493e-15	3.70384e-15	2.87737e-15	2.23604e-15	1.75119e-15	1.33174e-15	1.08146e-15	8.28526e-16	6.56876e-16	5.29164e-16	4.5023e-16	3.81846e-16	3.19491e-16	2.93618e-16	2.5513e-16	2.43046e-16	2.29535e-16	2.06319e-16	1.88541e-16	1.82434e-16	1.6749e-16	1.57098e-16	1.48346e-16	1.41194e-16	1.3236e-16	1.23738e-16	1.28365e-16	1.13282e-16	1.09261e-16	1.05088e-16	9.89899e-17	9.19661e-17	8.99481e-17	8.52623e-17	8.19566e-17	7.6967e-17	7.27619e-17	6.88194e-17	7.06806e-17	6.65722e-17	6.57471e-17	5.97635e-17	5.0943e-17	4.42114e-17	3.71881e-17
50			8.4193e-15	6.1525e-15	4.66269e-15	3.58755e-15	2.7735e-15	2.14617e-15	1.69437e-15	1.27505e-15	1.02453e-15	7.95923e-16	6.4617e-16	5.13634e-16	4.16802e-16	3.71157e-16	3.14046e-16	2.76779e-16	2.64954e-16	2.38665e-16	2.19103e-16	2.06617e-16	1.92927e-16	1.76847e-16	1.73379e-16	1.55676e-16	1.49087e-16	1.44159e-16	1.34192e-16	1.20226e-16	1.13592e-16	1.15429e-16	1.01636e-16	1.04335e-16	9.69003e-17	8.93951e-17	8.60613e-17	8.77193e-17	8.40608e-17	7.79075e-17	7.48604e-17	7.09673e-17	7.05973e-17	6.48752e-17	6.1798e-17	6.18725e-17	5.07574e-17	4.61598e-17	3.66477e-17
51			8.16724e-15	5.96702e-15	4.55529e-15	3.46445e-15	2.66561e-15	2.07017e-15	1.59374e-15	1.25677e-15	9.59413e-16	7.56148e-16	5.87044e-16	4.94455e-16	4.22864e-16	3.5755e-16	3.13e-16	2.83717e-16	2.58389e-16	2.37343e-16	2.17962e-16	2.06874e-16	1.86565e-16	1.81705e-16	1.62515e-16	1.54974e-16	1.48452e-16	1.42628e-16	1.3337e-16	1.21794e-16	1.20906e-16	1.14606e-16	1.08389e-16	1.02698e-16	9.64651e-17	8.96506e-17	8.78116e-17	8.55913e-17	8.22189e-17	8.04806e-17	7.05912e-17	7.10732e-17	7.20507e-17	6.65109e-17	6.38086e-17	6.5712e-17	5.14988e-17	4.16711e-17	3.75798e-17
52		1.22067e-14	7.95563e-15	5.80018e-15	4.41804e-15	3.36424e-15	2.58894e-15	1.98195e-15	1.52019e-15	1.21281e-15	9.03356e-16	7.27081e-16	5.66241e-16	4.82124e-16	4.15186e-16	3.47296e-16	3.07728e-16	2.83968e-16	2.58525e-16	2.38648e-16	2.16405e-16	2.04264e-16	1.94744e-16	1.78039e-16	1.58593e-16	1.55961e-16	1.46008e-16	1.37422e-16	1.33916e-16	1.18759e-16	1.14955e-16	1.13712e-16	1.06214e-16	1.01617e-16	1.00631e-16	9.07107e-17	8.65183e-17	8.31547e-17	8.05597e-17	7.6313e-17	7.39666e-17	7.15333e-17	6.90487e-17	6.33853e-17	5.99665e-17	6.2781e-17	5.11172e-17	4.40544e-17	3.70695e-17
53		1.18482e-14	7.66969e-15	5.67122e-15	4.25724e-15	3.28076e-15	2.50994e-15	1.90556e-15	1.45377e-15	1.13893e-15	8.93934e-16	6.86531e-16	5.60313e-16	4.60797e-16	3.80714e-16	3.49685e-16	3.12943e-16	2.76111e-16	2.48241e-16	2.27416e-16	2.19082e-16	2.00776e-16	1.90725e-16	1.7661e-16	1.6402e-16	1.53577e-16	1.44285e-16	1.36179e-16	1.26584e-16	1.21297e-16	1.16333e-16	1.13124e-16	1.02447e-16	1.00847e-16	1.01983e-16	9.26468e-17	8.77815e-17	7.89662e-17	7.90085e-17	7.70597e-17	7.1739e-17	6.97644e-17	6.86465e-17	6.43766e-17	6.26688e-17	6.285e-17	5.09537e-17	4.30265e-17	3.64467e-17
54		1.12214e-14	7.51919e-15	5.50072e-15	4.1355e-15	3.13995e-15	2.4192e-15	1.86266e-15	1.38196e-15	1.06365e-15	8.39584e-16	6.4909e-16	5.29771e-16	4.41301e-16	3.80647e-16	3.3814e-16	2.97306e-16	2.64058e-16	2.48202e-16	2.21871e-16	2.16396e-16	2.0738e-16	1.87221e-16	1.73502e-16	1.66666e-16	1.52599e-16	1.45735e-16	1.3188e-16	1.27951e-16	1.26258e-16	1.20413e-16	1.08607e-16	1.0066e-16	1.01273e-16	9.31759e-17	9.04623e-17	8.74514e-17	8.38896e-17	8.39792e-17	7.66212e-17	7.5896e-17	6.75616e-17	6.81323e-17	6.35668e-17	6.21736e-17	6.09046e-17	4.89205e-17	4.39817e-17	3.81999e-17
55		1.0965e-14	7.37762e-15	5.34011e-15	4.04717e-15	3.07718e-15	2.31551e-15	1.75799e-15	1.31652e-15	1.03014e-15	8.04541e-16	6.46237e-16	5.15588e-16	4.43316e-16	3.64752e-16	3.34527e-16	2.92791e-16	2.76025e-16	2.53043e-16	2.35098e-16	2.0615e-16	1.98048e-16	1.87074e-16	1.7473e-16	1.604e-16	1.53136e-16	1.4309e-16	1.32961e-16	1.24194e-16	1.23678e-16	1.12831e-16	1.05961e-16	1.06596e-16	9.56781e-17	9.51281e-17	9.0574e-17	8.64313e-17	8.13292e-17	8.04608e-17	7.65237e-17	7.26502e-17	7.18091e-17	6.92523e-17	6.58628e-17	6.23426e-17	5.81991e-17	4.85654e-17	4.32884e-17	3.68908e-17
56		1.06522e-14	7.10699e-15	5.24879e-15	3.94999e-15	2.96031e-15	2.22948e-15	1.72056e-15	1.28649e-15	1.00098e-15	7.88682e-16	6.0202e-16	4.94926e-16	4.07398e-16	3.51606e-16	3.05503e-16	2.91701e-16	2.68971e-16	2.48526e-16	2.28667e-16	2.2153e-16	1.92456e-16	1.8125e-16	1.69326e-16	1.61137e-16	1.48635e-16	1.47291e-16	1.35215e-16	1.27041e-16	1.20041e-16	1.16325e-16	1.06234e-16	1.02525e-16	9.91517e-17	9.62288e-17	8.94651e-17	8.66827e-17	8.15701e-17	7.80357e-17	7.38726e-17	7.2536e-17	6.75674e-17	6.48109e-17	6.43008e-17	6.13176e-17	5.63603e-17	5.14325e-17	4.39884e-17	3.75964e-17
57		1.02588e-14	6.99137e-15	5.10296e-15	3.83639e-15	2.85677e-15	2.16711e-15	1.65227e-15	1.24811e-15	9.29417e-16	7.55324e-16	5.93895e-16	4.7796e-16	4.18147e-16	3.61672e-16	3.2327e-16	2.87331e-16	2.57221e-16	2.42945e-16	2.2077e-16	2.0269e-16	1.93511e-16	1.82365e-16	1.72442e-16	1.60036e-16	1.48006e-16	1.42272e-16	1.29898e-16	1.24233e-16	1.16039e-16	1.16853e-16	1.07966e-16	1.05337e-16	1.02788e-16	9.44455e-17	9.07043e-17	8.58185e-17	8.2994e-17	7.73983e-17	7.64827e-17	7.18041e-17	7.28593e-17	6.81751e-17	6.36014e-17	6.26578e-17	6.13093e-17	5.08953e-17	4.38408e-17	3.60669e-17
58		9.99096e-15	6.83902e-15	5.04332e-15	3.78008e-15	2.79864e-15	2.09632e-15	1.60208e-15	1.22488e-15	9.31653e-16	7.15952e-16	5.85775e-16	4.61454e-16	3.85892e-16	3.50661e-16	3.08265e-16	2.78482e-16	2.6137e-16	2.4483e-16	2.19345e-16	2.06753e-16	1.98537e-16	1.85522e-16	1.66337e-16	1.63041e-16	1.45722e-16	1.44526e-16	1.34748e-16	1.20409e-16	1.1768e-16	1.1556e-16	1.06344e-16	1.01349e-16	1.01267e-16	9.02041e-17	8.70942e-17	8.78586e-17	7.79136e-17	7.81758e-17	7.24127e-17	6.98407e-17	7.18306e-17	6.85691e-17	6.41016e-17	6.1113e-17	6.09411e-17	5.01922e-17	4.20332e-17	3.52311e-17
59		9.7158e-15	6.73978e-15	4.92766e-15	3.6292e-15	2.72987e-15	2.0359e-15	1.58479e-15	1.17629e-15	9.26523e-16	6.96441e-16	5.75999e-16	4.51996e-16	3.89224e-16	3.39028e-16	3.0416e-16	2.76426e-16	2.62774e-16	2.36992e-16	2.25004e-16	2.00747e-16	1.92298e-16	1.79876e-16	1.63658e-16	1.56269e-16	1.49437e-16	1.3907e-16	1.33589e-16	1.23798e-16	1.18226e-16	1.14864e-16	1.07962e-16	9.95929e-17	9.72861e-17	9.11308e-17	8.52044e-17	8.42991e-17	7.6124e-17	7.55504e-17	7.20757e-17	7.18883e-17	7.05595e-17	6.55984e-17	6.25092e-17	6.17103e-17	5.81877e-17	4.90669e-17	4.3037e-17	3.59281e-17
60		9.56744e-15	6.5239e-15	4.78775e-15	3.58987e-15	2.68156e-15	1.97866e-15	1.50129e-15	1.1297e-15	8.59659e-16	6.79112e-16	5.51217e-16	4.45478e-16	3.85582e-16	3.39133e-16	3.07099e-16	2.77261e-16	2.57479e-16	2.28985e-16	2.21973e-16	1.96652e-16	1.84299e-16	1.72107e-16	1.69418e-16	1.59909e-16	1.4576e-16	1.4498e-16	1.33004e-16	1.21353e-16	1.188e-16	1.12125e-16	1.06181e-16	1.01405e-16	9.17699e-17	9.32288e-17	8.89286e-17	8.09273e-17	7.93509e-17	7.56603e-17	7.14276e-17	7.01304e-17	6.75241e-17	6.62555e-17	6.23836e-17	5.95838e-17	5.79361e-17	5.03938e-17	4.24537e-17	3.69201e-17
61		9.29572e-15	6.40403e-15	4.68593e-15	3.52611e-15	2.59914e-15	1.95493e-15	1.46302e-15	1.11451e-15	8.37851e-16	6.55155e-16	5.23037e-16	4.46818e-16	3.88695e-16	3.45523e-16	3.04085e-16	2.73968e-16	2.49986e-16	2.30412e-16	2.07689e-16	1.98608e-16	1.95799e-16	1.74291e-16	1.6309e-16	1.57887e-16	1.44107e-16	1.34404e-16	1.29731e-16	1.29305e-16	1.20275e-16	1.13063e-16	1.04047e-16	1.01936e-16	9.35393e-17	9.08115e-17	8.93041e-17	8.57495e-17	8.21732e-17	7.57153e-17	7.26428e-17	7.22602e-17	6.91714e-17	6.61664e-17	6.43427e-17	6.03844e-17	6.00221e-17	4.94646e-17	4.21949e-17	3.5953e-17
62		9.07489e-15	6.30584e-15	4.58128e-15	3.40593e-15	2.51146e-15	1.91501e-15	1.41106e-15	1.08632e-15	8.15198e-16	6.39513e-16	5.17139e-16	4.24388e-16	3.59875e-16	3.29335e-16	2.9448e-16	2.6422e-16	2.42711e-16	2.30534e-16	2.18445e-16	2.05875e-16	1.84614e-16	1.7681e-16	1.73965e-16	1.52159e-16	1.4391e-16	1.41563e-16	1.2948e-16	1.1845e-16	1.20172e-16	1.09975e-16	1.07338e-16	1.02092e-16	9.56942e-17	8.85011e-17	9.03722e-17	8.4196e-17	7.8956e-17	7.67267e-17	7.35059e-17	6.69392e-17	6.91193e-17	6.59067e-17	6.09445e-17	6.07696e-17	5.81136e-17	4.8174e-17	4.18909e-17	3.56468e-17
63		8.9115e-15	6.17614e-15	4.43527e-15	3.32037e-15	2.45252e-15	1.83579e-15	1.3761e-15	1.02134e-15	7.9951e-16	6.12579e-16	4.97181e-16	4.24518e-16	3.71842e-16	3.21172e-16	3.00551e-16	2.78707e-16	2.54045e-16	2.3348e-16	2.22341e-16	2.02823e-16	1.84648e-16	1.70868e-16	1.67017e-16	1.54645e-16	1.5271e-16	1.385e-16	1.31141e-16	1.27109e-16	1.15491e-16	1.0966e-16	1.07113e-16	1.02044e-16	9.64408e-17	9.1625e-17	8.78129e-17	8.59462e-17	7.77589e-17	7.59495e-17	7.41584e-17	7.15755e-17	6.70514e-17	6.60664e-17	6.21765e-17	5.81379e-17	5.78538e-17	4.75441e-17	4.37914e-17	3.62576e-17
64		8.69082e-15	6.087e-15	4.39728e-15	3.26251e-15	2.43448e-15	1.77331e-15	1.3228e-15	9.94196e-16	7.4362e-16	6.00695e-16	4.98393e-16	4.13584e-16	3.57777e-16	3.17234e-16	2.89668e-16	2.70133e-16	2.45353e-16	2.25452e-16	2.13047e-16	1.95283e-16	1.84385e-16	1.70817e-16	1.57996e-16	1.54402e-16	1.41126e-16	1.33342e-16	1.243e-16	1.18357e-16	1.14857e-16	1.09664e-16	1.02452e-16	1.02406e-16	9.43065e-17	9.07738e-17	8.78232e-17	8.23878e-17	8.29005e-17	7.57815e-17	7.32216e-17	7.37574e-17	6.79748e-17	6.32727e-17	6.07864e-17	6.04669e-17	5.74441e-17	4.86554e-17	4.12074e-17	3.6439e-17
65		8.66759e-15	5.95439e-15	4.35419e-15	3.16607e-15	2.353e-15	1.76007e-15	1.33027e-15	9.84435e-16	7.59548e-16	5.90657e-16	4.72184e-16	3.93387e-16	3.4803e-16	3.09097e-16	2.90163e-16	2.66061e-16	2.42223e-16	2.30558e-16	2.12254e-16	2.00848e-16	1.83017e-16	1.69005e-16	1.59409e-16	1.4971e-16	1.45669e-16	1.36535e-16	1.27801e-16	1.24565e-16	1.18882e-16	1.14189e-16	1.06241e-16	1.01879e-16	9.94603e-17	9.04156e-17	8.5598e-17	8.51686e-17	7.83133e-17	7.45995e-17	7.3736e-17	6.77511e-17	6.62749e-17	6.5784e-17	6.46558e-17	5.9538e-17	5.851e-17	4.96898e-17	4.27276e-17	3.56549e-17
66		8.38505e-15	5.89955e-15	4.22575e-15	3.16792e-15	2.29021e-15	1.70657e-15	1.2607e-15	9.65691e-16	7.42071e-16	5.84867e-16	4.67479e-16	3.93196e-16	3.51556e-16	3.08487e-16	2.84873e-16	2.68438e-16	2.4412e-16	2.15972e-16	2.14162e-16	1.88402e-16	1.88193e-16	1.70956e-16	1.69221e-16	1.47291e-16	1.48636e-16	1.40718e-16	1.2703e-16	1.2189e-16	1.16326e-16	1.1041e-16	1.04053e-16	1.02813e-16	9.75965e-17	9.11719e-17	8.74693e-17	8.20285e-17	7.93472e-17	7.42101e-17	7.21409e-17	7.14096e-17	6.63919e-17	6.4065e-17	6.24353e-17	5.9588e-17	5.91281e-17	4.82247e-17	4.20213e-17	3.66318e-17
67		8.35623e-15	5.76614e-15	4.22768e-15	3.03848e-15	2.25058e-15	1.66159e-15	1.23611e-15	9.2065e-16	7.0446e-16	5.71168e-16	4.61003e-16	4.05857e-16	3.3892e-16	3.10888e-16	2.86181e-16	2.53833e-16	2.41844e-16	2.20531e-16	2.13211e-16	1.95589e-16	1.81605e-16	1.753e-16	1.60627e-16	1.49489e-16	1.37725e-16	1.36823e-16	1.28796e-16	1.22567e-16	1.19306e-16	1.08871e-16	1.06021e-16	9.86453e-17	9.64034e-17	8.77674e-17	8.68639e-17	7.82336e-17	8.00015e-17	7.59349e-17	7.28105e-17	6.83879e-17	6.6438e-17	6.63808e-17	6.13085e-17	5.99746e-17	5.62946e-17	5.00573e-17	4.02801e-17	3.42179e-17
68		8.10994e-15	5.74684e-15	4.11359e-15	3.00419e-15	2.21135e-15	1.64084e-15	1.20544e-15	9.27343e-16	7.01034e-16	5.60106e-16	4.57324e-16	3.93293e-16	3.50365e-16	3.14803e-16	2.81553e-16	2.60352e-16	2.33423e-16	2.20894e-16	2.09654e-16	1.9425e-16	1.80826e-16	1.73716e-16	1.61447e-16	1.46135e-16	1.3594e-16	1.33926e-16	1.28262e-16	1.22387e-16	1.1256e-16	1.06787e-16	1.05266e-16	9.50043e-17	9.25219e-17	9.04e-17	8.48445e-17	8.09593e-17	7.95474e-17	7.41384e-17	7.31177e-17	6.91566e-17	6.48281e-17	6.49153e-17	6.12301e-17	5.88037e-17	5.62009e-17	4.74905e-17	4.32416e-17	3.4913e-17
69		7.99767e-15	5.63025e-15	4.11807e-15	2.9785e-15	2.16261e-15	1.60199e-15	1.17069e-15	8.82979e-16	6.78085e-16	5.47593e-16	4.51645e-16	3.89026e-16	3.45981e-16	3.00737e-16	2.79024e-16	2.55801e-16	2.34566e-16	2.20901e-16	2.00291e-16	1.84505e-16	1.81316e-16	1.70902e-16	1.61537e-16	1.44424e-16	1.42864e-16	1.33487e-16	1.28778e-16	1.20988e-16	1.1476e-16	1.08771e-16	9.8771e-17	9.87788e-17	9.09394e-17	8.78928e-17	8.46315e-17	7.72524e-17	7.74143e-17	7.43461e-17	7.25377e-17	6.97925e-17	6.44873e-17	6.61073e-17	6.20266e-17	5.97285e-17	5.66844e-17	4.93541e-17	4.07326e-17	3.58295e-17
70		7.96988e-15	5.53244e-15	3.99329e-15	2.93808e-15	2.1131e-15	1.57782e-15	1.17488e-15	8.8536e-16	6.51331e-16	5.30541e-16	4.45418e-16	3.84799e-16	3.31186e-16	3.13101e-16	2.7659e-16	2.57975e-16	2.3806e-16	2.13236e-16	2.06305e-16	1.97802e-16	1.79754e-16	1.69464e-16	1.62065e-16	1.48908e-16	1.45808e-16	1.35725e-16	1.2234e-16	1.18476e-16	1.12441e-16	1.10646e-16	1.02148e-16	9.11564e-17	9.54144e-17	9.07765e-17	8.21693e-17	8.55195e-17	7.61239e-17	7.50421e-17	7.1006e-17	6.79344e-17	6.53669e-17	6.41523e-17	6.04748e-17	6.0141e-17	5.79876e-17	4.90806e-17	4.17835e-17	3.44054e-17
71		7.92203e-15	5.51806e-15	3.95971e-15	2.86326e-15	2.09283e-15	1.52539e-15	1.13016e-15	8.5596e-16	6.62129e-16	5.39937e-16	4.48486e-16	3.80758e-16	3.25979e-16	3.05078e-16	2.76852e-16	2.48461e-16	2.40108e-16	2.19149e-16	2.01254e-16	1.93447e-16	1.79861e-16	1.73347e-16	1.53132e-16	1.49299e-16	1.45349e-16	1.35893e-16	1.2412e-16	1.20005e-16	1.10023e-16	1.06648e-16	1.04192e-16	1.00155e-16	9.23829e-17	8.98622e-17	8.82449e-17	7.77642e-17	7.57872e-17	7.53931e-17	7.04943e-17	6.95717e-17	6.44461e-17	6.51977e-17	6.23649e-17	5.93414e-17	5.77336e-17	4.8533e-17	4.12959e-17	3.53989e-17
72	1.28508e-14	7.78288e-15	5.48664e-15	3.92201e-15	2.82475e-15	2.0549e-15	1.48795e-15	1.12042e-15	8.41108e-16	6.63965e-16	5.12095e-16	4.27201e-16	3.74494e-16	3.29762e-16	3.0113e-16	2.87498e-16	2.47387e-16	2.33699e-16	2.22013e-16	2.0161e-16	1.89275e-16	1.87698e-16	1.66906e-16	1.5839e-16	1.52522e-16	1.39975e-16	1.35392e-16	1.21627e-16	1.18746e-16	1.13934e-16	1.05711e-16	1.03895e-16	1.00064e-16	9.38641e-17	8.89659e-17	8.33449e-17	8.16325e-17	7.77104e-17	7.66492e-17	7.33838e-17	6.91843e-17	6.5511e-17	6.53268e-17	6.31628e-17	5.81901e-17	5.53942e-17	4.5888e-17	4.14636e-17	3.58092e-17
73	1.25811e-14	7.68643e-15	5.40567e-15	3.84143e-15	2.78208e-15	2.03312e-15	1.4733e-15	1.10201e-15	8.23997e-16	6.34429e-16	5.08435e-16	4.17842e-16	3.62579e-16	3.23711e-16	2.97501e-16	2.80745e-16	2.50505e-16	2.46042e-16	2.1967e-16	2.02356e-16	1.92216e-16	1.83194e-16	1.65579e-16	1.49274e-16	1.4784e-16	1.41299e-16	1.32211e-16	1.25113e-16	1.18221e-16	1.15428e-16	1.04651e-16	9.75132e-17	1.02342e-16	9.17474e-17	8.8212e-17	8.24597e-17	8.2629e-17	7.46868e-17	7.22279e-17	7.08504e-17	6.61667e-17	6.68072e-17	6.18209e-17	6.08526e-17	5.83943e-17	5.82139e-17	4.7607e-17	4.03435e-17	3.4536e-17
74	1.24226e-14	7.57818e-15	5.31356e-15	3.80529e-15	2.73697e-15	2.02108e-15	1.46178e-15	1.07678e-15	8.06558e-16	6.08131e-16	5.10008e-16	4.26018e-16	3.82001e-16	3.29982e-16	3.04259e-16	2.72788e-16	2.4971e-16	2.25365e-16	2.14555e-16	2.03227e-16	1.92487e-16	1.82254e-16	1.68855e-16	1.54406e-16	1.50272e-16	1.39917e-16	1.32216e-16	1.26234e-16	1.21955e-16	1.12288e-16	1.05138e-16	9.93225e-17	9.84853e-17	9.34629e-17	8.58062e-17	8.32696e-17	8.40978e-17	7.74568e-17	7.34821e-17	7.15915e-17	7.11857e-17	6.48355e-17	6.58983e-17	5.95051e-17	5.83598e-17	5.6598e-17	4.7145e-17	4.10657e-17	3.50774e-17
75	1.23311e-14	7.52154e-15	5.273e-15	3.77394e-15	2.6977e-15	1.9805e-15	1.43161e-15	1.06826e-15	8.05167e-16	6.28842e-16	4.89907e-16	4.27962e-16	3.67886e-16	3.40409e-16	2.92701e-16	2.6749e-16	2.51669e-16	2.31179e-16	2.23247e-16	2.07914e-16	1.90548e-16	1.74653e-16	1.64834e-16	1.59274e-16	1.48264e-16	1.40465e-16	1.27384e-16	1.24143e-16	1.15256e-16	1.14725e-16	1.06323e-16	9.7308e-17	9.29788e-17	9.19002e-17	8.49296e-17	8.47725e-17	8.15143e-17	7.69377e-17	7.36978e-17	7.41795e-17	6.67859e-17	6.80221e-17	6.38824e-17	6.059e-17	5.79303e-17	5.52134e-17	4.61938e-17	4.17206e-17	3.54762e-17
76	1.21795e-14	7.44058e-15	5.24304e-15	3.73057e-15	2.67494e-15	1.97717e-15	1.44144e-15	1.05324e-15	7.83576e-16	6.05973e-16	4.83958e-16	4.08074e-16	3.57928e-16	3.33918e-16	2.96904e-16	2.65376e-16	2.48109e-16	2.30531e-16	2.17496e-16	2.02622e-16	1.90736e-16	1.7691e-16	1.69206e-16	1.56657e-16	1.46369e-16	1.39662e-16	1.30928e-16	1.2402e-16	1.16069e-16	1.09746e-16	1.11188e-16	9.93643e-17	9.47156e-17	9.14516e-17	8.82831e-17	8.34928e-17	8.128e-17	7.77938e-17	7.25834e-17	7.08054e-17	6.85758e-17	6.53655e-17	6.46368e-17	6.07118e-17	5.83126e-17	5.81352e-17	4.72283e-17	4.08285e-17	3.59728e-17
77	1.18609e-14	7.41226e-15	5.16087e-15	3.69336e-15	2.65872e-15	1.90551e-15	1.42039e-15	1.02562e-15	7.63821e-16	5.93979e-16	4.87332e-16	4.13993e-16	3.62814e-16	3.22749e-16	2.96875e-16	2.67115e-16	2.47601e-16	2.31266e-16	2.20783e-16	2.03041e-16	1.88436e-16	1.80433e-16	1.66375e-16	1.53509e-16	1.51151e-16	1.42128e-16	1.30236e-16	1.26193e-16	1.14411e-16	1.12891e-16	1.07948e-16	1.0053e-16	9.5986e-17	9.17991e-17	8.55243e-17	8.55839e-17	8.16448e-17	7.83568e-17	7.16519e-17	6.84874e-17	6.78817e-17	6.51529e-17	6.20968e-17	6.25598e-17	5.85811e-17	5.48308e-17	4.66695e-17	3.95188e-17	3.48924e-17
78	1.18438e-14	7.37658e-15	5.1362e-15	3.62116e-15	2.64253e-15	1.92048e-15	1.38977e-15	1.04483e-15	8.04711e-16	5.98155e-16	4.97953e-16	4.07602e-16	3.63606e-16	3.05137e-16	2.91772e-16	2.72572e-16	2.56225e-16	2.30938e-16	2.11983e-16	1.95703e-16	1.88072e-16	1.77566e-16	1.67832e-16	1.57094e-16	1.41073e-16	1.36951e-16	1.37546e-16	1.23071e-16	1.22241e-16	1.15176e-16	1.05505e-16	9.8541e-17	9.69028e-17	9.13753e-17	8.66229e-17	8.6035e-17	7.93357e-17	7.78818e-17	7.21653e-17	7.15983e-17	7.1256e-17	6.66302e-17	6.11465e-17	5.93302e-17	5.81226e-17	5.40907e-17	4.78526e-17	3.9847e-17	3.52452e-17
79	1.17925e-14	7.30425e-15	5.09527e-15	3.6198e-15	2.61935e-15	1.85203e-15	1.38384e-15	1.01161e-15	7.59079e-16	5.96573e-16	4.85763e-16	4.08196e-16	3.60834e-16	3.22659e-16	2.99034e-16	2.70914e-16	2.5277e-16	2.29972e-16	2.14895e-16	2.03067e-16	1.83145e-16	1.69362e-16	1.66658e-16	1.52338e-16	1.48287e-16	1.37109e-16	1.27039e-16	1.21423e-16	1.08222e-16	1.14566e-16	1.08531e-16	1.00356e-16	9.22688e-17	9.27774e-17	8.78851e-17	8.23969e-17	8.12983e-17	7.59173e-17	7.48959e-17	7.17881e-17	6.84145e-17	6.36364e-17	6.23843e-17	5.94885e-17	5.65103e-17	5.57802e-17	4.86222e-17	4.1261e-17	3.44889e-17
80	1.16544e-14	7.2903e-15	5.05628e-15	3.57187e-15	2.56776e-15	1.87418e-15	1.35903e-15	1.00727e-15	7.58571e-16	5.97425e-16	4.76984e-16	3.81257e-16	3.57172e-16	3.28151e-16	3.01672e-16	2.67669e-16	2.51318e-16	2.29893e-16	2.06441e-16	1.97288e-16	1.8361e-16	1.70163e-16	1.64703e-16	1.56555e-16	1.50551e-16	1.38009e-16	1.29419e-16	1.26578e-16	1.15041e-16	1.13088e-16	1.06827e-16	1.03576e-16	9.49778e-17	9.20311e-17	8.53449e-17	8.19522e-17	7.37727e-17	7.85e-17	7.39074e-17	6.83281e-17	6.74007e-17	6.53791e-17	6.13582e-17	5.96018e-17	5.95721e-17	5.67873e-17	4.74631e-17	4.08047e-17	3.37697e-17
81	1.15752e-14	7.13404e-15	4.98938e-15	3.55611e-15	2.54185e-15	1.87012e-15	1.34197e-15	1.0097e-15	7.54062e-16	5.92347e-16	4.8435e-16	3.9395e-16	3.5349e-16	3.26164e-16	2.82891e-16	2.66038e-16	2.50695e-16	2.25359e-16	2.11534e-16	1.97919e-16	1.92636e-16	1.72164e-16	1.639e-16	1.5746e-16	1.45619e-16	1.38589e-16	1.30489e-16	1.23754e-16	1.16935e-16	1.11184e-16	1.03269e-16	1.04426e-16	9.32245e-17	9.03355e-17	8.44957e-17	8.30924e-17	7.6762e-17	7.548e-17	7.27255e-17	7.00218e-17	6.6344e-17	6.49738e-17	6.11628e-17	6.13932e-17	5.84947e-17	5.59343e-17	4.74663e-17	4.13653e-17	3.45551e-17
82	1.15467e-14	7.09394e-15	4.98584e-15	3.53589e-15	2.53274e-15	1.84483e-15	1.32748e-15	9.82286e-16	7.3096e-16	5.78013e-16	4.69491e-16	3.98811e-16	3.55702e-16	3.16578e-16	2.91934e-16	2.63894e-16	2.40233e-16	2.25245e-16	2.12096e-16	1.97988e-16	1.82568e-16	1.74337e-16	1.66574e-16	1.57526e-16	1.47011e-16	1.32162e-16	1.29008e-16	1.24325e-16	1.16087e-16	1.11672e-16	1.09556e-16	1.02955e-16	9.31443e-17	9.10468e-17	8.86323e-17	8.34818e-17	7.98281e-17	7.8668e-17	7.36425e-17	6.83547e-17	6.58598e-17	6.4162e-17	6.08348e-17	5.90478e-17	5.85416e-17	5.68308e-17	4.74117e-17	4.16258e-17	3.57832e-17
83	1.13915e-14	7.19349e-15	4.94976e-15	3.55274e-15	2.52451e-15	1.79708e-15	1.3078e-15	9.73893e-16	7.24667e-16	5.79886e-16	4.79047e-16	3.9641e-16	3.5502e-16	3.20101e-16	2.94693e-16	2.6325e-16	2.44021e-16	2.30945e-16	2.12491e-16	1.98592e-16	1.85688e-16	1.69848e-16	1.58488e-16	1.4838e-16	1.50216e-16	1.34231e-16	1.24854e-16	1.24468e-16	1.13465e-16	1.12494e-16	1.04336e-16	1.02585e-16	9.48169e-17	9.21807e-17	9.00424e-17	8.28163e-17	8.31539e-17	7.33086e-17	7.0191e-17	6.84696e-17	7.02692e-17	6.42771e-17	6.12394e-17	6.10631e-17	5.64352e-17	5.30225e-17	4.76134e-17	3.92162e-17	3.49111e-17
84	1.13477e-14	7.1274e-15	4.92418e-15	3.5293e-15	2.50665e-15	1.80559e-15	1.30744e-15	9.75436e-16	7.2784e-16	5.71204e-16	4.56819e-16	4.05106e-16	3.55441e-16	3.1359e-16	2.87732e-16	2.66989e-16	2.50295e-16	2.31514e-16	2.17142e-16	1.92191e-16	1.89102e-16	1.73793e-16	1.6446e-16	1.47782e-16	1.46445e-16	1.35825e-16	1.21354e-16	1.2168e-16	1.14338e-16	1.09876e-16	1.03499e-16	9.98168e-17	9.36641e-17	9.08674e-17	8.82404e-17	8.34052e-17	8.00519e-17	7.45284e-17	7.35059e-17	6.99325e-17	6.8995e-17	6.65766e-17	6.28606e-17	5.81464e-17	5.56761e-17	5.55966e-17	4.59878e-17	4.01253e-17	3.6096e-17
85	1.12722e-14	7.03355e-15	4.89529e-15	3.50152e-15	2.50721e-15	1.78487e-15	1.31584e-15	9.73885e-16	7.31435e-16	5.61333e-16	4.59043e-16	3.93722e-16	3.50425e-16	3.29367e-16	2.7939e-16	2.66775e-16	2.47631e-16	2.27023e-16	2.06667e-16	1.99685e-16	1.88198e-16	1.78381e-16	1.60726e-16	1.5692e-16	1.47162e-16	1.29881e-16	1.28791e-16	1.2148e-16	1.16695e-16	1.13759e-16	1.07005e-16	9.66681e-17	9.62186e-17	9.08646e-17	8.61793e-17	8.15979e-17	7.91263e-17	7.64992e-17	7.40552e-17	6.74922e-17	6.46494e-17	6.68961e-17	6.13578e-17	6.0018e-17	5.61114e-17	5.51819e-17	4.61839e-17	3.93332e-17	3.33172e-17
86	1.12238e-14	7.06869e-15	4.92674e-15	3.50643e-15	2.49563e-15	1.7699e-15	1.31604e-15	9.60557e-16	7.28408e-16	5.69062e-16	4.7089e-16	4.01384e-16	3.55222e-16	3.1689e-16	2.81974e-16	2.66571e-16	2.39366e-16	2.37743e-16	2.15452e-16	1.91354e-16	1.85074e-16	1.73902e-16	1.56887e-16	1.473e-16	1.47357e-16	1.34536e-16	1.29266e-16	1.19573e-16	1.17741e-16	1.08634e-16	1.04883e-16	1.00021e-16	9.69779e-17	9.19514e-17	8.79044e-17	8.18248e-17	7.83307e-17	7.69267e-17	7.44257e-17	7.08062e-17	6.8554e-17	6.61087e-17	6.51768e-17	5.97057e-17	5.77571e-17	5.4979e-17	4.64568e-17	4.05853e-17	3.54336e-17
87	1.12164e-14	7.07211e-15	4.87054e-15	3.49464e-15	2.51128e-15	1.7804e-15	1.30492e-15	9.39732e-16	7.30581e-16	5.74408e-16	4.59411e-16	3.96131e-16	3.43651e-16	3.2344e-16	2.8108e-16	2.63659e-16	2.48147e-16	2.19479e-16	2.11125e-16	2.01569e-16	1.87561e-16	1.75442e-16	1.61681e-16	1.49623e-16	1.45237e-16	1.3511e-16	1.27829e-16	1.21461e-16	1.18631e-16	1.13767e-16	1.05736e-16	9.79832e-17	9.5387e-17	9.18966e-17	8.76785e-17	8.36795e-17	8.05762e-17	7.54905e-17	7.48412e-17	7.13348e-17	6.69194e-17	6.44349e-17	6.16346e-17	6.05253e-17	5.7693e-17	5.5691e-17	4.64255e-17	4.12841e-17	3.37083e-17
88	1.1208e-14	6.93051e-15	4.87336e-15	3.46434e-15	2.47735e-15	1.76769e-15	1.28798e-15	9.56958e-16	7.06022e-16	5.53255e-16	4.66366e-16	3.90862e-16	3.42538e-16	3.1255e-16	2.90265e-16	2.69005e-16	2.43911e-16	2.2418e-16	2.17797e-16	1.94301e-16	1.78313e-16	1.76367e-16	1.57e-16	1.52335e-16	1.42429e-16	1.37088e-16	1.2963e-16	1.12989e-16	1.13707e-16	1.13457e-16	1.01595e-16	1.00351e-16	9.16545e-17	9.07456e-17	8.67032e-17	8.34456e-17	7.6356e-17	7.67844e-17	7.36421e-17	7.00007e-17	6.68153e-17	6.48371e-17	6.28329e-17	6.17115e-17	5.683e-17	5.51578e-17	4.82774e-17	4.06162e-17	3.49074e-17
89	1.10654e-14	7.01725e-15	4.92734e-15	3.47124e-15	2.46939e-15	1.77917e-15	1.29641e-15	9.65799e-16	7.22129e-16	5.7011e-16	4.62166e-16	4.04104e-16	3.60272e-16	3.14696e-16	2.85773e-16	2.6936e-16	2.47757e-16	2.34626e-16	2.15346e-16	1.93476e-16	1.84935e-16	1.77291e-16	1.64461e-16	1.5518e-16	1.45018e-16	1.39772e-16	1.26226e-16	1.20114e-16	1.17852e-16	1.08661e-16	1.04318e-16	9.87358e-17	9.66401e-17	8.96779e-17	8.58373e-17	8.12919e-17	7.80307e-17	7.41566e-17	7.32274e-17	7.03244e-17	6.80514e-17	6.54822e-17	6.20252e-17	5.83936e-17	5.5015e-17	5.42263e-17	4.6783e-17	4.17247e-17	3.45942e-17
90	1.12325e-14	7.02429e-15	4.86542e-15	3.43688e-15	2.50438e-15	1.78119e-15	1.27884e-15	9.44765e-16	7.19898e-16	5.60585e-16	4.5163e-16	3.91012e-16	3.4053e-16	3.22336e-16	2.91025e-16	2.67657e-16	2.3906e-16	2.18381e-16	2.09536e-16	2.00369e-16	1.89527e-16	1.75145e-16	1.63929e-16	1.51879e-16	1.45742e-16	1.38136e-16	1.27688e-16	1.2287e-16	1.1365e-16	1.13987e-16	1.05553e-16	9.90646e-17	9.47849e-17	9.2203e-17	8.67303e-17	8.48048e-17	7.97954e-17	7.57923e-17	7.07872e-17	7.12985e-17	6.72921e-17	6.52673e-17	6.42776e-17	5.9812e-17	5.81317e-17	5.55069e-17	4.625e-17	3.91694e-17	3.41882e-17
91	1.11711e-14	7.03484e-15	4.86975e-15	3.48248e-15	2.47737e-15	1.78707e-15	1.29658e-15	9.68659e-16	7.16072e-16	5.70808e-16	4.53201e-16	3.93433e-16	3.50384e-16	3.12189e-16	2.89324e-16	2.58523e-16	2.52732e-16	2.27636e-16	2.07675e-16	1.95713e-16	1.80861e-16	1.7741e-16	1.59382e-16	1.52815e-16	1.37375e-16	1.38638e-16	1.27835e-16	1.20583e-16	1.14763e-16	1.10232e-16	1.08199e-16	9.96825e-17	9.40542e-17	8.98769e-17	8.22498e-17	8.48397e-17	7.80061e-17	7.68409e-17	7.43779e-17	7.0198e-17	6.53079e-17	6.44924e-17	6.3148e-17	6.06248e-17	6.02742e-17	5.6411e-17	4.82117e-17	3.91994e-17	3.50757e-17
92	1.11092e-14	7.01005e-15	4.92654e-15	3.48164e-15	2.48228e-15	1.79133e-15	1.30062e-15	9.47081e-16	7.30901e-16	5.5814e-16	4.59911e-16	3.89774e-16	3.53317e-16	3.11011e-16	2.97158e-16	2.65812e-16	2.42825e-16	2.36936e-16	2.09311e-16	1.97386e-16	1.81573e-16	1.75344e-16	1.60059e-16	1.48974e-16	1.38891e-16	1.35767e-16	1.29028e-16	1.23837e-16	1.1572e-16	1.08867e-16	1.04904e-16	9.95018e-17	9.9055e-17	9.09222e-17	8.91169e-17	8.19074e-17	7.9062e-17	7.39112e-17	7.20528e-17	7.2207e-17	6.99078e-17	6.13437e-17	6.32193e-17	6.23642e-17	5.83534e-17	5.74398e-17	4.71625e-17	3.83492e-17	3.50179e-17
93	1.11901e-14	7.05006e-15	4.94525e-15	3.48386e-15	2.47958e-15	1.77104e-15	1.30741e-15	9.51257e-16	7.09709e-16	5.72061e-16	4.69468e-16	3.93473e-16	3.51471e-16	3.22781e-16	2.88017e-16	2.65735e-16	2.45933e-16	2.26795e-16	2.12531e-16	1.94315e-16	1.88398e-16	1.68554e-16	1.65606e-16	1.53744e-16	1.4731e-16	1.39108e-16	1.30332e-16	1.20125e-16	1.15987e-16	1.12438e-16	1.024e-16	1.00738e-16	9.28499e-17	9.13447e-17	8.80475e-17	8.1262e-17	7.74454e-17	7.51115e-17	7.3802e-17	7.01405e-17	6.64842e-17	6.3981e-17	6.35696e-17	6.04181e-17	5.61492e-17	5.5399e-17	4.73492e-17	4.06628e-17	3.47419e-17
94	1.1215e-14	7.02297e-15	4.87543e-15	3.53898e-15	2.47734e-15	1.79644e-15	1.31299e-15	9.59854e-16	7.15822e-16	5.79023e-16	4.70006e-16	3.97323e-16	3.36953e-16	3.16539e-16	2.9107e-16	2.6545e-16	2.45137e-16	2.26347e-16	2.21345e-16	2.0134e-16	1.88691e-16	1.72224e-16	1.61824e-16	1.51115e-16	1.44735e-16	1.39229e-16	1.28972e-16	1.22303e-16	1.16568e-16	1.11421e-16	1.08018e-16	1.00656e-16	9.34886e-17	9.36368e-17	8.41358e-17	8.617e-17	7.75707e-17	7.81638e-17	7.57142e-17	7.06717e-17	6.86621e-17	6.70985e-17	6.18985e-17	6.00505e-17	5.66773e-17	5.62428e-17	4.78205e-17	4.24563e-17	3.55866e-17
95	1.11812e-14	7.0827e-15	4.93635e-15	3.50234e-15	2.53556e-15	1.81074e-15	1.32078e-15	9.41338e-16	7.2489e-16	5.9379e-16	4.6481e-16	3.87712e-16	3.41381e-16	3.09897e-16	2.985e-16	2.67745e-16	2.48444e-16	2.28393e-16	2.19906e-16	1.96314e-16	1.91239e-16	1.76206e-16	1.64631e-16	1.52137e-16	1.45173e-16	1.32421e-16	1.32477e-16	1.23164e-16	1.14324e-16	1.11406e-16	1.05464e-16	9.8375e-17	9.35042e-17	8.68748e-17	9.06644e-17	8.03576e-17	7.82656e-17	7.80596e-17	7.38305e-17	6.70755e-17	6.58842e-17	6.54114e-17	6.19164e-17	6.08655e-17	5.55138e-17	5.68954e-17	4.81655e-17	3.99434e-17	3.50193e-17
96	1.13387e-14	7.1112e-15	5.01377e-15	3.53299e-15	2.51875e-15	1.81501e-15	1.28765e-15	9.59441e-16	7.41262e-16	5.61861e-16	4.53867e-16	3.997e-16	3.51809e-16	3.14529e-16	2.8635e-16	2.66683e-16	2.51425e-16	2.20938e-16	2.12695e-16	1.96479e-16	1.85439e-16	1.75608e-16	1.57395e-16	1.5364e-16	1.39249e-16	1.37461e-16	1.33881e-16	1.22237e-16	1.14039e-16	1.10606e-16	1.08065e-16	9.70227e-17	9.4008e-17	9.46037e-17	8.57319e-17	8.13776e-17	7.9321e-17	7.45268e-17	7.41719e-17	6.90873e-17	6.61408e-17	6.67469e-17	6.10888e-17	5.98962e-17	5.77488e-17	5.62567e-17	4.57676e-17	4.04985e-17	3.47688e-17
97	1.13858e-14	7.15815e-15	4.96025e-15	3.56092e-15	2.56047e-15	1.8233e-15	1.3312e-15	9.62993e-16	7.18494e-16	5.90595e-16	4.71767e-16	3.93397e-16	3.49206e-16	3.23172e-16	3.00173e-16	2.64597e-16	2.50135e-16	2.29247e-16	2.10287e-16	2.04596e-16	1.93649e-16	1.71755e-16	1.623e-16	1.52589e-16	1.45072e-16	1.39297e-16	1.31251e-16	1.20146e-16	1.20688e-16	1.08954e-16	1.02487e-16	1.02739e-16	9.54032e-17	8.83793e-17	9.02471e-17	8.46131e-17	8.18419e-17	7.43022e-17	7.2038e-17	7.21085e-17	6.92332e-17	6.73792e-17	6.23847e-17	6.14341e-17	5.77712e-17	5.49455e-17	4.70558e-17	4.08219e-17	3.60347e-17
98	1.15699e-14	7.19352e-15	4.97792e-15	3.58828e-15	2.57666e-15	1.84147e-15	1.33585e-15	9.85805e-16	7.2405e-16	5.66108e-16	4.61341e-16	4.19268e-16	3.59391e-16	3.24257e-16	2.94028e-16	2.75883e-16	2.51924e-16	2.37441e-16	2.0582e-16	2.03439e-16	1.82149e-16	1.74414e-16	1.62739e-16	1.53855e-16	1.45963e-16	1.40019e-16	1.30263e-16	1.22952e-16	1.19073e-16	1.09379e-16	1.04482e-16	9.98498e-17	9.26882e-17	9.05423e-17	8.85462e-17	8.28053e-17	7.91469e-17	7.29972e-17	7.75316e-17	7.01356e-17	6.52931e-17	6.57212e-17	6.39147e-17	6.27479e-17	6.00292e-17	5.55698e-17	4.71611e-17	4.23179e-17	3.49581e-17
99	1.15596e-14	7.18674e-15	4.98179e-15	3.57238e-15	2.57873e-15	1.83449e-15	1.37122e-15	9.91357e-16	7.50918e-16	5.72696e-16	4.45753e-16	4.06596e-16	3.46262e-16	3.15339e-16	2.91579e-16	2.82656e-16	2.43382e-16	2.267e-16	2.0786e-16	2.03283e-16	1.90009e-16	1.73828e-16	1.66197e-16	1.56645e-16	1.43035e-16	1.39789e-16	1.26462e-16	1.23946e-16	1.15538e-16	1.05565e-16	1.06407e-16	9.92789e-17	9.6419e-17	8.7136e-17	8.62483e-17	8.27693e-17	8.17996e-17	7.65446e-17	7.0791e-17	7.02994e-17	6.7472e-17	6.69305e-17	6.51405e-17	5.74487e-17	5.87765e-17	5.52936e-17	4.87366e-17	4.04968e-17	3.42139e-17
100	1.15979e-14	7.3146e-15	5.04211e-15	3.59335e-15	2.57363e-15	1.90179e-15	1.33942e-15	9.9287e-16	7.49447e-16	5.75507e-16	4.75853e-16	4.16171e-16	3.58748e-16	3.11988e-16	2.8331e-16	2.68293e-16	2.50686e-16	2.34099e-16	2.20988e-16	2.1056e-16	1.83503e-16	1.72526e-16	1.66473e-16	1.52793e-16	1.40607e-16	1.38211e-16	1.27435e-16	1.23594e-16	1.16621e-16	1.0481e-16	1.0681e-16	9.83666e-17	9.25997e-17	9.01541e-17	8.61648e-17	8.41845e-17	7.88659e-17	7.40216e-17	7.10213e-17	7.29558e-17	6.82497e-17	6.36196e-17	6.05798e-17	6.09792e-17	5.80633e-17	5.74158e-17	4.56235e-17	4.03502e-17	3.47771e-17
101	1.17316e-14	7.29687e-15	5.10778e-15	3.62356e-15	2.59569e-15	1.91157e-15	1.37654e-15	1.00703e-15	7.5834e-16	5.85563e-16	4.72228e-16	4.04992e-16	3.5805e-16	3.24057e-16	2.86867e-16	2.76082e-16	2.39017e-16	2.28108e-16	2.18529e-16	2.04988e-16	1.83497e-16	1.75546e-16	1.67026e-16	1.58685e-16	1.43684e-16	1.38916e-16	1.26813e-16	1.22726e-16	1.15487e-16	1.09421e-16	1.0615e-16	9.84859e-17	9.44403e-17	9.0073e-17	8.71953e-17	8.11793e-17	8.1333e-17	7.46868e-17	7.27898e-17	7.10589e-17	6.91067e-17	6.58506e-17	6.26923e-17	6.14073e-17	5.83703e-17	5.70355e-17	4.82899e-17	4.13043e-17	3.41044e-17
102	1.18426e-14	7.3666e-15	5.10763e-15	3.66862e-15	2.6257e-15	1.88183e-15	1.36293e-15	9.91102e-16	7.45841e-16	5.83807e-16	4.91374e-16	4.0762e-16	3.61622e-16	3.2453e-16	3.00442e-16	2.66523e-16	2.40634e-16	2.29021e-16	2.08474e-16	2.02414e-16	1.86916e-16	1.68246e-16	1.64588e-16	1.52631e-16	1.43564e-16	1.37673e-16	1.28293e-16	1.24128e-16	1.15764e-16	1.13961e-16	1.03281e-16	1.03514e-16	9.82202e-17	9.1698e-17	8.71998e-17	8.27723e-17	8.18652e-17	7.62261e-17	7.10953e-17	7.08953e-17	6.74732e-17	6.48852e-17	6.43982e-17	6.00608e-17	5.92886e-17	5.46923e-17	4.68196e-17	3.9319e-17	3.42469e-17
103	1.1876e-14	7.40722e-15	5.17759e-15	3.6816e-15	2.65108e-15	1.92067e-15	1.38714e-15	1.03477e-15	7.69855e-16	5.89707e-16	4.94074e-16	4.07141e-16	3.55345e-16	3.42687e-16	2.91071e-16	2.73295e-16	2.39393e-16	2.28104e-16	2.1469e-16	2.01236e-16	1.87408e-16	1.76554e-16	1.66111e-16	1.47872e-16	1.44936e-16	1.36738e-16	1.33366e-16	1.18574e-16	1.1901e-16	1.08597e-16	1.06749e-16	1.02029e-16	9.63591e-17	9.04257e-17	9.01505e-17	8.36212e-17	8.46086e-17	7.79935e-17	7.44507e-17	7.14627e-17	6.81473e-17	6.32186e-17	6.08363e-17	6.13082e-17	5.79047e-17	5.56024e-17	4.89252e-17	4.08466e-17	3.44716e-17
104	1.2091e-14	7.45796e-15	5.21667e-15	3.70038e-15	2.68252e-15	1.95969e-15	1.43486e-15	1.04426e-15	7.91607e-16	5.92172e-16	4.99661e-16	4.15797e-16	3.56867e-16	3.23678e-16	2.92567e-16	2.65529e-16	2.49043e-16	2.35395e-16	2.18292e-16	2.06963e-16	1.94021e-16	1.77058e-16	1.64797e-16	1.63568e-16	1.4571e-16	1.42524e-16	1.30448e-16	1.22854e-16	1.17692e-16	1.09678e-16	1.08057e-16	1.01249e-16	9.83113e-17	9.1072e-17	8.64365e-17	8.42079e-17	7.94489e-17	7.55647e-17	7.49572e-17	7.25424e-17	6.81895e-17	6.6263e-17	6.39288e-17	6.00547e-17	5.77105e-17	5.74807e-17	4.91697e-17	4.05297e-17	3.45928e-17
105	1.24055e-14	7.47464e-15	5.27951e-15	3.7646e-15	2.71873e-15	1.96531e-15	1.42822e-15	1.05674e-15	7.93544e-16	6.20509e-16	5.05663e-16	4.25776e-16	3.71704e-16	3.25354e-16	2.93541e-16	2.73715e-16	2.50376e-16	2.2989e-16	2.15405e-16	2.01264e-16	1.99583e-16	1.78083e-16	1.68273e-16	1.55561e-16	1.47276e-16	1.38491e-16	1.28057e-16	1.25038e-16	1.18262e-16	1.07352e-16	1.06121e-16	1.03333e-16	9.76449e-17	9.02852e-17	8.67048e-17	8.4982e-17	8.19202e-17	7.85098e-17	7.52123e-17	7.09096e-17	6.78593e-17	6.58487e-17	6.30169e-17	6.35459e-17	5.88565e-17	5.79444e-17	4.78101e-17	3.93925e-17	3.56025e-17
106	1.24601e-14	7.58773e-15	5.26325e-15	3.82227e-15	2.74517e-15	1.97486e-15	1.4691e-15	1.08409e-15	8.13683e-16	6.0914e-16	5.12132e-16	4.31544e-16	3.72519e-16	3.18251e-16	2.96428e-16	2.77166e-16	2.4905e-16	2.38584e-16	2.24609e-16	2.05744e-16	1.8926e-16	1.71807e-16	1.61416e-16	1.6655e-16	1.51294e-16	1.36054e-16	1.32865e-16	1.25026e-16	1.1681e-16	1.12332e-16	1.09494e-16	1.0264e-16	9.39951e-17	9.13492e-17	9.08809e-17	8.64323e-17	8.09329e-17	7.84554e-17	7.23067e-17	6.8566e-17	7.05954e-17	6.90619e-17	6.52812e-17	6.34642e-17	5.78372e-17	5.71272e-17	4.85578e-17	4.12152e-17	3.42402e-17
107	1.2731e-14	7.65742e-15	5.37154e-15	3.82042e-15	2.76268e-15	2.01312e-15	1.50047e-15	1.11202e-15	8.37862e-16	6.35114e-16	5.30966e-16	4.30896e-16	3.89643e-16	3.46265e-16	2.97883e-16	2.77394e-16	2.57399e-16	2.29974e-16	2.25019e-16	2.04768e-16	1.87151e-16	1.82983e-16	1.62575e-16	1.54687e-16	1.49671e-16	1.37866e-16	1.33967e-16	1.27614e-16	1.18771e-16	1.12078e-16	1.07773e-16	1.00709e-16	9.65003e-17	9.0385e-17	8.67258e-17	8.27352e-17	8.03323e-17	7.70578e-17	7.54556e-17	7.03327e-17	6.77975e-17	6.58906e-17	6.43482e-17	5.99304e-17	5.88501e-17	5.83161e-17	4.73118e-17	4.04516e-17	3.577e-17
108	1.28893e-14	7.78478e-15	5.39477e-15	3.92081e-15	2.79788e-15	2.06835e-15	1.51996e-15	1.11145e-15	8.58066e-16	6.44068e-16	5.21193e-16	4.2356e-16	3.71654e-16	3.34e-16	3.01244e-16	2.73018e-16	2.52371e-16	2.4028e-16	2.18469e-16	2.10238e-16	1.89305e-16	1.752e-16	1.71047e-16	1.54146e-16	1.49274e-16	1.39942e-16	1.35825e-16	1.20879e-16	1.15575e-16	1.09691e-16	1.08384e-16	1.01844e-16	9.87015e-17	9.22748e-17	8.91861e-17	8.29028e-17	7.8612e-17	7.8833e-17	7.4129e-17	7.08398e-17	6.87839e-17	6.76584e-17	6.56489e-17	6.10015e-17	5.84418e-17	5.612e-17	4.81355e-17	4.02401e-17	3.65951e-17
109		7.82753e-15	5.47546e-15	3.93781e-15	2.84511e-15	2.08815e-15	1.54592e-15	1.14029e-15	8.24063e-16	6.56122e-16	5.21849e-16	4.46096e-16	3.70423e-16	3.34403e-16	2.94366e-16	2.7901e-16	2.42866e-16	2.34222e-16	2.20443e-16	2.09191e-16	1.96451e-16	1.79266e-16	1.69508e-16	1.66461e-16	1.48714e-16	1.4608e-16	1.31929e-16	1.30953e-16	1.22235e-16	1.12225e-16	1.09843e-16	1.01517e-16	9.63717e-17	9.05185e-17	8.86644e-17	8.46749e-17	8.1416e-17	7.6614e-17	7.32855e-17	7.20467e-17	7.05896e-17	6.69069e-17	6.30461e-17	5.96254e-17	5.90971e-17	5.87988e-17	4.81578e-17	4.04959e-17	3.52948e-17
110		7.98203e-15	5.62535e-15	4.02374e-15	2.92909e-15	2.13244e-15	1.56458e-15	1.15327e-15	8.69308e-16	6.62007e-16	5.19947e-16	4.49588e-16	3.82108e-16	3.34097e-16	3.15033e-16	2.86126e-16	2.60412e-16	2.3252e-16	2.24105e-16	2.0454e-16	1.8955e-16	1.7919e-16	1.72073e-16	1.60089e-16	1.5175e-16	1.44457e-16	1.31276e-16	1.26427e-16	1.19153e-16	1.12262e-16	1.06478e-16	1.0163e-16	9.79843e-17	9.53049e-17	8.86071e-17	8.35527e-17	8.01322e-17	7.53674e-17	7.40599e-17	7.26433e-17	7.18997e-17	6.65722e-17	6.39307e-17	5.89795e-17	6.06681e-17	5.7484e-17	4.64904e-17	4.33779e-17	3.58896e-17
111		8.09189e-15	5.64164e-15	4.0926e-15	2.95055e-15	2.17755e-15	1.58726e-15	1.16238e-15	8.78067e-16	6.86873e-16	5.53477e-16	4.35429e-16	3.96238e-16	3.42998e-16	3.04908e-16	2.86657e-16	2.5784e-16	2.4126e-16	2.16879e-16	2.06848e-16	1.91379e-16	1.8144e-16	1.74963e-16	1.62767e-16	1.5123e-16	1.38838e-16	1.32389e-16	1.23241e-16	1.26296e-16	1.13049e-16	1.09401e-16	1.06206e-16	9.65794e-17	9.6953e-17	8.79393e-17	8.5921e-17	8.10743e-17	8.23992e-17	7.52678e-17	7.1867e-17	6.99758e-17	6.43374e-17	6.61369e-17	6.305e-17	5.9916e-17	5.47244e-17	4.71952e-17	4.1453e-17	3.45727e-17
112		8.2034e-15	5.72414e-15	4.14406e-15	3.04854e-15	2.19863e-15	1.63762e-15	1.22003e-15	9.10831e-16	7.20158e-16	5.48873e-16	4.51993e-16	3.9778e-16	3.40512e-16	3.11509e-16	2.85786e-16	2.56763e-16	2.40914e-16	2.28066e-16	2.10606e-16	1.92268e-16	1.77344e-16	1.71237e-16	1.65301e-16	1.46903e-16	1.42585e-16	1.36528e-16	1.27809e-16	1.2612e-16	1.11191e-16	1.1164e-16	1.04824e-16	9.72998e-17	9.32925e-17	9.09481e-17	8.39386e-17	8.28245e-17	7.81285e-17	7.36485e-17	7.38711e-17	7.07115e-17	6.74262e-17	6.31635e-17	6.177e-17	5.99874e-17	5.65661e-17	4.92266e-17	4.03716e-17	3.6554e-17
113		8.30526e-15	5.73837e-15	4.19478e-15	3.01313e-15	2.23569e-15	1.68885e-15	1.25334e-15	9.33414e-16	7.06278e-16	5.7659e-16	4.56654e-16	3.94307e-16	3.58701e-16	3.15174e-16	2.81072e-16	2.50187e-16	2.42315e-16	2.25376e-16	2.09634e-16	1.95276e-16	1.83782e-16	1.74335e-16	1.59789e-16	1.49597e-16	1.40991e-16	1.36712e-16	1.24337e-16	1.21797e-16	1.17651e-16	1.08293e-16	1.04576e-16	9.84095e-17	9.95218e-17	9.00632e-17	8.66232e-17	8.38883e-17	7.81153e-17	7.65002e-17	7.3196e-17	6.91487e-17	6.66211e-17	6.50702e-17	6.29009e-17	6.22764e-17	5.93726e-17	4.95282e-17	4.02841e-17	3.54552e-17
114		8.46409e-15	5.92104e-15	4.30409e-15	3.13167e-15	2.28889e-15	1.69035e-15	1.27089e-15	9.6212e-16	7.54646e-16	5.80132e-16	4.72803e-16	4.01519e-16	3.58752e-16	3.0855e-16	2.9054e-16	2.60386e-16	2.48197e-16	2.31967e-16	2.0661e-16	1.96743e-16	1.87109e-16	1.72092e-16	1.58352e-16	1.47239e-16	1.41333e-16	1.3813e-16	1.28893e-16	1.15574e-16	1.15532e-16	1.08685e-16	9.82228e-17	9.97417e-17	9.57769e-17	9.19125e-17	8.78293e-17	8.23213e-17	8.06147e-17	7.40309e-17	7.23298e-17	6.80723e-17	6.7322e-17	6.44613e-17	6.46874e-17	6.01198e-17	5.63095e-17	4.78749e-17	4.11706e-17	3.63553e-17
115		8.60631e-15	6.00258e-15	4.35589e-15	3.18909e-15	2.3611e-15	1.77769e-15	1.30783e-15	9.99088e-16	7.47895e-16	5.83471e-16	4.88322e-16	3.93582e-16	3.52372e-16	3.22481e-16	2.83815e-16	2.65464e-16	2.41107e-16	2.24346e-16	2.13219e-16	1.97004e-16	1.78082e-16	1.7237e-16	1.67407e-16	1.55796e-16	1.47858e-16	1.30845e-16	1.26058e-16	1.21132e-16	1.14349e-16	1.07844e-16	1.07128e-16	1.00892e-16	9.29888e-17	9.2084e-17	9.02199e-17	8.2564e-17	7.79982e-17	7.56554e-17	7.11532e-17	6.96868e-17	6.73037e-17	6.7045e-17	6.01252e-17	5.82593e-17	5.83582e-17	4.95868e-17	4.20157e-17	3.65787e-17
116		8.73539e-15	6.07812e-15	4.40694e-15	3.23794e-15	2.41334e-15	1.78682e-15	1.33497e-15	1.00797e-15	7.71956e-16	6.13774e-16	4.92838e-16	4.21996e-16	3.63824e-16	3.21992e-16	2.92629e-16	2.65358e-16	2.49883e-16	2.3315e-16	2.05978e-16	2.03055e-16	1.88894e-16	1.72441e-16	1.61609e-16	1.54517e-16	1.47563e-16	1.38141e-16	1.33499e-16	1.20668e-16	1.18028e-16	1.12341e-16	1.05098e-16	1.01439e-16	9.37209e-17	9.02301e-17	8.54012e-17	8.19691e-17	7.6686e-17	7.62865e-17	7.51989e-17	7.06767e-17	6.86096e-17	6.54248e-17	6.08034e-17	5.9206e-17	5.83552e-17	4.69843e-17	4.05909e-17	3.53142e-17
117		8.92607e-15	6.17356e-15	4.50802e-15	3.31803e-15	2.45706e-15	1.79964e-15	1.35697e-15	1.01811e-15	7.9114e-16	6.19805e-16	4.94938e-16	4.06057e-16	3.7038e-16	3.14712e-16	2.9139e-16	2.72666e-16	2.37756e-16	2.29399e-16	2.15927e-16	2.0098e-16	1.8545e-16	1.69153e-16	1.61483e-16	1.58927e-16	1.53305e-16	1.38602e-16	1.29274e-16	1.25946e-16	1.15878e-16	1.1103e-16	1.03525e-16	9.93149e-17	9.65735e-17	9.40547e-17	8.67498e-17	8.46159e-17	7.75216e-17	7.32178e-17	7.27229e-17	7.10417e-17	6.48685e-17	6.6511e-17	6.04894e-17	5.9663e-17	5.78415e-17	4.89343e-17	3.99511e-17	3.48435e-17
118		9.14677e-15	6.24701e-15	4.55527e-15	3.35846e-15	2.53368e-15	1.87008e-15	1.43993e-15	1.07321e-15	8.08138e-16	6.44663e-16	5.26489e-16	4.32456e-16	3.75136e-16	3.28188e-16	3.0041e-16	2.65331e-16	2.52026e-16	2.34848e-16	2.14484e-16	1.96861e-16	1.93212e-16	1.72353e-16	1.69535e-16	1.50708e-16	1.48107e-16	1.38074e-16	1.31685e-16	1.23404e-16	1.15181e-16	1.11853e-16	1.03829e-16	1.04589e-16	9.72643e-17	9.32849e-17	8.99616e-17	8.31222e-17	8.12438e-17	7.62996e-17	7.29544e-17	7.16152e-17	6.57212e-17	6.52861e-17	6.32895e-17	6.15225e-17	5.94024e-17	5.02802e-17	4.14329e-17	3.66066e-17
119		9.42382e-15	6.47315e-15	4.66107e-15	3.51165e-15	2.62239e-15	1.93302e-15	1.46691e-15	1.10694e-15	8.39372e-16	6.6544e-16	5.22274e-16	4.40294e-16	3.75187e-16	3.35956e-16	2.94868e-16	2.78408e-16	2.55955e-16	2.28852e-16	2.1946e-16	2.07353e-16	1.88284e-16	1.73595e-16	1.68417e-16	1.58746e-16	1.4344e-16	1.38901e-16	1.34368e-16	1.27489e-16	1.18596e-16	1.11349e-16	1.05969e-16	1.03617e-16	9.5497e-17	9.24443e-17	9.01274e-17	8.3189e-17	7.94311e-17	7.78214e-17	7.26562e-17	6.99501e-17	6.7731e-17	6.72756e-17	6.25718e-17	6.04067e-17	5.89625e-17	4.87982e-17	4.1068e-17	3.64959e-17
120		9.52692e-15	6.52695e-15	4.84524e-15	3.55068e-15	2.68035e-15	1.95522e-15	1.49554e-15	1.13672e-15	8.73098e-16	6.89033e-16	5.46704e-16	4.45954e-16	3.7879e-16	3.42758e-16	3.09588e-16	2.76535e-16	2.45089e-16	2.36671e-16	2.11243e-16	2.01138e-16	1.9354e-16	1.72651e-16	1.68551e-16	1.58215e-16	1.46972e-16	1.39288e-16	1.34031e-16	1.27547e-16	1.16393e-16	1.11978e-16	1.04364e-16	1.03325e-16	9.67478e-17	9.12554e-17	8.48749e-17	8.71882e-17	8.1958e-17	7.73017e-17	7.62041e-17	7.19395e-17	6.71624e-17	6.67922e-17	6.48747e-17	6.21974e-17	6.0848e-17	4.95461e-17	4.10496e-17	3.6555e-17
121		9.7628e-15	6.65074e-15	4.89481e-15	3.63884e-15	2.75316e-15	2.04996e-15	1.53658e-15	1.16816e-15	9.09341e-16	6.90454e-16	5.60613e-16	4.54142e-16	3.72361e-16	3.46162e-16	3.08766e-16	2.84599e-16	2.56198e-16	2.34599e-16	2.28306e-16	2.07549e-16	1.94902e-16	1.77231e-16	1.70886e-16	1.55963e-16	1.48749e-16	1.41528e-16	1.40094e-16	1.20447e-16	1.18406e-16	1.10513e-16	1.07445e-16	1.05076e-16	9.5888e-17	9.35075e-17	8.52209e-17	8.44889e-17	8.17476e-17	7.59522e-17	7.57898e-17	7.33229e-17	6.9398e-17	6.3894e-17	6.29924e-17	6.02339e-17	6.06699e-17	4.68803e-17	4.43021e-17	3.65002e-17
122		9.9401e-15	6.81077e-15	5.03094e-15	3.72371e-15	2.82466e-15	2.13081e-15	1.58277e-15	1.22663e-15	9.46607e-16	7.31302e-16	5.74312e-16	4.78727e-16	3.99534e-16	3.43373e-16	3.22863e-16	2.84897e-16	2.67281e-16	2.38179e-16	2.1744e-16	2.11296e-16	1.90097e-16	1.77849e-16	1.69742e-16	1.57759e-16	1.49009e-16	1.4533e-16	1.36469e-16	1.26772e-16	1.19893e-16	1.17159e-16	1.11604e-16	1.02954e-16	9.65441e-17	9.52382e-17	8.52589e-17	8.68583e-17	8.36138e-17	7.87367e-17	7.25294e-17	7.21252e-17	7.01335e-17	6.52766e-17	6.35199e-17	6.54498e-17	5.81898e-17	5.19781e-17	4.16982e-17	3.8265e-17
123		1.03698e-14	7.03421e-15	5.09468e-15	3.84512e-15	2.89046e-15	2.16567e-15	1.6292e-15	1.29867e-15	9.70744e-16	7.54288e-16	6.0578e-16	4.86015e-16	4.13526e-16	3.44674e-16	3.16749e-16	2.84629e-16	2.68012e-16	2.38093e-16	2.19186e-16	2.06142e-16	1.86101e-16	1.75797e-16	1.67501e-16	1.5543e-16	1.55752e-16	1.38751e-16	1.32568e-16	1.25967e-16	1.19968e-16	1.17668e-16	1.06622e-16	9.91502e-17	9.39491e-17	9.35475e-17	8.8834e-17	8.27792e-17	8.16817e-17	8.01766e-17	7.77234e-17	7.23222e-17	6.57988e-17	6.72049e-17	6.31855e-17	6.41692e-17	5.88524e-17	5.05345e-17	4.10419e-17	3.82737e-17
124		1.06484e-14	7.17354e-15	5.27896e-15	3.93731e-15	2.99836e-15	2.24415e-15	1.71477e-15	1.32291e-15	1.00079e-15	7.97719e-16	6.28301e-16	4.96829e-16	4.1259e-16	3.61234e-16	3.2223e-16	2.93315e-16	2.64646e-16	2.41039e-16	2.25745e-16	2.0754e-16	1.92015e-16	1.80953e-16	1.70809e-16	1.57944e-16	1.50706e-16	1.41224e-16	1.33218e-16	1.23634e-16	1.20968e-16	1.2022e-16	1.08705e-16	1.05024e-16	9.94713e-17	9.32727e-17	9.03366e-17	8.63611e-17	8.13439e-17	7.98243e-17	7.43165e-17	7.28098e-17	7.10094e-17	6.58809e-17	6.55423e-17	6.39182e-17	5.90091e-17	5.00333e-17	4.31893e-17	3.65614e-17
125		1.09293e-14	7.36571e-15	5.35417e-15	4.02216e-15	3.07893e-15	2.31559e-15	1.77206e-15	1.35635e-15	1.03961e-15	8.11298e-16	6.18569e-16	5.20379e-16	4.26631e-16	3.83869e-16	3.1875e-16	2.98031e-16	2.61682e-16	2.44987e-16	2.30723e-16	2.10281e-16	1.9688e-16	1.89499e-16	1.77152e-16	1.56044e-16	1.48338e-16	1.4385e-16	1.34449e-16	1.26081e-16	1.20322e-16	1.08985e-16	1.08791e-16	1.04817e-16	9.87923e-17	9.29196e-17	8.92973e-17	8.41889e-17	8.0443e-17	7.85183e-17	7.44236e-17	7.22154e-17	7.15677e-17	7.01252e-17	6.40334e-17	6.28329e-17	5.96476e-17	5.00645e-17	4.24598e-17	3.69672e-17
126		1.13771e-14	7.58641e-15	5.50223e-15	4.1592e-15	3.18529e-15	2.43263e-15	1.85018e-15	1.38497e-15	1.08034e-15	8.32596e-16	6.59625e-16	5.43581e-16	4.31466e-16	3.84667e-16	3.17731e-16	2.91891e-16	2.66556e-16	2.46513e-16	2.28374e-16	2.07567e-16	2.00263e-16	1.82201e-16	1.784e-16	1.60612e-16	1.5256e-16	1.44794e-16	1.34843e-16	1.34156e-16	1.22895e-16	1.19232e-16	1.07271e-16	1.07254e-16	9.73636e-17	9.59521e-17	8.84138e-17	9.05588e-17	8.40903e-17	7.93475e-17	7.80425e-17	7.02442e-17	6.97202e-17	7.04084e-17	6.422e-17	6.16193e-17	6.11591e-17	5.1729e-17	4.41637e-17	3.64781e-17
127		1.18914e-14	7.72071e-15	5.65112e-15	4.23629e-15	3.28239e-15	2.5026e-15	1.91186e-15	1.45455e-15	1.14521e-15	8.54589e-16	6.7874e-16	5.55198e-16	4.60668e-16	3.80479e-16	3.39909e-16	2.98354e-16	2.80058e-16	2.55904e-16	2.33799e-16	2.1271e-16	2.00938e-16	1.88082e-16	1.79229e-16	1.65243e-16	1.57104e-16	1.45855e-16	1.37026e-16	1.29402e-16	1.21441e-16	1.14186e-16	1.09946e-16	1.05811e-16	1.02054e-16	9.53133e-17	8.84941e-17	8.80806e-17	8.22107e-17	7.89495e-17	7.379e-17	7.38853e-17	7.14176e-17	7.06322e-17	6.18859e-17	6.22984e-17	6.20194e-17	5.03185e-17	4.34467e-17	3.82027e-17
128		1.23317e-14	8.01528e-15	5.80354e-15	4.4244e-15	3.39028e-15	2.58549e-15	1.99219e-15	1.52286e-15	1.20004e-15	9.15339e-16	7.50527e-16	5.77539e-16	4.70361e-16	3.95236e-16	3.43927e-16	3.12902e-16	2.70685e-16	2.5355e-16	2.36763e-16	2.20071e-16	2.08805e-16	1.89398e-16	1.78288e-16	1.64413e-16	1.53709e-16	1.45959e-16	1.39551e-16	1.34259e-16	1.19272e-16	1.19335e-16	1.12547e-16	1.07539e-16	1.00867e-16	9.73446e-17	9.36581e-17	8.91601e-17	8.33836e-17	8.35296e-17	7.7091e-17	7.19762e-17	7.1032e-17	6.77367e-17	6.53353e-17	6.31403e-17	6.15443e-17	5.04935e-17	4.47687e-17	3.68695e-17
129			8.23864e-15	6.02347e-15	4.54478e-15	3.46876e-15	2.65331e-15	2.08025e-15	1.57364e-15	1.20623e-15	9.41817e-16	7.5033e-16	5.94142e-16	4.97578e-16	4.08289e-16	3.64244e-16	3.19017e-16	2.76601e-16	2.48847e-16	2.34264e-16	2.17471e-16	1.98634e-16	1.8788e-16	1.79077e-16	1.69005e-16	1.54158e-16	1.45334e-16	1.40079e-16	1.30028e-16	1.21749e-16	1.19115e-16	1.11863e-16	1.05615e-16	1.01354e-16	9.69262e-17	9.33773e-17	8.797e-17	8.09733e-17	8.16629e-17	7.83628e-17	7.47773e-17	7.24943e-17	6.61243e-17	6.52983e-17	6.46065e-17	6.29503e-17	5.20545e-17	4.44645e-17	3.85237e-17
130			8.40227e-15	6.10467e-15	4.66062e-15	3.59402e-15	2.79091e-15	2.15203e-15	1.65311e-15	1.2899e-15	1.01177e-15	8.06917e-16	6.28717e-16	5.12719e-16	4.2898e-16	3.56137e-16	3.28674e-16	2.8851e-16	2.62287e-16	2.39718e-16	2.16216e-16	2.08e-16	1.9379e-16	1.78999e-16	1.66654e-16	1.55368e-16	1.46103e-16	1.40206e-16	1.32725e-16	1.22368e-16	1.22124e-16	1.12765e-16	1.08704e-16	1.02569e-16	9.4238e-17	9.37906e-17	9.10234e-17	8.64561e-17	7.90722e-17	7.57409e-17	7.231e-17	6.90786e-17	6.63649e-17	6.82218e-17	6.33744e-17	5.97961e-17	5.28609e-17	4.35544e-17	3.78567e-17
131			8.70722e-15	6.413e-15	4.85038e-15	3.71988e-15	2.88599e-15	2.21397e-15	1.72965e-15	1.36724e-15	1.04786e-15	8.3419e-16	6.80004e-16	5.50006e-16	4.41523e-16	3.80645e-16	3.35914e-16	2.94799e-16	2.51356e-16	2.58411e-16	2.36264e-16	2.07566e-16	1.90979e-16	1.87309e-16	1.70975e-16	1.584e-16	1.48229e-16	1.41193e-16	1.2915e-16	1.25839e-16	1.21793e-16	1.12829e-16	1.10493e-16	1.01765e-16	9.75236e-17	9.06042e-17	8.99562e-17	8.67068e-17	8.11829e-17	7.86757e-17	7.52076e-17	7.07366e-17	6.6856e-17	6.49016e-17	6.46433e-17	6.10757e-17	5.23627e-17	4.18854e-17	3.73841e-17
132			9.01968e-15	6.55498e-15	5.0161e-15	3.85719e-15	2.98216e-15	2.31578e-15	1.81416e-15	1.41469e-15	1.12372e-15	8.90008e-16	6.95745e-16	5.49593e-16	4.73711e-16	3.89091e-16	3.28135e-16	2.9049e-16	2.69514e-16	2.39594e-16	2.29283e-16	2.05806e-16	2.01516e-16	1.81042e-16	1.71597e-16	1.66257e-16	1.4903e-16	1.42911e-16	1.35685e-16	1.29057e-16	1.17421e-16	1.15506e-16	1.07074e-16	1.0216e-16	1.00979e-16	9.40931e-17	9.32712e-17	8.18833e-17	8.2919e-17	7.88255e-17	7.70326e-17	7.28267e-17	7.05932e-17	6.97925e-17	6.27852e-17	6.27411e-17	4.98092e-17	4.48482e-17	3.83619e-17
133			9.41245e-15	6.7813e-15	5.18488e-15	3.98438e-15	3.08673e-15	2.42173e-15	1.90527e-15	1.49858e-15	1.17651e-15	9.03793e-16	7.34102e-16	5.80366e-16	4.79369e-16	4.07247e-16	3.45566e-16	3.01121e-16	2.65468e-16	2.38822e-16	2.30983e-16	2.10873e-16	1.96492e-16	1.82624e-16	1.73722e-16	1.66394e-16	1.50019e-16	1.44908e-16	1.37489e-16	1.26586e-16	1.22936e-16	1.14642e-16	1.08477e-16	1.01923e-16	1.02357e-16	9.71711e-17	8.8427e-17	8.75391e-17	8.4676e-17	8.0519e-17	7.41234e-17	7.49737e-17	6.82494e-17	6.72601e-17	6.48588e-17	6.48778e-17	5.16356e-17	4.62864e-17	3.85952e-17
134			9.79212e-15	7.01147e-15	5.32248e-15	4.15499e-15	3.28431e-15	2.5339e-15	1.97876e-15	1.57071e-15	1.2291e-15	9.74085e-16	7.73171e-16	6.20546e-16	5.0745e-16	4.26976e-16	3.43847e-16	3.11071e-16	2.7945e-16	2.57548e-16	2.35768e-16	2.12459e-16	1.93934e-16	1.85346e-16	1.77183e-16	1.64072e-16	1.46316e-16	1.43198e-16	1.31153e-16	1.25569e-16	1.18247e-16	1.16863e-16	1.1076e-16	1.02181e-16	1.00028e-16	9.36192e-17	8.98392e-17	8.51836e-17	8.09658e-17	8.22771e-17	7.29309e-17	7.33777e-17	7.08531e-17	6.74044e-17	6.2655e-17	6.07375e-17	5.39749e-17	4.5479e-17	3.69965e-17
135			1.01729e-14	7.28711e-15	5.52188e-15	4.30032e-15	3.38668e-15	2.63859e-15	2.06988e-15	1.65527e-15	1.32444e-15	1.02524e-15	7.95467e-16	6.57653e-16	5.25538e-16	4.44104e-16	3.66975e-16	3.25174e-16	2.80685e-16	2.57457e-16	2.31831e-16	2.17829e-16	2.02164e-16	1.8139e-16	1.72029e-16	1.71793e-16	1.49065e-16	1.44775e-16	1.3798e-16	1.32938e-16	1.19647e-16	1.17238e-16	1.07345e-16	1.0738e-16	9.87486e-17	9.41045e-17	9.26938e-17	8.56844e-17	8.31599e-17	7.83034e-17	7.86438e-17	7.4698e-17	7.47051e-17	6.57858e-17	6.67267e-17	6.28903e-17	5.14458e-17	4.62683e-17	3.93492e-17
136			1.0694e-14	7.56376e-15	5.6829e-15	4.45535e-15	3.52593e-15	2.76757e-15	2.19244e-15	1.73313e-15	1.37363e-15	1.08339e-15	8.60244e-16	6.75971e-16	5.76984e-16	4.52562e-16	3.84718e-16	3.33086e-16	2.99327e-16	2.60668e-16	2.47805e-16	2.15395e-16	2.00732e-16	1.88405e-16	1.70315e-16	1.65893e-16	1.54573e-16	1.49213e-16	1.47357e-16	1.3747e-16	1.19073e-16	1.17992e-16	1.08112e-16	1.05709e-16	1.00291e-16	9.3146e-17	9.18816e-17	9.00404e-17	8.5108e-17	7.77572e-17	7.61855e-17	7.25442e-17	6.92781e-17	6.91219e-17	6.58744e-17	6.13353e-17	5.2869e-17	4.57252e-17	3.87926e-17
137			1.12581e-14	7.81706e-15	5.91532e-15	4.60127e-15	3.66709e-15	2.91862e-15	2.29432e-15	1.82566e-15	1.47842e-15	1.14307e-15	8.96633e-16	7.3274e-16	5.91726e-16	4.76438e-16	4.03714e-16	3.30623e-16	2.93757e-16	2.55576e-16	2.35854e-16	2.19862e-16	2.08547e-16	1.92259e-16	1.81544e-16	1.72853e-16	1.50602e-16	1.43577e-16	1.39903e-16	1.29413e-16	1.21166e-16	1.18688e-16	1.14705e-16	1.09802e-16	1.01174e-16	9.31133e-17	8.91241e-17	8.72688e-17	8.66654e-17	7.94664e-17	7.89515e-17	7.61628e-17	7.24863e-17	6.8883e-17	6.30316e-17	6.2393e-17	5.44494e-17	4.42303e-17	3.91091e-17
138			1.20133e-14	8.23042e-15	6.16307e-15	4.80957e-15	3.88509e-15	3.06554e-15	2.42519e-15	1.93267e-15	1.54127e-15	1.21962e-15	9.70478e-16	7.85925e-16	6.23207e-16	5.02327e-16	4.01731e-16	3.50378e-16	3.01444e-16	2.71391e-16	2.4631e-16	2.32298e-16	2.01912e-16	1.93709e-16	1.81147e-16	1.69401e-16	1.56042e-16	1.55409e-16	1.36746e-16	1.38192e-16	1.23611e-16	1.20597e-16	1.09893e-16	1.06696e-16	1.02206e-16	9.6632e-17	9.23306e-17	8.82074e-17	8.3095e-17	8.22083e-17	7.82922e-17	7.69808e-17	7.15664e-17	6.80322e-17	6.62714e-17	6.57607e-17	5.52433e-17	4.51285e-17	3.79431e-17
139				8.49157e-15	6.44611e-15	5.01141e-15	3.99603e-15	3.1829e-15	2.57876e-15	2.07606e-15	1.64906e-15	1.29938e-15	1.03669e-15	8.12178e-16	6.62087e-16	5.28809e-16	4.18072e-16	3.61913e-16	2.91773e-16	2.70691e-16	2.54186e-16	2.23207e-16	2.0332e-16	2.00299e-16	1.83946e-16	1.6921e-16	1.56092e-16	1.50513e-16	1.40989e-16	1.39623e-16	1.25914e-16	1.18664e-16	1.10642e-16	1.09212e-16	1.04185e-16	9.88952e-17	9.11575e-17	9.24328e-17	8.57316e-17	8.12346e-17	7.85243e-17	7.35589e-17	7.29835e-17	7.06994e-17	6.86693e-17	6.53386e-17	5.33173e-17	4.67754e-17	3.99987e-17
140				8.89876e-15	6.67493e-15	5.26667e-15	4.20831e-15	3.33717e-15	2.7208e-15	2.20245e-15	1.73267e-15	1.3971e-15	1.11133e-15	8.69917e-16	6.90357e-16	5.64041e-16	4.50573e-16	3.8024e-16	3.17298e-16	2.81052e-16	2.57955e-16	2.24321e-16	2.11609e-16	2.02704e-16	1.76235e-16	1.70842e-16	1.67054e-16	1.52978e-16	1.48697e-16	1.36358e-16	1.24372e-16	1.24835e-16	1.1071e-16	1.08439e-16	1.05355e-16	9.39719e-17	9.17701e-17	8.90713e-17	8.8564e-17	8.28455e-17	7.95171e-17	7.5442e-17	7.18183e-17	6.88815e-17	6.83033e-17	6.44658e-17	5.51823e-17	4.71995e-17	3.93e-17
141				9.35025e-15	6.95125e-15	5.48996e-15	4.3555e-15	3.52039e-15	2.85345e-15	2.30254e-15	1.83449e-15	1.49366e-15	1.19017e-15	9.45214e-16	7.52019e-16	5.86303e-16	4.84039e-16	3.95436e-16	3.44895e-16	2.82185e-16	2.62749e-16	2.3332e-16	2.18402e-16	1.95618e-16	1.87668e-16	1.58544e-16	1.64101e-16	1.50497e-16	1.43206e-16	1.39725e-16	1.33337e-16	1.2459e-16	1.11854e-16	1.10628e-16	1.03607e-16	1.03088e-16	9.85566e-17	8.9889e-17	8.79417e-17	7.96739e-17	8.00511e-17	7.96391e-17	7.18859e-17	7.09608e-17	6.8613e-17	6.56791e-17	5.62279e-17	4.44983e-17	4.15287e-17
142				9.86464e-15	7.26713e-15	5.703e-15	4.60686e-15	3.67449e-15	3.00731e-15	2.44745e-15	1.98173e-15	1.59136e-15	1.27055e-15	1.01321e-15	7.8798e-16	6.30325e-16	4.96243e-16	3.95504e-16	3.55782e-16	2.91598e-16	2.64173e-16	2.43433e-16	2.24187e-16	2.06045e-16	1.90486e-16	1.74802e-16	1.67308e-16	1.57904e-16	1.42807e-16	1.35449e-16	1.3272e-16	1.18346e-16	1.16703e-16	1.08325e-16	1.07544e-16	1.01456e-16	9.7504e-17	9.41989e-17	9.06862e-17	8.75183e-17	7.84928e-17	7.96784e-17	7.7999e-17	7.2396e-17	7.22651e-17	6.81519e-17	5.42829e-17	5.04996e-17	4.0763e-17
143				1.0537e-14	7.66798e-15	5.95365e-15	4.81137e-15	3.89984e-15	3.15798e-15	2.57443e-15	2.08827e-15	1.7012e-15	1.36404e-15	1.07383e-15	8.47661e-16	6.657e-16	5.51731e-16	4.22077e-16	3.71781e-16	3.16031e-16	2.70001e-16	2.32871e-16	2.21673e-16	2.05939e-16	1.96597e-16	1.68865e-16	1.63529e-16	1.47367e-16	1.43646e-16	1.40243e-16	1.36156e-16	1.25525e-16	1.15736e-16	1.10591e-16	1.03762e-16	9.82207e-17	9.57267e-17	8.91803e-17	8.71699e-17	8.50857e-17	8.37698e-17	8.25401e-17	7.52166e-17	7.44454e-17	6.58593e-17	6.52425e-17	5.78033e-17	4.9808e-17	4.03683e-17
144				1.13022e-14	8.02942e-15	6.30687e-15	5.05971e-15	4.13073e-15	3.37579e-15	2.74756e-15	2.25818e-15	1.81192e-15	1.43606e-15	1.16862e-15	9.2924e-16	7.17258e-16	5.83037e-16	4.49926e-16	3.60293e-16	3.08771e-16	2.77767e-16	2.42935e-16	2.19134e-16	2.04393e-16	1.88187e-16	1.75869e-16	1.68775e-16	1.50075e-16	1.46174e-16	1.36907e-16	1.32004e-16	1.18185e-16	1.1898e-16	1.08682e-16	1.00312e-16	1.01382e-16	9.80967e-17	9.21116e-17	8.9874e-17	8.77626e-17	8.96134e-17	8.07072e-17	7.54726e-17	7.06569e-17	7.22295e-17	6.79622e-17	5.27973e-17	4.58414e-17	4.15508e-17
145					8.48681e-15	6.57871e-15	5.31627e-15	4.35785e-15	3.59582e-15	2.90037e-15	2.3677e-15	1.9161e-15	1.54634e-15	1.25569e-15	9.77008e-16	7.62262e-16	5.88428e-16	4.82892e-16	3.98756e-16	3.17971e-16	2.97756e-16	2.43223e-16	2.33992e-16	2.09702e-16	1.98965e-16	1.86889e-16	1.78077e-16	1.5918e-16	1.38207e-16	1.41758e-16	1.28656e-16	1.30763e-16	1.23763e-16	1.12998e-16	1.0946e-16	1.02279e-16	9.7868e-17	9.12162e-17	9.26746e-17	8.91912e-17	8.48305e-17	7.53234e-17	7.47015e-17	7.15416e-17	6.983e-17	6.23848e-17	5.4076e-17	4.69405e-17	3.88819e-17
146					8.9895e-15	6.94333e-15	5.61607e-15	4.56744e-15	3.786e-15	3.10411e-15	2.55579e-15	2.06899e-15	1.65842e-15	1.31864e-15	1.04956e-15	8.42584e-16	6.42119e-16	5.06749e-16	4.09764e-16	3.39672e-16	2.86634e-16	2.66019e-16	2.24643e-16	2.18414e-16	1.95045e-16	1.87891e-16	1.7981e-16	1.61566e-16	1.46718e-16	1.39335e-16	1.40176e-16	1.32515e-16	1.24516e-16	1.08795e-16	1.09692e-16	1.00117e-16	9.9201e-17	9.61606e-17	8.65941e-17	8.65182e-17	8.22059e-17	8.14048e-17	7.90969e-17	8.06024e-17	7.00791e-17	6.5491e-17	5.61534e-17	4.61286e-17	4.1401e-17
147					9.60687e-15	7.3265e-15	5.90394e-15	4.81818e-15	3.95326e-15	3.2789e-15	2.68757e-15	2.20352e-15	1.78814e-15	1.4297e-15	1.14706e-15	8.83304e-16	6.82045e-16	5.35349e-16	4.33273e-16	3.59265e-16	3.00319e-16	2.71882e-16	2.28828e-16	2.12838e-16	1.92452e-16	1.83032e-16	1.73234e-16	1.6687e-16	1.50091e-16	1.46938e-16	1.39424e-16	1.23259e-16	1.21015e-16	1.15864e-16	1.12734e-16	1.01435e-16	1.04344e-16	9.4238e-17	9.03311e-17	8.64548e-17	8.65812e-17	7.98105e-17	7.78258e-17	7.39181e-17	6.86484e-17	6.75055e-17	6.0461e-17	4.73974e-17	4.26368e-17
148					1.04221e-14	7.80786e-15	6.22124e-15	5.12029e-15	4.21685e-15	3.54927e-15	2.92095e-15	2.37151e-15	1.91614e-15	1.53234e-15	1.22432e-15	9.43663e-16	7.34282e-16	5.78682e-16	4.46365e-16	3.76207e-16	3.16423e-16	2.64792e-16	2.40966e-16	2.12665e-16	2.04434e-16	1.87309e-16	1.69998e-16	1.61445e-16	1.64977e-16	1.50888e-16	1.39709e-16	1.3002e-16	1.24283e-16	1.22153e-16	1.18796e-16	1.06938e-16	1.0221e-16	9.61646e-17	9.39262e-17	9.09513e-17	8.15906e-17	8.40817e-17	7.57965e-17	7.30597e-17	7.27094e-17	7.07895e-17	5.91448e-17	4.83975e-17	3.93044e-17
149						8.27619e-15	6.58671e-15	5.41783e-15	4.49343e-15	3.70553e-15	3.11286e-15	2.53961e-15	2.07257e-15	1.65802e-15	1.30275e-15	1.01382e-15	7.68937e-16	6.32257e-16	4.88941e-16	3.85766e-16	3.05042e-16	2.73554e-16	2.49782e-16	2.28544e-16	2.12295e-16	1.96374e-16	1.801e-16	1.62717e-16	1.65381e-16	1.46166e-16	1.34729e-16	1.29955e-16	1.31449e-16	1.18759e-16	1.14219e-16	1.03744e-16	1.02683e-16	1.01411e-16	9.43852e-17	8.82006e-17	7.97607e-17	7.69075e-17	8.00454e-17	7.3832e-17	7.13343e-17	6.93208e-17	5.80883e-17	4.9407e-17	4.53132e-17
150						8.85756e-15	7.02458e-15	5.75701e-15	4.75312e-15	3.98526e-15	3.3057e-15	2.7275e-15	2.24416e-15	1.80261e-15	1.41852e-15	1.10979e-15	8.56518e-16	6.37986e-16	5.09388e-16	4.00165e-16	3.27947e-16	2.8236e-16	2.46203e-16	2.28438e-16	2.05951e-16	1.97559e-16	1.78378e-16	1.63997e-16	1.56446e-16	1.57013e-16	1.4256e-16	1.28614e-16	1.25091e-16	1.20184e-16	1.09313e-16	1.05876e-16	9.47205e-17	1.02377e-16	9.15167e-17	9.26547e-17	8.64568e-17	8.01779e-17	7.49365e-17	7.64483e-17	7.40038e-17	6.78057e-17	5.7239e-17	4.87157e-17	4.30784e-17
151						9.5493e-15	7.49957e-15	6.07688e-15	5.06677e-15	4.24235e-15	3.56122e-15	2.93225e-15	2.41845e-15	1.90987e-15	1.51798e-15	1.17125e-15	9.09217e-16	6.81661e-16	5.27568e-16	4.12694e-16	3.51924e-16	2.84872e-16	2.63351e-16	2.28848e-16	2.07348e-16	2.01112e-16	1.86659e-16	1.7164e-16	1.55885e-16	1.50559e-16	1.41451e-16	1.40203e-16	1.29649e-16	1.24188e-16	1.0693e-16	1.06454e-16	1.0717e-16	1.00179e-16	9.665e-17	9.5835e-17	8.59451e-17	7.80987e-17	7.75197e-17	7.74099e-17	7.23476e-17	6.91507e-17	5.49361e-17	5.22706e-17	4.39275e-17
152						1.05531e-14	7.99643e-15	6.51232e-15	5.42728e-15	4.53143e-15	3.80674e-15	3.20045e-15	2.59599e-15	2.09624e-15	1.64632e-15	1.26742e-15	9.80777e-16	6.99275e-16	5.57965e-16	4.555e-16	3.44358e-16	2.99876e-16	2.57509e-16	2.32103e-16	2.13277e-16	2.04367e-16	1.82035e-16	1.75478e-16	1.71897e-16	1.51215e-16	1.43972e-16	1.34634e-16	1.35508e-16	1.1965e-16	1.13919e-16	1.16482e-16	1.02225e-16	1.02439e-16	9.49382e-17	9.01287e-17	8.61403e-17	8.61755e-17	7.82768e-17	7.77395e-17	6.7086e-17	7.24332e-17	5.97563e-17	5.05008e-17	4.41776e-17
153							8.56838e-15	6.95372e-15	5.76387e-15	4.84559e-15	4.06904e-15	3.41881e-15	2.79683e-15	2.24679e-15	1.75795e-15	1.35621e-15	1.00733e-15	7.65587e-16	5.7828e-16	4.65338e-16	3.63986e-16	3.09916e-16	2.76307e-16	2.39008e-16	2.21231e-16	2.1028e-16	1.88531e-16	1.72397e-16	1.63238e-16	1.52734e-16	1.41495e-16	1.31084e-16	1.26767e-16	1.16453e-16	1.16653e-16	1.12149e-16	1.01055e-16	9.4588e-17	9.63797e-17	9.61511e-17	8.56932e-17	8.07108e-17	8.00496e-17	7.20348e-17	7.60507e-17	7.42139e-17	6.4016e-17	5.0407e-17	4.16753e-17
154							9.4508e-15	7.43837e-15	6.1589e-15	5.2263e-15	4.39713e-15	3.67242e-15	3.05469e-15	2.45784e-15	1.91559e-15	1.45223e-15	1.09485e-15	8.11151e-16	6.2348e-16	4.70856e-16	3.77201e-16	3.0637e-16	2.7144e-16	2.48556e-16	2.16761e-16	2.02768e-16	1.89744e-16	1.75794e-16	1.6935e-16	1.60203e-16	1.40497e-16	1.37869e-16	1.31259e-16	1.24985e-16	1.23804e-16	1.17913e-16	1.04956e-16	1.02995e-16	1.00676e-16	9.43576e-17	8.81697e-17	8.28042e-17	8.12667e-17	7.57408e-17	7.57005e-17	7.14886e-17	6.08922e-17	4.50518e-17	4.45895e-17
155							1.05356e-14	8.13023e-15	6.61272e-15	5.52313e-15	4.74117e-15	3.99644e-15	3.2806e-15	2.64535e-15	2.04941e-15	1.55538e-15	1.14902e-15	8.61361e-16	6.42141e-16	5.05257e-16	3.92693e-16	3.20063e-16	2.66341e-16	2.53105e-16	2.28724e-16	2.03744e-16	1.92093e-16	1.74455e-16	1.67494e-16	1.53067e-16	1.47678e-16	1.40955e-16	1.40718e-16	1.274e-16	1.2106e-16	1.13066e-16	1.11058e-16	1.04843e-16	9.79553e-17	9.64555e-17	9.05206e-17	8.33058e-17	8.43061e-17	8.15064e-17	7.44106e-17	7.06226e-17	6.36865e-17	5.16318e-17	3.97898e-17
156								8.90905e-15	7.25856e-15	5.96564e-15	5.14014e-15	4.30061e-15	3.51959e-15	2.852e-15	2.21625e-15	1.69665e-15	1.23675e-15	8.96279e-16	6.60315e-16	5.12315e-16	4.19234e-16	3.21821e-16	2.8785e-16	2.59472e-16	2.1876e-16	2.0174e-16	1.94617e-16	1.88845e-16	1.67858e-16	1.59938e-16	1.53232e-16	1.43601e-16	1.23491e-16	1.1916e-16	1.16268e-16	1.13783e-16	1.03921e-16	9.87361e-17	9.75964e-17	9.48786e-17	9.51049e-17	8.32131e-17	8.06075e-17	7.77967e-17	8.2651e-17	7.38734e-17	6.28609e-17	4.64365e-17	4.69621e-17
157								9.97886e-15	7.88745e-15	6.53017e-15	5.56666e-15	4.63617e-15	3.86381e-15	3.12847e-15	2.35458e-15	1.76532e-15	1.28823e-15	9.67769e-16	7.05678e-16	5.33079e-16	4.1671e-16	3.31609e-16	2.77923e-16	2.50428e-16	2.294e-16	2.10501e-16	2.01749e-16	1.86182e-16	1.70509e-16	1.65576e-16	1.62419e-16	1.42655e-16	1.28336e-16	1.3278e-16	1.19014e-16	1.18151e-16	1.16077e-16	1.00811e-16	1.00835e-16	9.3004e-17	9.00953e-17	9.39864e-17	8.26768e-17	7.76146e-17	7.613e-17	7.71391e-17	6.58801e-17	5.06092e-17	4.39254e-17
158									8.721e-15	7.15201e-15	6.07038e-15	5.09378e-15	4.2375e-15	3.35046e-15	2.54062e-15	1.89994e-15	1.35387e-15	9.80886e-16	7.25578e-16	5.4451e-16	4.24416e-16	3.275e-16	2.8557e-16	2.65274e-16	2.38105e-16	2.18153e-16	2.02672e-16	1.92831e-16	1.76127e-16	1.63848e-16	1.53802e-16	1.52013e-16	1.4685e-16	1.29354e-16	1.23257e-16	1.11713e-16	1.14575e-16	1.07978e-16	9.57092e-17	9.20681e-17	8.9235e-17	9.01564e-17	9.22705e-17	7.95812e-17	7.76094e-17	7.23179e-17	6.0647e-17	5.21835e-17	4.97518e-17
159									9.88016e-15	7.89918e-15	6.60272e-15	5.53698e-15	4.56661e-15	3.64021e-15	2.7317e-15	1.98572e-15	1.40481e-15	1.04497e-15	7.58316e-16	5.70186e-16	4.39725e-16	3.57174e-16	3.05661e-16	2.7284e-16	2.44919e-16	2.1664e-16	1.97929e-16	1.84073e-16	1.75749e-16	1.71396e-16	1.575e-16	1.48288e-16	1.43387e-16	1.36016e-16	1.23964e-16	1.20127e-16	1.18554e-16	1.121e-16	1.04436e-16	9.50223e-17	9.42318e-17	8.3072e-17	8.85594e-17	8.59427e-17	7.97396e-17	7.12265e-17	6.46922e-17	4.95021e-17	4.91722e-17
160										8.84555e-15	7.29435e-15	6.11677e-15	5.0372e-15	3.93662e-15	2.91424e-15	2.09362e-15	1.49278e-15	1.08864e-15	8.00749e-16	5.96412e-16	4.46242e-16	3.60071e-16	3.11098e-16	2.60658e-16	2.41437e-16	2.21638e-16	2.05886e-16	1.94675e-16	1.86735e-16	1.7222e-16	1.53394e-16	1.43202e-16	1.47743e-16	1.30356e-16	1.30492e-16	1.1371e-16	1.12489e-16	1.02718e-16	1.16953e-16	1.02181e-16	9.53138e-17	9.53506e-17	8.59535e-17	8.01032e-17	7.59795e-17	7.78766e-17	6.24438e-17	5.56645e-17	4.35997e-17
161											8.1988e-15	6.82106e-15	5.56459e-15	4.31561e-15	3.08924e-15	2.2075e-15	1.49276e-15	1.09817e-15	7.96552e-16	5.81382e-16	4.6448e-16	3.8606e-16	3.27625e-16	2.74938e-16	2.45298e-16	2.24081e-16	2.15735e-16	1.88663e-16	1.83869e-16	1.67951e-16	1.58273e-16	1.56006e-16	1.53261e-16	1.25882e-16	1.354e-16	1.11524e-16	1.14442e-16	1.05375e-16	1.08593e-16	1.11222e-16	1.04387e-16	8.54696e-17	8.42686e-17	7.96952e-17	7.92464e-17	7.91096e-17	6.22025e-17	5.02595e-17	4.75047e-17
162											9.49014e-15	7.67277e-15	6.2579e-15	4.70915e-15	3.31751e-15	2.27711e-15	1.56175e-15	1.13456e-15	8.21242e-16	5.75911e-16	4.60652e-16	3.69738e-16	3.22786e-16	2.74361e-16	2.52895e-16	2.40525e-16	2.06049e-16	1.96954e-16	1.96886e-16	1.74572e-16	1.75532e-16	1.44784e-16	1.35928e-16	1.47681e-16	1.23992e-16	1.20724e-16	1.17374e-16	1.08373e-16	1.05625e-16	1.01065e-16	9.59451e-17	9.32138e-17	9.25213e-17	8.54369e-17	8.27969e-17	7.5892e-17	6.57058e-17	5.95692e-17	4.82231e-17
163												8.96225e-15	7.07607e-15	5.20721e-15	3.50655e-15	2.3135e-15	1.58305e-15	1.12563e-15	8.11221e-16	6.08619e-16	4.58386e-16	3.95959e-16	3.19337e-16	2.83342e-16	2.53798e-16	2.25039e-16	2.14525e-16	1.93098e-16	1.98852e-16	1.75566e-16	1.60872e-16	1.53957e-16	1.43029e-16	1.41378e-16	1.31286e-16	1.15312e-16	1.12107e-16	1.1663e-16	1.03561e-16	1.03222e-16	9.59182e-17	9.06631e-17	8.91734e-17	8.93065e-17	8.48655e-17	7.79901e-17	6.33463e-17	5.24054e-17	4.44929e-17
164													8.34065e-15	5.83616e-15	3.64476e-15	2.33131e-15	1.60723e-15	1.09337e-15	8.14278e-16	6.33791e-16	4.76902e-16	3.88013e-16	3.3648e-16	2.89442e-16	2.83132e-16	2.43046e-16	2.31847e-16	2.11011e-16	1.90133e-16	1.74651e-16	1.80866e-16	1.53134e-16	1.39065e-16	1.51333e-16	1.29378e-16	1.29475e-16	1.30102e-16	1.0874e-16	1.09222e-16	1.03105e-16	1.00325e-16	9.0594e-17	9.62867e-17	8.78683e-17	8.7571e-17	8.36826e-17	6.95747e-17	5.64599e-17	4.85859e-17
165														6.80864e-15	3.73917e-15	2.26352e-15	1.60953e-15	1.10096e-15	8.36277e-16	6.34565e-16	4.91417e-16	4.0964e-16	3.62137e-16	2.95141e-16	2.80859e-16	2.31914e-16	2.2452e-16	1.9846e-16	1.91723e-16	1.82368e-16	1.49316e-16	1.57834e-16	1.56921e-16	1.32235e-16	1.36043e-16	1.34981e-16	1.27314e-16	1.16248e-16	1.11213e-16	9.87289e-17	9.8567e-17	9.97529e-17	9.18931e-17	9.08264e-17	8.58247e-17	8.19543e-17	6.0308e-17	5.57999e-17	5.08252e-17
166															4.06247e-15	2.25561e-15	1.5553e-15	1.13541e-15	8.21693e-16	6.34049e-16	4.8764e-16	4.27313e-16	3.3766e-16	2.86324e-16	2.57973e-16	2.59627e-16	2.35518e-16	2.03457e-16	1.94521e-16	1.84891e-16	1.71383e-16	1.75589e-16	1.56948e-16	1.37409e-16	1.36078e-16	1.32757e-16	1.2913e-16	1.17778e-16	1.07841e-16	1.14798e-16	1.13887e-16	9.02302e-17	9.25715e-17	9.78784e-17	9.32283e-17	8.35985e-17	6.50406e-17	6.02811e-17	5.05807e-17
167																	1.68706e-15	1.12224e-15	8.22768e-16	6.20568e-16	4.97019e-16	4.12683e-16	3.46995e-16	3.22501e-16	2.8162e-16	2.4838e-16	2.53008e-16	2.20296e-16	2.09911e-16	2.06731e-16	1.64281e-16	1.56795e-16	1.57631e-16	1.58904e-16	1.51162e-16	1.15589e-16	1.26294e-16	1.22348e-16	1.1888e-16	1.12451e-16	1.07796e-16	1.04988e-16	1.04958e-16	8.80955e-17	9.44679e-17	8.85693e-17	6.70657e-17	5.99393e-17	5.09186e-17
168																			9.87478e-16	6.75252e-16	5.4629e-16	4.41492e-16	3.88111e-16	3.31721e-16	2.98936e-16	2.48341e-16	2.33467e-16	2.41272e-16	2.05503e-16	2.01843e-16	1.93858e-16	1.8312e-16	1.55723e-16	1.58574e-16	1.51108e-16	1.3752e-16	1.38629e-16	1.09888e-16	1.09959e-16	9.89798e-17	9.83203e-17	9.16332e-17	9.58333e-17	8.95895e-17	8.97434e-17	8.85353e-17	6.17582e-17	6.52635e-17	6.08162e-17
169																					6.04584e-16	4.95497e-16	3.87771e-16	3.4482e-16	2.99862e-16	2.72298e-16	2.70435e-16	2.33737e-16	1.9311e-16	1.88101e-16	1.82634e-16	1.81974e-16	1.49784e-16	1.70592e-16	1.37709e-16	1.27999e-16	1.20644e-16	1.16926e-16	1.19622e-16	9.29672e-17	1.02729e-16	1.02769e-16	1.03264e-16	9.94088e-17	8.71301e-17	8.29754e-17	7.7498e-17	6.19959e-17	4.71947e-17
170
171
172
173
174
175
176
177
178
179
180
[truncated: 27 more columns]

## Sheet: D_ALL
ALL(electron and gamma) dose rate(Gy/(Bqs))				angle q	0 deg. and 180 deg.		0 deg.< q <180 deg.			distance r	r ≤ 1.5 cm	r ≥ 2 cm		cut-off energy		10 keV (photon energy 0.010 MeV, electron energy 0.521 MeV)
				Bin range	1 deg.		0.2 deg.			Bin range	0.005 cm	0.05 cm
q(deg.)\ r(cm)	0.05	0.06	0.07	0.08	0.09	0.1	0.11	0.12	0.13	0.14	0.15	0.16	0.17	0.18	0.19	0.2	0.21	0.22	0.23	0.24	0.25	0.26	0.27	0.28	0.29	0.3	0.31	0.32	0.33	0.34	0.35	0.36	0.37	0.38	0.39	0.4	0.41	0.42	0.43	0.44	0.45	0.46	0.47	0.48	0.49	0.5	0.55	0.6	0.65
0																				8.34081e-12	7.30832e-12	6.33997e-12	5.5258e-12	4.75935e-12	4.24667e-12	3.7774e-12	3.4434e-12	3.1101e-12	2.818e-12	2.55879e-12	2.35936e-12	2.21753e-12	1.9754e-12	1.86936e-12	1.73609e-12	1.623e-12	1.51938e-12	1.38629e-12	1.35763e-12	1.29842e-12	1.13315e-12	1.12766e-12	1.03841e-12	1.02332e-12	9.64026e-13	9.29039e-13	7.29152e-13	5.82685e-13	4.97627e-13
1																				8.34077e-12	7.27283e-12	6.3763e-12	5.55523e-12	4.74787e-12	4.22399e-12	3.78733e-12	3.43514e-12	3.04975e-12	2.80408e-12	2.63806e-12	2.31039e-12	2.17247e-12	2.00368e-12	1.87942e-12	1.77922e-12	1.61074e-12	1.50301e-12	1.43287e-12	1.37229e-12	1.2676e-12	1.18484e-12	1.13414e-12	1.08704e-12	1.03123e-12	9.60629e-13	9.2041e-13	7.36571e-13	5.98984e-13	5.11928e-13
2																				8.35717e-12	7.35055e-12	6.32918e-12	5.49885e-12	4.87874e-12	4.26571e-12	3.81095e-12	3.45101e-12	3.06003e-12	2.78467e-12	2.5587e-12	2.34736e-12	2.17235e-12	2.00086e-12	1.8795e-12	1.71429e-12	1.63092e-12	1.51244e-12	1.42399e-12	1.3576e-12	1.27818e-12	1.19642e-12	1.13095e-12	1.06999e-12	1.01646e-12	9.60184e-13	9.09955e-13	7.41183e-13	5.97009e-13	5.01519e-13
3																			9.04623e-12	8.25592e-12	7.24613e-12	6.31354e-12	5.4901e-12	4.7952e-12	4.24765e-12	3.79832e-12	3.40719e-12	3.12908e-12	2.79424e-12	2.54343e-12	2.3419e-12	2.16198e-12	2.01221e-12	1.86942e-12	1.74845e-12	1.61861e-12	1.51759e-12	1.44048e-12	1.34434e-12	1.26546e-12	1.20036e-12	1.13069e-12	1.06452e-12	1.00911e-12	9.71956e-13	9.31417e-13	7.34186e-13	6.03332e-13	5.02515e-13
4																			8.99441e-12	8.20294e-12	7.24689e-12	6.30248e-12	5.48788e-12	4.7867e-12	4.24308e-12	3.79258e-12	3.39074e-12	3.07385e-12	2.79162e-12	2.54996e-12	2.36419e-12	2.15501e-12	2.0203e-12	1.8525e-12	1.71897e-12	1.62953e-12	1.5417e-12	1.43489e-12	1.35778e-12	1.25537e-12	1.20582e-12	1.14231e-12	1.06293e-12	1.02758e-12	9.71801e-13	9.25809e-13	7.41959e-13	6.13992e-13	5.10055e-13
5																			9.00218e-12	8.25554e-12	7.22585e-12	6.24923e-12	5.52379e-12	4.77895e-12	4.24077e-12	3.79511e-12	3.4042e-12	3.10099e-12	2.82122e-12	2.55774e-12	2.36381e-12	2.1912e-12	2.00885e-12	1.86812e-12	1.73507e-12	1.61914e-12	1.52827e-12	1.43264e-12	1.34701e-12	1.27291e-12	1.21217e-12	1.14143e-12	1.09839e-12	1.03007e-12	9.74741e-13	9.39893e-13	7.54291e-13	6.21304e-13	5.22874e-13
6																			8.91846e-12	8.21778e-12	7.14532e-12	6.25182e-12	5.43915e-12	4.74788e-12	4.24438e-12	3.80906e-12	3.41643e-12	3.12938e-12	2.80925e-12	2.55321e-12	2.36585e-12	2.17195e-12	2.02358e-12	1.89528e-12	1.76024e-12	1.64098e-12	1.55641e-12	1.45564e-12	1.37134e-12	1.29947e-12	1.23021e-12	1.16057e-12	1.10439e-12	1.04815e-12	9.92907e-13	9.45997e-13	7.65966e-13	6.2731e-13	5.21892e-13
7																			8.9616e-12	8.16663e-12	7.15489e-12	6.22561e-12	5.44669e-12	4.75804e-12	4.24111e-12	3.79986e-12	3.42638e-12	3.11559e-12	2.84428e-12	2.62312e-12	2.38944e-12	2.20562e-12	2.03418e-12	1.90992e-12	1.78483e-12	1.66481e-12	1.57618e-12	1.46388e-12	1.39065e-12	1.31929e-12	1.24223e-12	1.18102e-12	1.10412e-12	1.07174e-12	1.00732e-12	9.72709e-13	7.79425e-13	6.37544e-13	5.40443e-13
8																			9.02707e-12	8.19484e-12	7.13625e-12	6.2146e-12	5.43455e-12	4.80478e-12	4.25212e-12	3.81022e-12	3.45287e-12	3.12655e-12	2.8548e-12	2.62529e-12	2.42127e-12	2.23736e-12	2.06099e-12	1.93894e-12	1.80321e-12	1.69819e-12	1.57566e-12	1.4914e-12	1.40869e-12	1.32865e-12	1.25819e-12	1.19245e-12	1.13966e-12	1.06949e-12	1.03446e-12	9.83373e-13	7.9801e-13	6.45152e-13	5.4364e-13
9																			9.15757e-12	8.15142e-12	7.10085e-12	6.22607e-12	5.45372e-12	4.7932e-12	4.2643e-12	3.86278e-12	3.48598e-12	3.13599e-12	2.89746e-12	2.63158e-12	2.43575e-12	2.26415e-12	2.10526e-12	1.94445e-12	1.82371e-12	1.72147e-12	1.60872e-12	1.52213e-12	1.41961e-12	1.35812e-12	1.28558e-12	1.20991e-12	1.14473e-12	1.09185e-12	1.03814e-12	9.93855e-13	7.94811e-13	6.65124e-13	5.56052e-13
10																			9.20537e-12	8.15895e-12	7.13059e-12	6.22336e-12	5.45472e-12	4.80483e-12	4.31055e-12	3.87572e-12	3.48393e-12	3.17321e-12	2.91286e-12	2.67402e-12	2.48028e-12	2.28526e-12	2.11916e-12	1.97124e-12	1.84428e-12	1.72795e-12	1.63233e-12	1.53061e-12	1.44935e-12	1.37836e-12	1.30402e-12	1.23898e-12	1.16988e-12	1.11973e-12	1.06191e-12	1.01052e-12	8.18636e-13	6.71501e-13	5.64241e-13
11																		1.02751e-11	9.31178e-12	8.19872e-12	7.15567e-12	6.21827e-12	5.49256e-12	4.8314e-12	4.32523e-12	3.90631e-12	3.51072e-12	3.23541e-12	2.94562e-12	2.71255e-12	2.49086e-12	2.32099e-12	2.16015e-12	2.01269e-12	1.88292e-12	1.75482e-12	1.65719e-12	1.55933e-12	1.47627e-12	1.40679e-12	1.31898e-12	1.25815e-12	1.18852e-12	1.13545e-12	1.08321e-12	1.03214e-12	8.30418e-13	6.88504e-13	5.76451e-13
12																		1.0449e-11	9.39783e-12	8.21507e-12	7.15722e-12	6.24272e-12	5.51295e-12	4.88047e-12	4.37559e-12	3.90969e-12	3.569e-12	3.25103e-12	2.96321e-12	2.74645e-12	2.51917e-12	2.34721e-12	2.17372e-12	2.03185e-12	1.90735e-12	1.77222e-12	1.67081e-12	1.57069e-12	1.49937e-12	1.40851e-12	1.34854e-12	1.27557e-12	1.20832e-12	1.15629e-12	1.09512e-12	1.05389e-12	8.4739e-13	6.98447e-13	5.82494e-13
13																	1.32629e-11	1.08137e-11	9.47993e-12	8.25088e-12	7.13978e-12	6.24901e-12	5.50663e-12	4.88705e-12	4.3749e-12	3.95552e-12	3.59482e-12	3.27607e-12	2.99312e-12	2.76289e-12	2.55678e-12	2.36638e-12	2.20675e-12	2.07177e-12	1.93079e-12	1.80427e-12	1.6997e-12	1.61139e-12	1.5233e-12	1.43413e-12	1.36006e-12	1.29335e-12	1.22352e-12	1.17416e-12	1.11629e-12	1.06107e-12	8.59695e-13	7.06547e-13	5.96736e-13
14															2.08217e-11	1.64898e-11	1.34074e-11	1.11198e-11	9.5362e-12	8.24644e-12	7.16388e-12	6.26466e-12	5.51754e-12	4.89577e-12	4.39586e-12	3.98192e-12	3.61399e-12	3.29618e-12	3.02486e-12	2.78117e-12	2.57216e-12	2.39929e-12	2.23128e-12	2.08422e-12	1.95218e-12	1.83785e-12	1.73244e-12	1.61776e-12	1.53812e-12	1.4552e-12	1.38505e-12	1.30827e-12	1.24515e-12	1.183e-12	1.13816e-12	1.08474e-12	8.71615e-13	7.26383e-13	6.03712e-13
15														2.64188e-11	2.0283e-11	1.64662e-11	1.35108e-11	1.12292e-11	9.53224e-12	8.19702e-12	7.12913e-12	6.24579e-12	5.52105e-12	4.89489e-12	4.41747e-12	3.9888e-12	3.65488e-12	3.33624e-12	3.04501e-12	2.82467e-12	2.61375e-12	2.4171e-12	2.24542e-12	2.09544e-12	1.96255e-12	1.85611e-12	1.74618e-12	1.65165e-12	1.55387e-12	1.47746e-12	1.39557e-12	1.33343e-12	1.25895e-12	1.19813e-12	1.14037e-12	1.09347e-12	8.83824e-13	7.35378e-13	6.17219e-13
16													3.17618e-11	2.50866e-11	2.01538e-11	1.64148e-11	1.34671e-11	1.12268e-11	9.52507e-12	8.18256e-12	7.13355e-12	6.2492e-12	5.52795e-12	4.91811e-12	4.42712e-12	4.01042e-12	3.63844e-12	3.32871e-12	3.07652e-12	2.8337e-12	2.62945e-12	2.44104e-12	2.27496e-12	2.11852e-12	1.99198e-12	1.88188e-12	1.7642e-12	1.66592e-12	1.57202e-12	1.48331e-12	1.41014e-12	1.3427e-12	1.27035e-12	1.21773e-12	1.16466e-12	1.11188e-12	8.92375e-13	7.4156e-13	6.21732e-13
17												3.5794e-11	2.96466e-11	2.44874e-11	1.97895e-11	1.61839e-11	1.33264e-11	1.11525e-11	9.46296e-12	8.11896e-12	7.0836e-12	6.22202e-12	5.5157e-12	4.92586e-12	4.44255e-12	4.04017e-12	3.68719e-12	3.35639e-12	3.08059e-12	2.85199e-12	2.63542e-12	2.45793e-12	2.27397e-12	2.13081e-12	2.0171e-12	1.89178e-12	1.77284e-12	1.67918e-12	1.58284e-12	1.50263e-12	1.41753e-12	1.3513e-12	1.29271e-12	1.2245e-12	1.17662e-12	1.11969e-12	9.0414e-13	7.49485e-13	6.30734e-13
18											3.93866e-11	3.34732e-11	2.85636e-11	2.37171e-11	1.93331e-11	1.5864e-11	1.31486e-11	1.10128e-11	9.35191e-12	8.07466e-12	7.0508e-12	6.19209e-12	5.50778e-12	4.93694e-12	4.45123e-12	4.03728e-12	3.69403e-12	3.37439e-12	3.10545e-12	2.87141e-12	2.65549e-12	2.47116e-12	2.32018e-12	2.15922e-12	2.01979e-12	1.91263e-12	1.79562e-12	1.69242e-12	1.60811e-12	1.52023e-12	1.43723e-12	1.37285e-12	1.30046e-12	1.24347e-12	1.18061e-12	1.13306e-12	9.18304e-13	7.60108e-13	6.36706e-13
19											3.67124e-11	3.2102e-11	2.75061e-11	2.29127e-11	1.8805e-11	1.55134e-11	1.28952e-11	1.08589e-11	9.28645e-12	8.00476e-12	6.98958e-12	6.16911e-12	5.47817e-12	4.92978e-12	4.44289e-12	4.04059e-12	3.67178e-12	3.3926e-12	3.10783e-12	2.86861e-12	2.66448e-12	2.48877e-12	2.31611e-12	2.17845e-12	2.04308e-12	1.91765e-12	1.81295e-12	1.70352e-12	1.61004e-12	1.53449e-12	1.44936e-12	1.38561e-12	1.3159e-12	1.25508e-12	1.20229e-12	1.14156e-12	9.21229e-13	7.63855e-13	6.44635e-13
20										3.9737e-11	3.51745e-11	3.08295e-11	2.63961e-11	2.20393e-11	1.82003e-11	1.50593e-11	1.2628e-11	1.06763e-11	9.13237e-12	7.92628e-12	6.92765e-12	6.13051e-12	5.45715e-12	4.90856e-12	4.43358e-12	4.02517e-12	3.68615e-12	3.37448e-12	3.12169e-12	2.89813e-12	2.69778e-12	2.50075e-12	2.33656e-12	2.18698e-12	2.04856e-12	1.92912e-12	1.81915e-12	1.71827e-12	1.62277e-12	1.53857e-12	1.4652e-12	1.39312e-12	1.32733e-12	1.26449e-12	1.20737e-12	1.15004e-12	9.31302e-13	7.71869e-13	6.50304e-13
21									4.32076e-11	3.7749e-11	3.38202e-11	2.96162e-11	2.53023e-11	2.11202e-11	1.76179e-11	1.46532e-11	1.23476e-11	1.04903e-11	9.0024e-12	7.82688e-12	6.89651e-12	6.10885e-12	5.44327e-12	4.89779e-12	4.44331e-12	4.04152e-12	3.70089e-12	3.39763e-12	3.13103e-12	2.90709e-12	2.70132e-12	2.50188e-12	2.34373e-12	2.20336e-12	2.06721e-12	1.94095e-12	1.83493e-12	1.73715e-12	1.63102e-12	1.54996e-12	1.46969e-12	1.39256e-12	1.33355e-12	1.26923e-12	1.21447e-12	1.16148e-12	9.42679e-13	7.78933e-13	6.55304e-13
22									4.06471e-11	3.65843e-11	3.26011e-11	2.83601e-11	2.42369e-11	2.03531e-11	1.69598e-11	1.42531e-11	1.20407e-11	1.02921e-11	8.85649e-12	7.73806e-12	6.8011e-12	6.06645e-12	5.40857e-12	4.89231e-12	4.42666e-12	4.04626e-12	3.68643e-12	3.39762e-12	3.15516e-12	2.89986e-12	2.71376e-12	2.51456e-12	2.35364e-12	2.20554e-12	2.08468e-12	1.95412e-12	1.83513e-12	1.73941e-12	1.65146e-12	1.55977e-12	1.47939e-12	1.41004e-12	1.34559e-12	1.28784e-12	1.23394e-12	1.16792e-12	9.46764e-13	7.86964e-13	6.60854e-13
23								4.41183e-11	3.91783e-11	3.52245e-11	3.12628e-11	2.71475e-11	2.31454e-11	1.95124e-11	1.63696e-11	1.38575e-11	1.17621e-11	1.00723e-11	8.74467e-12	7.6373e-12	6.74126e-12	6.0003e-12	5.37374e-12	4.85233e-12	4.39329e-12	4.02436e-12	3.69506e-12	3.39197e-12	3.1513e-12	2.90909e-12	2.71023e-12	2.52634e-12	2.3688e-12	2.21209e-12	2.07962e-12	1.95997e-12	1.84714e-12	1.74869e-12	1.65099e-12	1.5666e-12	1.49076e-12	1.4163e-12	1.35631e-12	1.29282e-12	1.22657e-12	1.17605e-12	9.57784e-13	7.89764e-13	6.66901e-13
24								4.18296e-11	3.79674e-11	3.40291e-11	2.99835e-11	2.5963e-11	2.21325e-11	1.8712e-11	1.58033e-11	1.34083e-11	1.14363e-11	9.89501e-12	8.59489e-12	7.5149e-12	6.6635e-12	5.97329e-12	5.35074e-12	4.82361e-12	4.39584e-12	4.02023e-12	3.67547e-12	3.38525e-12	3.13262e-12	2.89785e-12	2.71143e-12	2.52577e-12	2.36671e-12	2.2117e-12	2.09385e-12	1.96752e-12	1.85947e-12	1.74794e-12	1.65915e-12	1.56892e-12	1.49948e-12	1.41906e-12	1.35365e-12	1.29415e-12	1.24144e-12	1.18797e-12	9.60188e-13	7.97141e-13	6.70457e-13
25							4.5775e-11	4.04418e-11	3.67792e-11	3.28412e-11	2.86926e-11	2.48676e-11	2.11901e-11	1.80182e-11	1.52903e-11	1.30444e-11	1.12042e-11	9.6638e-12	8.44433e-12	7.43122e-12	6.5889e-12	5.89831e-12	5.31509e-12	4.81388e-12	4.37648e-12	3.99488e-12	3.67361e-12	3.38277e-12	3.13472e-12	2.9115e-12	2.71146e-12	2.53375e-12	2.36973e-12	2.22143e-12	2.09379e-12	1.96542e-12	1.85554e-12	1.76272e-12	1.66726e-12	1.57766e-12	1.50692e-12	1.43182e-12	1.36516e-12	1.30131e-12	1.23595e-12	1.18467e-12	9.64409e-13	8.01521e-13	6.73653e-13
26							4.34678e-11	3.93647e-11	3.55046e-11	3.14718e-11	2.74882e-11	2.37806e-11	2.03742e-11	1.73396e-11	1.47715e-11	1.26642e-11	1.09319e-11	9.48869e-12	8.32654e-12	7.32248e-12	6.48758e-12	5.83698e-12	5.27807e-12	4.77418e-12	4.34662e-12	3.98918e-12	3.65669e-12	3.37697e-12	3.12279e-12	2.91476e-12	2.71634e-12	2.52983e-12	2.36664e-12	2.22237e-12	2.10001e-12	1.97837e-12	1.86428e-12	1.76787e-12	1.66786e-12	1.58805e-12	1.49944e-12	1.44038e-12	1.36774e-12	1.30519e-12	1.24521e-12	1.19199e-12	9.71648e-13	8.02323e-13	6.75452e-13
27							4.20599e-11	3.8304e-11	3.42969e-11	3.03225e-11	2.6351e-11	2.28101e-11	1.95957e-11	1.67489e-11	1.43177e-11	1.23537e-11	1.06219e-11	9.29226e-12	8.16505e-12	7.20076e-12	6.42205e-12	5.80363e-12	5.24055e-12	4.7614e-12	4.32803e-12	3.98316e-12	3.64139e-12	3.38351e-12	3.13243e-12	2.90082e-12	2.70523e-12	2.52591e-12	2.37557e-12	2.23369e-12	2.09568e-12	1.98131e-12	1.87147e-12	1.7753e-12	1.67721e-12	1.5925e-12	1.51135e-12	1.44304e-12	1.36937e-12	1.30883e-12	1.25174e-12	1.19813e-12	9.74505e-13	8.06207e-13	6.817e-13
28						4.60124e-11	4.09997e-11	3.71191e-11	3.30883e-11	2.90525e-11	2.53522e-11	2.18892e-11	1.88558e-11	1.61615e-11	1.38814e-11	1.19757e-11	1.04166e-11	9.10411e-12	8.01774e-12	7.1218e-12	6.36729e-12	5.72931e-12	5.18181e-12	4.7092e-12	4.31939e-12	3.95575e-12	3.64346e-12	3.36374e-12	3.12694e-12	2.89676e-12	2.70808e-12	2.53066e-12	2.37938e-12	2.23476e-12	2.09705e-12	1.97567e-12	1.87367e-12	1.77506e-12	1.67512e-12	1.59457e-12	1.51512e-12	1.448e-12	1.37906e-12	1.3202e-12	1.25722e-12	1.20741e-12	9.7998e-13	8.13754e-13	6.86464e-13
29						4.41096e-11	3.99789e-11	3.60297e-11	3.19301e-11	2.79638e-11	2.43117e-11	2.10684e-11	1.81515e-11	1.56054e-11	1.34654e-11	1.16492e-11	1.01816e-11	8.93023e-12	7.89206e-12	7.01384e-12	6.28657e-12	5.65702e-12	5.13418e-12	4.69045e-12	4.27746e-12	3.95145e-12	3.62482e-12	3.34932e-12	3.11783e-12	2.89544e-12	2.69715e-12	2.53383e-12	2.36861e-12	2.22977e-12	2.09219e-12	1.98301e-12	1.87293e-12	1.78229e-12	1.68899e-12	1.59544e-12	1.5275e-12	1.44521e-12	1.38726e-12	1.32786e-12	1.26033e-12	1.20392e-12	9.83912e-13	8.14206e-13	6.90273e-13
30						4.28283e-11	3.88704e-11	3.48638e-11	3.07127e-11	2.68949e-11	2.33576e-11	2.02618e-11	1.75058e-11	1.51239e-11	1.31059e-11	1.13493e-11	9.94861e-12	8.74289e-12	7.74238e-12	6.89076e-12	6.22434e-12	5.61139e-12	5.07597e-12	4.65635e-12	4.26538e-12	3.91541e-12	3.61502e-12	3.33955e-12	3.09882e-12	2.88907e-12	2.70002e-12	2.53306e-12	2.37864e-12	2.22274e-12	2.1064e-12	1.9886e-12	1.87957e-12	1.7754e-12	1.69453e-12	1.59677e-12	1.5267e-12	1.45728e-12	1.38099e-12	1.32626e-12	1.26816e-12	1.21341e-12	9.83786e-13	8.1915e-13	6.88974e-13
31						4.19704e-11	3.79144e-11	3.37472e-11	2.96754e-11	2.58969e-11	2.25672e-11	1.95121e-11	1.69457e-11	1.46924e-11	1.27302e-11	1.10669e-11	9.73321e-12	8.59303e-12	7.6285e-12	6.81234e-12	6.13421e-12	5.56828e-12	5.06161e-12	4.60445e-12	4.23759e-12	3.89365e-12	3.59529e-12	3.31255e-12	3.11e-12	2.88358e-12	2.69116e-12	2.53518e-12	2.36619e-12	2.23181e-12	2.10252e-12	1.98079e-12	1.8817e-12	1.77128e-12	1.68335e-12	1.6052e-12	1.52567e-12	1.45431e-12	1.38369e-12	1.32754e-12	1.26849e-12	1.20851e-12	9.88611e-13	8.20557e-13	6.94921e-13
32					4.57035e-11	4.09971e-11	3.6864e-11	3.2651e-11	2.86539e-11	2.49708e-11	2.17518e-11	1.8864e-11	1.6345e-11	1.42173e-11	1.23839e-11	1.08232e-11	9.52884e-12	8.42384e-12	7.50885e-12	6.74416e-12	6.0788e-12	5.49813e-12	5.00753e-12	4.57816e-12	4.19276e-12	3.86507e-12	3.58801e-12	3.322e-12	3.08352e-12	2.87593e-12	2.68588e-12	2.51846e-12	2.36763e-12	2.23655e-12	2.10033e-12	1.98695e-12	1.87956e-12	1.7808e-12	1.68432e-12	1.60146e-12	1.52666e-12	1.45142e-12	1.38414e-12	1.3219e-12	1.2663e-12	1.21469e-12	9.90429e-13	8.24971e-13	6.94811e-13
33					4.42649e-11	4.01468e-11	3.59094e-11	3.16244e-11	2.75735e-11	2.41158e-11	2.09306e-11	1.82265e-11	1.58259e-11	1.38029e-11	1.20659e-11	1.05612e-11	9.31341e-12	8.26315e-12	7.39781e-12	6.64398e-12	6.0046e-12	5.45832e-12	4.97545e-12	4.53794e-12	4.18185e-12	3.84734e-12	3.56561e-12	3.30478e-12	3.07502e-12	2.86112e-12	2.69023e-12	2.51716e-12	2.363e-12	2.22704e-12	2.09711e-12	1.98332e-12	1.87386e-12	1.77444e-12	1.68941e-12	1.60705e-12	1.53185e-12	1.4623e-12	1.39501e-12	1.33072e-12	1.26779e-12	1.21834e-12	9.90116e-13	8.235e-13	6.99477e-13
34					4.32878e-11	3.93472e-11	3.48327e-11	3.06182e-11	2.67723e-11	2.33417e-11	2.02799e-11	1.76206e-11	1.5382e-11	1.34024e-11	1.17235e-11	1.03443e-11	9.13751e-12	8.13106e-12	7.28213e-12	6.57226e-12	5.93931e-12	5.41109e-12	4.92842e-12	4.51515e-12	4.13292e-12	3.82912e-12	3.54557e-12	3.29417e-12	3.05812e-12	2.84591e-12	2.67966e-12	2.51218e-12	2.36822e-12	2.22571e-12	2.10001e-12	1.98466e-12	1.88076e-12	1.78296e-12	1.69275e-12	1.60765e-12	1.52472e-12	1.46127e-12	1.39187e-12	1.33178e-12	1.27678e-12	1.22294e-12	9.91687e-13	8.28495e-13	6.95305e-13
35					4.24324e-11	3.82241e-11	3.37882e-11	2.95955e-11	2.58671e-11	2.25457e-11	1.96483e-11	1.70913e-11	1.49086e-11	1.3074e-11	1.14771e-11	1.01012e-11	8.93845e-12	8.0025e-12	7.16163e-12	6.48092e-12	5.87161e-12	5.34788e-12	4.8754e-12	4.48213e-12	4.11963e-12	3.82408e-12	3.52541e-12	3.26657e-12	3.06456e-12	2.85573e-12	2.67429e-12	2.50773e-12	2.36524e-12	2.22137e-12	2.09228e-12	1.96696e-12	1.87937e-12	1.77993e-12	1.68286e-12	1.61092e-12	1.52628e-12	1.45678e-12	1.38911e-12	1.33225e-12	1.27611e-12	1.2195e-12	9.97241e-13	8.29954e-13	7.02157e-13
36				4.71511e-11	4.16682e-11	3.71936e-11	3.28529e-11	2.86336e-11	2.50708e-11	2.18938e-11	1.90227e-11	1.66249e-11	1.45033e-11	1.26928e-11	1.12065e-11	9.91049e-12	8.81455e-12	7.85795e-12	7.08518e-12	6.40851e-12	5.80277e-12	5.26793e-12	4.83359e-12	4.45046e-12	4.09146e-12	3.79262e-12	3.50706e-12	3.26169e-12	3.04172e-12	2.84396e-12	2.66755e-12	2.49512e-12	2.3452e-12	2.2065e-12	2.08667e-12	1.97355e-12	1.88298e-12	1.76854e-12	1.68156e-12	1.60873e-12	1.53507e-12	1.4579e-12	1.39148e-12	1.33175e-12	1.27297e-12	1.21574e-12	9.95978e-13	8.33657e-13	7.01371e-13
37				4.56882e-11	4.09385e-11	3.64568e-11	3.19486e-11	2.78332e-11	2.42409e-11	2.11338e-11	1.84848e-11	1.61381e-11	1.40947e-11	1.23535e-11	1.09664e-11	9.71915e-12	8.64298e-12	7.77267e-12	6.96412e-12	6.30259e-12	5.72542e-12	5.24728e-12	4.79522e-12	4.40428e-12	4.06413e-12	3.75424e-12	3.48795e-12	3.25404e-12	3.03369e-12	2.82414e-12	2.648e-12	2.4894e-12	2.33958e-12	2.20324e-12	2.08693e-12	1.97678e-12	1.87212e-12	1.77735e-12	1.68819e-12	1.60295e-12	1.52675e-12	1.45806e-12	1.39157e-12	1.33175e-12	1.27115e-12	1.21973e-12	9.9996e-13	8.34419e-13	7.0312e-13
38				4.46198e-11	4.01786e-11	3.55026e-11	3.11321e-11	2.70609e-11	2.35714e-11	2.05537e-11	1.7963e-11	1.56498e-11	1.37379e-11	1.21106e-11	1.07279e-11	9.51645e-12	8.50478e-12	7.64314e-12	6.88024e-12	6.23712e-12	5.65893e-12	5.18414e-12	4.74642e-12	4.36439e-12	4.01948e-12	3.73049e-12	3.46971e-12	3.22022e-12	3.01929e-12	2.82218e-12	2.63799e-12	2.48238e-12	2.33476e-12	2.20626e-12	2.0801e-12	1.9756e-12	1.86891e-12	1.77576e-12	1.68505e-12	1.6056e-12	1.52342e-12	1.45902e-12	1.39033e-12	1.33223e-12	1.27644e-12	1.22134e-12	1.0002e-12	8.34114e-13	7.05986e-13
39				4.37991e-11	3.9422e-11	3.46773e-11	3.02418e-11	2.63201e-11	2.2901e-11	1.99263e-11	1.74344e-11	1.52728e-11	1.3405e-11	1.18172e-11	1.04839e-11	9.35567e-12	8.3816e-12	7.52142e-12	6.77816e-12	6.13953e-12	5.60283e-12	5.13582e-12	4.71085e-12	4.32889e-12	4.00222e-12	3.71164e-12	3.4421e-12	3.21115e-12	3.00607e-12	2.79688e-12	2.63039e-12	2.48163e-12	2.33737e-12	2.19288e-12	2.07743e-12	1.96886e-12	1.86622e-12	1.77322e-12	1.69399e-12	1.59967e-12	1.53011e-12	1.45787e-12	1.39815e-12	1.33539e-12	1.27708e-12	1.22327e-12	1.00371e-12	8.35159e-13	7.09251e-13
40				4.31754e-11	3.85143e-11	3.38338e-11	2.93959e-11	2.56135e-11	2.21832e-11	1.94299e-11	1.69429e-11	1.48576e-11	1.3048e-11	1.15589e-11	1.02981e-11	9.19582e-12	8.23924e-12	7.41894e-12	6.70783e-12	6.08806e-12	5.54194e-12	5.08646e-12	4.67169e-12	4.30029e-12	3.96608e-12	3.69428e-12	3.42727e-12	3.20342e-12	2.9927e-12	2.80393e-12	2.61931e-12	2.46679e-12	2.33176e-12	2.18831e-12	2.07746e-12	1.96357e-12	1.86227e-12	1.76803e-12	1.68435e-12	1.60175e-12	1.52997e-12	1.45842e-12	1.39463e-12	1.32541e-12	1.27362e-12	1.21969e-12	1.00206e-12	8.36513e-13	7.05929e-13
41				4.25593e-11	3.77833e-11	3.29334e-11	2.8635e-11	2.48415e-11	2.16418e-11	1.89447e-11	1.65328e-11	1.44805e-11	1.27822e-11	1.1331e-11	1.0108e-11	9.0222e-12	8.0814e-12	7.32435e-12	6.60371e-12	6.01393e-12	5.4974e-12	5.02492e-12	4.62146e-12	4.26461e-12	3.94667e-12	3.65971e-12	3.41426e-12	3.17411e-12	2.98229e-12	2.7801e-12	2.60926e-12	2.46126e-12	2.31698e-12	2.18945e-12	2.06699e-12	1.96792e-12	1.85959e-12	1.76079e-12	1.6782e-12	1.5926e-12	1.5255e-12	1.45191e-12	1.39278e-12	1.33614e-12	1.27462e-12	1.22511e-12	1.0011e-12	8.35522e-13	7.0857e-13
42			4.76092e-11	4.18577e-11	3.69434e-11	3.22366e-11	2.79284e-11	2.41963e-11	2.11405e-11	1.83849e-11	1.61191e-11	1.41526e-11	1.25082e-11	1.10648e-11	9.91093e-12	8.86423e-12	7.97101e-12	7.19667e-12	6.53265e-12	5.91998e-12	5.41091e-12	4.96618e-12	4.59114e-12	4.24547e-12	3.91725e-12	3.62653e-12	3.38755e-12	3.17068e-12	2.96245e-12	2.77125e-12	2.60023e-12	2.4551e-12	2.31604e-12	2.1883e-12	2.07161e-12	1.95632e-12	1.85663e-12	1.76601e-12	1.67384e-12	1.60364e-12	1.51676e-12	1.45204e-12	1.3935e-12	1.33141e-12	1.27489e-12	1.22137e-12	1.00299e-12	8.40012e-13	7.07616e-13
43			4.65832e-11	4.12352e-11	3.62233e-11	3.14448e-11	2.72616e-11	2.36747e-11	2.06168e-11	1.79099e-11	1.57521e-11	1.38705e-11	1.22223e-11	1.08964e-11	9.74239e-12	8.72072e-12	7.85574e-12	7.10665e-12	6.44827e-12	5.87459e-12	5.36936e-12	4.92709e-12	4.54723e-12	4.20401e-12	3.90095e-12	3.62225e-12	3.373e-12	3.15079e-12	2.93866e-12	2.75575e-12	2.60129e-12	2.44392e-12	2.30819e-12	2.17638e-12	2.0619e-12	1.95516e-12	1.85302e-12	1.75903e-12	1.67905e-12	1.5949e-12	1.52698e-12	1.45333e-12	1.39104e-12	1.3299e-12	1.27224e-12	1.22276e-12	9.98146e-13	8.3857e-13	7.08698e-13
44			4.56736e-11	4.05003e-11	3.55249e-11	3.07465e-11	2.66327e-11	2.30668e-11	2.00834e-11	1.75083e-11	1.53693e-11	1.35555e-11	1.19899e-11	1.07055e-11	9.56842e-12	8.58516e-12	7.75316e-12	7.00542e-12	6.3722e-12	5.81616e-12	5.31517e-12	4.90384e-12	4.50775e-12	4.17348e-12	3.8654e-12	3.58614e-12	3.35154e-12	3.12247e-12	2.93185e-12	2.75856e-12	2.58906e-12	2.44403e-12	2.28991e-12	2.17518e-12	2.05776e-12	1.95256e-12	1.84562e-12	1.75623e-12	1.67426e-12	1.59708e-12	1.51739e-12	1.45083e-12	1.3928e-12	1.32955e-12	1.27784e-12	1.22537e-12	1.00041e-12	8.39331e-13	7.12195e-13
45			4.49112e-11	4.00666e-11	3.47883e-11	2.99168e-11	2.5984e-11	2.25739e-11	1.96099e-11	1.71269e-11	1.50286e-11	1.32879e-11	1.17788e-11	1.05208e-11	9.39487e-12	8.45234e-12	7.65039e-12	6.92956e-12	6.3022e-12	5.75888e-12	5.27888e-12	4.85261e-12	4.48412e-12	4.14173e-12	3.84211e-12	3.56412e-12	3.33825e-12	3.1094e-12	2.91078e-12	2.73552e-12	2.57913e-12	2.42089e-12	2.28969e-12	2.16347e-12	2.05716e-12	1.94442e-12	1.84465e-12	1.75088e-12	1.67364e-12	1.59742e-12	1.51987e-12	1.45108e-12	1.3902e-12	1.33531e-12	1.27413e-12	1.21524e-12	1.00059e-12	8.38014e-13	7.12368e-13
46			4.42907e-11	3.9336e-11	3.41356e-11	2.93339e-11	2.54025e-11	2.20489e-11	1.92039e-11	1.67681e-11	1.4762e-11	1.30131e-11	1.15763e-11	1.03129e-11	9.27131e-12	8.37369e-12	7.53033e-12	6.83519e-12	6.23288e-12	5.6914e-12	5.22467e-12	4.80522e-12	4.44911e-12	4.11407e-12	3.81334e-12	3.55306e-12	3.31112e-12	3.09643e-12	2.9035e-12	2.73436e-12	2.56953e-12	2.40973e-12	2.28357e-12	2.16191e-12	2.04855e-12	1.94281e-12	1.83654e-12	1.75039e-12	1.66363e-12	1.59062e-12	1.51531e-12	1.4523e-12	1.38067e-12	1.32712e-12	1.27144e-12	1.2188e-12	1.00331e-12	8.36437e-13	7.11764e-13
47			4.37679e-11	3.86312e-11	3.34522e-11	2.88014e-11	2.48534e-11	2.15329e-11	1.87401e-11	1.64267e-11	1.44432e-11	1.27708e-11	1.14042e-11	1.01432e-11	9.13432e-12	8.23848e-12	7.43418e-12	6.73799e-12	6.16335e-12	5.63986e-12	5.17527e-12	4.7668e-12	4.41765e-12	4.0848e-12	3.80155e-12	3.53561e-12	3.2865e-12	3.08205e-12	2.88771e-12	2.71905e-12	2.55102e-12	2.41162e-12	2.27725e-12	2.14945e-12	2.03348e-12	1.935e-12	1.83874e-12	1.7472e-12	1.66706e-12	1.58501e-12	1.51108e-12	1.4436e-12	1.38897e-12	1.32017e-12	1.27175e-12	1.2163e-12	1.0028e-12	8.34525e-13	7.10516e-13
48			4.32502e-11	3.80163e-11	3.27664e-11	2.8226e-11	2.4382e-11	2.10611e-11	1.83477e-11	1.60814e-11	1.41662e-11	1.2527e-11	1.11712e-11	1.00018e-11	8.95416e-12	8.13177e-12	7.33584e-12	6.69337e-12	6.07282e-12	5.58616e-12	5.13421e-12	4.73507e-12	4.37213e-12	4.05403e-12	3.77349e-12	3.50669e-12	3.27172e-12	3.07139e-12	2.87447e-12	2.71119e-12	2.54647e-12	2.39596e-12	2.2627e-12	2.1428e-12	2.03561e-12	1.92538e-12	1.83299e-12	1.74694e-12	1.66294e-12	1.59134e-12	1.51169e-12	1.44692e-12	1.38369e-12	1.32724e-12	1.26684e-12	1.21557e-12	1.00225e-12	8.42441e-13	7.14246e-13
49			4.27213e-11	3.73441e-11	3.21457e-11	2.77162e-11	2.3826e-11	2.0621e-11	1.79985e-11	1.57556e-11	1.39136e-11	1.23085e-11	1.10033e-11	9.83984e-12	8.84339e-12	7.99671e-12	7.2537e-12	6.60338e-12	6.02363e-12	5.53305e-12	5.08255e-12	4.69869e-12	4.33411e-12	4.0171e-12	3.73455e-12	3.4962e-12	3.26281e-12	3.0541e-12	2.8627e-12	2.6986e-12	2.53036e-12	2.3911e-12	2.25586e-12	2.13954e-12	2.02845e-12	1.92652e-12	1.8282e-12	1.73703e-12	1.66007e-12	1.5792e-12	1.51319e-12	1.43948e-12	1.37921e-12	1.32146e-12	1.27203e-12	1.21235e-12	1.00025e-12	8.38669e-13	7.13321e-13
50			4.22136e-11	3.68157e-11	3.16045e-11	2.70951e-11	2.33625e-11	2.0201e-11	1.76248e-11	1.54289e-11	1.36359e-11	1.21282e-11	1.08168e-11	9.69173e-12	8.74571e-12	7.89167e-12	7.17485e-12	6.53055e-12	5.98568e-12	5.484e-12	5.04258e-12	4.66376e-12	4.31013e-12	4.00536e-12	3.71608e-12	3.46369e-12	3.23382e-12	3.04222e-12	2.84005e-12	2.67559e-12	2.52976e-12	2.38438e-12	2.25892e-12	2.13734e-12	2.01821e-12	1.92035e-12	1.822e-12	1.73295e-12	1.65163e-12	1.57713e-12	1.50676e-12	1.43723e-12	1.38018e-12	1.32312e-12	1.26588e-12	1.21428e-12	1.00083e-12	8.38856e-13	7.10301e-13
51			4.17945e-11	3.63291e-11	3.09749e-11	2.66207e-11	2.28869e-11	1.98633e-11	1.73186e-11	1.51893e-11	1.33983e-11	1.19079e-11	1.06615e-11	9.57191e-12	8.62912e-12	7.80623e-12	7.06195e-12	6.46111e-12	5.91842e-12	5.4185e-12	5.00207e-12	4.61117e-12	4.27704e-12	3.96039e-12	3.69439e-12	3.45132e-12	3.22852e-12	3.00907e-12	2.84323e-12	2.6698e-12	2.52091e-12	2.37309e-12	2.25026e-12	2.12437e-12	2.01372e-12	1.91217e-12	1.8244e-12	1.72944e-12	1.65059e-12	1.57276e-12	1.50357e-12	1.4351e-12	1.37005e-12	1.31628e-12	1.26607e-12	1.2184e-12	1.0023e-12	8.40334e-13	7.11219e-13
52		4.75678e-11	4.12031e-11	3.57402e-11	3.05034e-11	2.61089e-11	2.24784e-11	1.95131e-11	1.69821e-11	1.49301e-11	1.32025e-11	1.17347e-11	1.04936e-11	9.41698e-12	8.52004e-12	7.72658e-12	7.0005e-12	6.39319e-12	5.85026e-12	5.38413e-12	4.95685e-12	4.58526e-12	4.25e-12	3.95129e-12	3.67013e-12	3.43156e-12	3.20431e-12	3.0054e-12	2.82123e-12	2.66232e-12	2.51406e-12	2.36552e-12	2.23278e-12	2.11933e-12	2.00813e-12	1.91085e-12	1.81719e-12	1.72704e-12	1.64231e-12	1.57105e-12	1.4984e-12	1.43841e-12	1.37036e-12	1.32271e-12	1.26453e-12	1.21294e-12	9.98738e-13	8.37541e-13	7.13201e-13
53		4.67466e-11	4.07384e-11	3.51923e-11	2.99693e-11	2.5655e-11	2.21315e-11	1.9185e-11	1.6694e-11	1.46819e-11	1.29794e-11	1.15668e-11	1.03528e-11	9.31646e-12	8.41938e-12	7.60946e-12	6.93282e-12	6.33124e-12	5.80034e-12	5.33087e-12	4.91126e-12	4.54487e-12	4.21505e-12	3.92201e-12	3.65765e-12	3.40892e-12	3.18821e-12	3.00094e-12	2.82118e-12	2.64786e-12	2.49359e-12	2.36159e-12	2.22863e-12	2.11072e-12	2.00289e-12	1.90527e-12	1.81106e-12	1.72373e-12	1.64497e-12	1.5733e-12	1.49747e-12	1.43419e-12	1.37401e-12	1.31653e-12	1.25997e-12	1.21539e-12	1.0032e-12	8.39808e-13	7.13829e-13
[truncated: 310 more rows]
[truncated: 27 more columns]

## Sheet: F(r,t)
Anisotropy function F(r,q)				Angle q	0 deg. and 180 deg.		0 deg.< q <180 deg.			Distance r	r ≤ 1.5 cm	r ≥ 2 cm		Cut-off energy		10 keV (photon energy 0.010 MeV, electron energy 0.521 MeV)
(electron and gamma)				Bin range	1 deg.		0.2 deg.			Bin range	0.005 cm	0.05 cm
[truncated: 365 more rows]
[truncated: 27 more columns]

## Sheet: g(r)
Radial-Dose Function gL(r)						Angle q	90 deg.		Distance r	r ≤ 1.5 cm	r ≥ 2 cm		Cut-off energy		10 keV (photon energy 0.010 MeV, electron energy 0.521 MeV)
						Bin range	0.2 deg.		Bin range	0.005 cm	0.05 cm
[truncated: 78 more rows]

## Sheet: Air Kerma & Dose rate constant
Air kerma strength (Gym2/(Bqs))				Angle q	90 deg.		Distance r	r= 0.1,0.2,0.3,0.4,0.5,0.6,0.7,0.8,0.9,1.0,1.1,1.2 m						Cut-off energy		10 keV (photon energy 0.010 MeV, electron energy 0.521 MeV)
[truncated: 21 more rows]
